# Supplementary material for: Hypoxia is correlated with the tumor immune microenvironment: Potential application of immunotherapy in bladder cancer
Source: Cancer Med. 2023 Dec 8;12(24):22333–53. doi: 10.1002/cam4.6617 (PMC10757107; doi:10.1002/cam4.6617)
Supplement: Supplementary file 12 — Table S1. Table S2. Table S3. Table S4. Table S5. Table S6. Table S7. Table S8. Table S9. Table S10. Table S11. [file CAM4-12-22333-s012.zip]

Archive with 2 entries (2 files):
- cam46617-sup-0012-TablesS1-S11.xlsx
- Supplementary captions.docx
