# Supplementary material for: Hypoxia is correlated with the tumor immune microenvironment: Potential application of immunotherapy in bladder cancer
Source: Cancer Med. 2023 Dec 8;12(24):22333–53. doi: 10.1002/cam4.6617 (PMC10757107; doi:10.1002/cam4.6617)
Supplement: Supplementary file 12 — Table S1. Table S2. Table S3. Table S4. Table S5. Table S6. Table S7. Table S8. Table S9. Table S10. Table S11. [file CAM4-12-22333-s012.zip › cam46617-sup-0012-TablesS1-S11.xlsx]

## Sheet: S1
TCGA-BLCA
Case ID	RNA Seq	gender	race	Tobacco smoking history	Number pack years smoked	Histologic subtype	Age at diagnosis	AJCC Tumor category	Lymphovascular invasion	AJCC LN category	AJCC metastasis category	AJCC pathologic tumor stage
TCGA-2F-A9KO	Yes	MALE	WHITE	Current smoker	69	Non-Papillary	63	T3	NO	N1	M0	IV
TCGA-2F-A9KP	Yes	MALE	WHITE	Current reformed smoker for < or = 15 years	62	Non-Papillary	66	T3	ND	N2	MX	IV
TCGA-2F-A9KQ	Yes	MALE	WHITE	Lifelong Non-smoker	NA	Non-Papillary	69	T3	YES	N0	M0	III
TCGA-2F-A9KR	Yes	FEMALE	ND	Current smoker	22.5	Non-Papillary	59	T3	YES	N0	M0	III
TCGA-2F-A9KT	Yes	MALE	WHITE	Current smoker	ND	Non-Papillary	83	T2	NO	N0	M0	II
TCGA-2F-A9KW	Yes	FEMALE	WHITE	Current reformed smoker for > 15 years	ND	Non-Papillary	67	T3	NO	N0	MX	III
TCGA-4Z-AA7M	Yes	MALE	WHITE	Current smoker	10	Non-Papillary	65	T3	NO	N0	M0	III
TCGA-4Z-AA7N	Yes	MALE	WHITE	Current smoker	ND	Non-Papillary	65	T3	YES	N0	M0	III
TCGA-4Z-AA7O	Yes	MALE	AA	Current smoker	ND	Papillary	64	T2	YES	N0	M0	II
TCGA-4Z-AA7Q	Yes	MALE	WHITE	Current reformed smoker for < or = 15 years	ND	Non-Papillary	79	T3	NO	NX	M0	III
TCGA-4Z-AA7R	Yes	MALE	AA	Current smoker	ND	Papillary	73	T4	YES	N0	M0	IV
TCGA-4Z-AA7S	Yes	MALE	AA	Lifelong Non-smoker	NA	Non-Papillary	66	T4	NO	N0	M0	III
TCGA-4Z-AA7W	Yes	MALE	WHITE	Lifelong Non-smoker	NA	Non-Papillary	55	T2	NO	N0	M0	II
TCGA-4Z-AA7Y	Yes	MALE	WHITE	Current smoker	ND	Papillary	60	T2	NO	N0	M0	II
TCGA-4Z-AA80	Yes	MALE	WHITE	Current Reformed Smoker, Duration Not Specified	ND	Papillary	73	T2	NO	N0	M0	II
TCGA-4Z-AA81	Yes	MALE	WHITE	Current reformed smoker for > 15 years	ND	Papillary	80	T2	NO	N0	M0	II
TCGA-4Z-AA82	Yes	MALE	AA	Current smoker	ND	Non-Papillary	59	T2	NO	N1	M0	IV
TCGA-4Z-AA83	Yes	MALE	WHITE	Current reformed smoker for < or = 15 years	ND	Papillary	52	T2	NO	N0	M0	II
TCGA-4Z-AA84	Yes	MALE	WHITE	Current smoker	ND	Papillary	61	T3	YES	N2	M1	IV
TCGA-4Z-AA86	Yes	MALE	AA	Current reformed smoker for > 15 years	ND	Non-Papillary	66	T3	YES	N1	M0	IV
TCGA-4Z-AA87	Yes	MALE	AA	Lifelong Non-smoker	NA	Non-Papillary	72	T4	NO	N0	M0	III
TCGA-4Z-AA89	Yes	MALE	WHITE	Current reformed smoker for < or = 15 years	40	Papillary	60	T4	ND	N0	M0	IV
TCGA-5N-A9KI	Yes	FEMALE	WHITE	Current smoker	60	Non-Papillary	76	T4	YES	NX	MX	III
TCGA-5N-A9KM	Yes	FEMALE	WHITE	Current reformed smoker for < or = 15 years	30	Non-Papillary	73	T4	NO	N0	MX	III
TCGA-BL-A0C8	Yes	MALE	WHITE	Current reformed smoker for > 15 years	10	Non-Papillary	73	T1	ND	NX	M0	I
TCGA-BL-A13I	Yes	FEMALE	WHITE	Current smoker	15	Non-Papillary	57	T3	ND	N0	M0	III
TCGA-BL-A13J	Yes	MALE	WHITE	Current smoker	24	Papillary	65	T4	YES	N2	M0	IV
TCGA-BL-A3JM	Yes	MALE	WHITE	Current reformed smoker for < or = 15 years	49	ND	62	T3	YES	N0	M0	III
TCGA-BL-A5ZZ	Yes	FEMALE	WHITE	Current reformed smoker for < or = 15 years	30	Papillary	80	T4	YES	N0	MX	III
TCGA-BT-A0S7	Yes	MALE	WHITE	Current reformed smoker for > 15 years	ND	Non-Papillary	75	T4	ND	N0	MX	III
TCGA-BT-A0YX	Yes	FEMALE	WHITE	Lifelong Non-smoker	NA	Non-Papillary	70	T3	YES	N0	M0	III
TCGA-BT-A20J	Yes	MALE	WHITE	Current reformed smoker for > 15 years	20	Non-Papillary	75	T2	NO	N0	MX	II
TCGA-BT-A20N	Yes	MALE	ND	Current smoker	50	Non-Papillary	72	T3	ND	N0	MX	III
TCGA-BT-A20O	Yes	MALE	WHITE	ND	ND	Non-Papillary	75	T3	ND	N0	MX	III
TCGA-BT-A20P	Yes	FEMALE	WHITE	Lifelong Non-smoker	NA	Non-Papillary	81	T3	ND	N0	M0	III
TCGA-BT-A20Q	Yes	MALE	WHITE	Lifelong Non-smoker	NA	Non-Papillary	73	T3	ND	N2	M0	IV
TCGA-BT-A20R	Yes	FEMALE	WHITE	Lifelong Non-smoker	NA	Non-Papillary	79	T3	ND	N1	M0	IV
TCGA-BT-A20T	Yes	MALE	WHITE	Current reformed smoker for > 15 years	ND	Non-Papillary	63	T3	ND	N1	M0	IV
TCGA-BT-A20U	Yes	FEMALE	WHITE	Lifelong Non-smoker	NA	Non-Papillary	70	T3	ND	N0	M0	III
TCGA-BT-A20V	Yes	FEMALE	AA	ND	ND	Non-Papillary	59	T4	ND	N2	M0	IV
TCGA-BT-A20W	Yes	MALE	WHITE	ND	ND	Non-Papillary	71	T2	ND	N0	M0	II
TCGA-BT-A20X	Yes	MALE	WHITE	ND	ND	Non-Papillary	56	T4	ND	N2	M0	IV
TCGA-BT-A2LA	Yes	MALE	WHITE	Current reformed smoker for > 15 years	40	Non-Papillary	54	T3	NO	N0	M0	III
TCGA-BT-A2LB	Yes	FEMALE	WHITE	Current reformed smoker for < or = 15 years	ND	Non-Papillary	73	T3	ND	N0	M0	III
TCGA-BT-A2LD	Yes	FEMALE	WHITE	Lifelong Non-smoker	NA	Non-Papillary	78	T3	YES	N1	M0	IV
TCGA-BT-A3PH	Yes	MALE	WHITE	Lifelong Non-smoker	NA	Non-Papillary	76	T3	YES	N2	MX	IV
TCGA-BT-A3PJ	Yes	MALE	WHITE	Lifelong Non-smoker	NA	Papillary	76	T3	NO	N3	M0	III
TCGA-BT-A3PK	Yes	MALE	WHITE	Lifelong Non-smoker	NA	Papillary	80	T2	NO	N0	MX	II
TCGA-BT-A42B	No	MALE	WHITE	Current smoker	20	Papillary	59	T3	YES	N1	MX	IV
TCGA-BT-A42C	Yes	MALE	WHITE	Current smoker	132	Papillary	64	ND	NO	N0	M0	II
TCGA-BT-A42E	Yes	MALE	WHITE	Current Reformed Smoker, Duration Not Specified	50	Non-Papillary	74	T3	YES	N0	M0	III
TCGA-BT-A42F	Yes	MALE	WHITE	Current reformed smoker for > 15 years	ND	Non-Papillary	64	T4	YES	N1	MX	IV
TCGA-C4-A0EZ	Yes	FEMALE	ND	Current smoker	34	Non-Papillary	69	T3	ND	N1	M1	IV
TCGA-C4-A0F0	Yes	MALE	ND	Current smoker	61	Non-Papillary	60	T2	ND	N0	M0	II
TCGA-C4-A0F1	Yes	MALE	ND	Current smoker	75	Non-Papillary	71	T3	ND	N0	M0	III
TCGA-C4-A0F6	Yes	FEMALE	ND	Current smoker	35	Non-Papillary	82	T3	ND	N0	M0	III
TCGA-C4-A0F7	Yes	MALE	ND	Lifelong Non-smoker	NA	Non-Papillary	77	T4	ND	N2	M0	IV
TCGA-CF-A1HR	Yes	MALE	ASIAN	Lifelong Non-smoker	NA	Non-Papillary	62	T3	ND	N0	M0	III
TCGA-CF-A1HS	Yes	FEMALE	ASIAN	Lifelong Non-smoker	NA	Non-Papillary	75	T3	ND	N0	M0	III
TCGA-CF-A27C	Yes	MALE	ASIAN	Lifelong Non-smoker	NA	Papillary	52	T3	ND	N0	M0	III
TCGA-CF-A3MF	Yes	MALE	ASIAN	Lifelong Non-smoker	NA	Papillary	34	T3	ND	N0	M0	III
TCGA-CF-A3MG	Yes	MALE	ASIAN	Lifelong Non-smoker	NA	Papillary	48	T2	ND	N0	M0	II
TCGA-CF-A3MH	Yes	MALE	ASIAN	Current smoker	25	Papillary	75	T2	ND	N0	M0	II
TCGA-CF-A3MI	Yes	MALE	ASIAN	Current smoker	40	Papillary	62	T2	ND	N0	M0	II
TCGA-CF-A47S	Yes	MALE	ASIAN	Lifelong Non-smoker	NA	Papillary	41	T2	ND	N0	M0	II
TCGA-CF-A47T	Yes	FEMALE	ASIAN	Lifelong Non-smoker	NA	Papillary	58	T2	ND	N0	M0	II
TCGA-CF-A47V	Yes	MALE	ASIAN	Lifelong Non-smoker	NA	Papillary	52	T2	ND	N0	M0	II
TCGA-CF-A47W	Yes	MALE	ASIAN	Current smoker	10	Papillary	42	T2	ND	N0	M0	II
TCGA-CF-A47X	Yes	MALE	ASIAN	Current smoker	20	Papillary	60	T2	ND	N0	M0	II
TCGA-CF-A47Y	Yes	MALE	ASIAN	Lifelong Non-smoker	NA	Papillary	55	T2	ND	N0	M0	II
TCGA-CF-A5U8	Yes	MALE	ASIAN	Lifelong Non-smoker	NA	Papillary	59	T2	ND	N0	M0	II
TCGA-CF-A5UA	Yes	MALE	ASIAN	Current reformed smoker for < or = 15 years	30	Papillary	67	T2	ND	N0	M0	II
TCGA-CF-A7I0	Yes	MALE	ASIAN	Lifelong Non-smoker	NA	Papillary	54	T2	ND	N0	M0	II
TCGA-CF-A8HX	Yes	FEMALE	ASIAN	Lifelong Non-smoker	NA	Papillary	55	T2	ND	N0	M0	II
TCGA-CF-A8HY	Yes	MALE	ASIAN	Lifelong Non-smoker	NA	Papillary	59	T2	YES	N0	M0	II
TCGA-CF-A9FF	Yes	MALE	ASIAN	Lifelong Non-smoker	NA	Papillary	52	T2	YES	N0	M0	II
TCGA-CF-A9FH	Yes	MALE	ASIAN	Current reformed smoker for > 15 years	80	Papillary	85	T2	YES	N0	M0	II
TCGA-CF-A9FL	Yes	MALE	ASIAN	Current smoker	ND	Papillary	85	T3	YES	N0	M0	III
TCGA-CF-A9FM	Yes	MALE	ASIAN	Current smoker	ND	Papillary	50	T2	YES	N0	M0	II
TCGA-CU-A0YN	Yes	MALE	WHITE	Current smoker	40	Non-Papillary	60	T3	ND	N0	M0	III
TCGA-CU-A0YO	Yes	MALE	WHITE	Current reformed smoker for > 15 years	ND	Non-Papillary	84	T3	YES	N2	MX	IV
TCGA-CU-A0YR	Yes	MALE	WHITE	Current reformed smoker for > 15 years	12	Non-Papillary	83	T2	YES	N2	M0	IV
TCGA-CU-A3KJ	Yes	MALE	WHITE	Current reformed smoker for > 15 years	60	Non-Papillary	75	T3	NO	N0	M0	III
TCGA-CU-A3QU	Yes	MALE	WHITE	Current reformed smoker for < or = 15 years	15	Non-Papillary	58	T2	YES	N1	M0	IV
TCGA-CU-A3YL	Yes	MALE	WHITE	Current Reformed Smoker, Duration Not Specified	25	Papillary	67	T4	NO	N0	M0	III
TCGA-CU-A5W6	Yes	MALE	WHITE	Current smoker	37	Non-Papillary	70	T4	YES	N0	M0	III
TCGA-CU-A72E	Yes	MALE	WHITE	Current reformed smoker for > 15 years	68	Non-Papillary	76	T3	YES	N2	M0	IV
TCGA-DK-A1A3	Yes	MALE	WHITE	Current reformed smoker for > 15 years	24	ND	60	T3	YES	N2	M0	IV
TCGA-DK-A1A5	Yes	MALE	WHITE	Current reformed smoker for > 15 years	20	Non-Papillary	79	T2	YES	N0	M0	II
TCGA-DK-A1A6	Yes	MALE	WHITE	Current reformed smoker for < or = 15 years	60	Non-Papillary	53	T2	YES	N1	M0	IV
TCGA-DK-A1A7	Yes	FEMALE	WHITE	Lifelong Non-smoker	NA	Non-Papillary	67	T3	YES	N2	M0	IV
TCGA-DK-A1AA	Yes	MALE	WHITE	Current reformed smoker for < or = 15 years	20	Papillary	57	T3	ND	N0	M0	III
TCGA-DK-A1AB	Yes	FEMALE	WHITE	Current reformed smoker for > 15 years	ND	Non-Papillary	74	T4	YES	N2	M0	IV
TCGA-DK-A1AC	Yes	MALE	WHITE	Current reformed smoker for < or = 15 years	20	Non-Papillary	72	T3	ND	N0	M0	III
TCGA-DK-A1AD	Yes	MALE	WHITE	ND	ND	Non-Papillary	69	T3	NO	N2	M0	IV
TCGA-DK-A1AE	Yes	MALE	WHITE	Current reformed smoker for > 15 years	10	Non-Papillary	84	T3	YES	N0	M0	III
TCGA-DK-A1AF	Yes	FEMALE	WHITE	Lifelong Non-smoker	NA	Non-Papillary	84	T3	YES	N2	M0	IV
TCGA-DK-A1AG	Yes	MALE	WHITE	Lifelong Non-smoker	NA	Papillary	65	T3	ND	N0	M0	III
TCGA-DK-A2HX	Yes	FEMALE	WHITE	Current reformed smoker for > 15 years	20	Non-Papillary	80	T3	YES	N2	M0	IV
TCGA-DK-A2I1	Yes	FEMALE	WHITE	Lifelong Non-smoker	NA	Papillary	73	T2	YES	N0	M0	II
TCGA-DK-A2I2	Yes	FEMALE	WHITE	Current reformed smoker for < or = 15 years	ND	Non-Papillary	63	T3	YES	N3	M0	IV
TCGA-DK-A2I4	Yes	MALE	WHITE	Current reformed smoker for > 15 years	ND	Papillary	79	T3	ND	N0	M0	III
TCGA-DK-A2I6	Yes	MALE	WHITE	Current reformed smoker for > 15 years	16	Non-Papillary	81	T2	YES	N1	M0	IV
TCGA-DK-A3IK	Yes	MALE	WHITE	Lifelong Non-smoker	NA	Papillary	87	T3	YES	N2	M0	IV
TCGA-DK-A3IL	Yes	FEMALE	WHITE	Current reformed smoker for > 15 years	108	Non-Papillary	79	T3	ND	N2	M0	IV
TCGA-DK-A3IM	Yes	MALE	WHITE	Current reformed smoker for > 15 years	8	Papillary	76	T3	ND	N0	M0	III
TCGA-DK-A3IN	Yes	MALE	WHITE	Current reformed smoker for > 15 years	40	Papillary	72	T4	ND	N0	M0	III
TCGA-DK-A3IQ	Yes	MALE	WHITE	Current reformed smoker for > 15 years	40	Papillary	74	T3	ND	N0	M0	III
TCGA-DK-A3IS	Yes	MALE	WHITE	Current reformed smoker for > 15 years	ND	Papillary	68	T2	ND	N0	M0	II
TCGA-DK-A3IT	Yes	MALE	WHITE	Current smoker	ND	Non-Papillary	62	T3	ND	N0	M0	III
TCGA-DK-A3IU	Yes	MALE	WHITE	Current reformed smoker for < or = 15 years	60	ND	58	T2	ND	N0	M0	II
TCGA-DK-A3IV	Yes	MALE	WHITE	Current reformed smoker for < or = 15 years	80	Non-Papillary	60	ND	ND	NX	M0	II
TCGA-DK-A3WW	Yes	MALE	WHITE	Lifelong Non-smoker	NA	Papillary	57	T3	NO	N0	M0	III
TCGA-DK-A3WX	Yes	FEMALE	WHITE	Current reformed smoker for > 15 years	30	Non-Papillary	67	T3	YES	N0	M0	III
TCGA-DK-A3WY	Yes	FEMALE	WHITE	Lifelong Non-smoker	NA	Non-Papillary	67	T3	NO	N0	M0	III
TCGA-DK-A3X1	Yes	FEMALE	WHITE	Current reformed smoker for > 15 years	20	Non-Papillary	78	T3	NO	N0	M0	III
TCGA-DK-A3X2	Yes	MALE	WHITE	Current reformed smoker for > 15 years	40	Papillary	85	T3	YES	N2	M0	IV
TCGA-DK-A6AV	Yes	FEMALE	ASIAN	Current reformed smoker for < or = 15 years	12	Papillary	82	T2	NO	N0	M0	II
TCGA-DK-A6AW	Yes	MALE	WHITE	Current reformed smoker for < or = 15 years	25	Non-Papillary	70	T2	NO	N0	M0	II
TCGA-DK-A6B0	Yes	MALE	WHITE	Current reformed smoker for > 15 years	20	Papillary	61	T2	NO	N0	M0	II
TCGA-DK-A6B1	Yes	MALE	WHITE	Lifelong Non-smoker	NA	Papillary	67	T2	NO	N0	M0	II
TCGA-DK-A6B2	Yes	MALE	WHITE	Current smoker	57	Non-Papillary	70	T3	YES	N1	M0	IV
TCGA-DK-A6B5	Yes	MALE	WHITE	Lifelong Non-smoker	NA	Non-Papillary	45	T4	YES	N2	M0	IV
TCGA-DK-A6B6	Yes	MALE	WHITE	Current reformed smoker for > 15 years	7	Papillary	57	ND	ND	NX	MX	II
TCGA-DK-AA6L	Yes	MALE	WHITE	Current smoker	730	Non-Papillary	48	T3	ND	N1	MX	IV
TCGA-DK-AA6M	Yes	FEMALE	WHITE	ND	ND	Non-Papillary	64	T2	ND	N0	M0	II
TCGA-DK-AA6P	Yes	FEMALE	WHITE	Current reformed smoker for < or = 15 years	30	Papillary	72	ND	ND	N0	M0	II
TCGA-DK-AA6Q	Yes	FEMALE	WHITE	Lifelong Non-smoker	NA	Non-Papillary	61	T3	YES	N1	M0	IV
TCGA-DK-AA6R	Yes	MALE	WHITE	Current reformed smoker for < or = 15 years	55	Non-Papillary	68	T4	YES	N1	M0	IV
TCGA-DK-AA6S	Yes	MALE	WHITE	Lifelong Non-smoker	NA	Non-Papillary	60	T3	YES	N0	M0	III
TCGA-DK-AA6T	Yes	MALE	WHITE	Current reformed smoker for > 15 years	30	Non-Papillary	63	ND	NO	N0	M0	II
TCGA-DK-AA6U	Yes	MALE	WHITE	Current reformed smoker for > 15 years	15	Papillary	64	ND	YES	N0	M0	II
TCGA-DK-AA6W	Yes	MALE	WHITE	Lifelong Non-smoker	NA	Non-Papillary	78	T2	NO	N0	M0	II
TCGA-DK-AA6X	Yes	MALE	WHITE	Current smoker	ND	Papillary	63	ND	NO	N0	M0	II
TCGA-DK-AA71	Yes	MALE	WHITE	Lifelong Non-smoker	NA	Papillary	71	T2	YES	N0	M0	II
TCGA-DK-AA74	Yes	MALE	WHITE	Current reformed smoker for > 15 years	34	Non-Papillary	75	T3	NO	N0	M0	III
TCGA-DK-AA75	Yes	MALE	WHITE	Current reformed smoker for > 15 years	30	Non-Papillary	82	T3	YES	N0	M0	III
TCGA-DK-AA76	Yes	FEMALE	WHITE	Current reformed smoker for < or = 15 years	40	Papillary	64	ND	NO	N0	M0	II
TCGA-DK-AA77	Yes	MALE	WHITE	Lifelong Non-smoker	NA	Papillary	61	T2	NO	N0	M0	II
TCGA-E5-A2PC	Yes	FEMALE	WHITE	Current reformed smoker for < or = 15 years	ND	Non-Papillary	61	T2	ND	N1	MX	IV
TCGA-E5-A4TZ	Yes	MALE	WHITE	Current reformed smoker for < or = 15 years	85	Papillary	64	T4	YES	N2	MX	IV
TCGA-E5-A4U1	Yes	MALE	ND	Current reformed smoker for < or = 15 years	ND	Papillary	72	T2	NO	N0	M0	II
TCGA-E7-A3X6	Yes	MALE	WHITE	Lifelong Non-smoker	NA	Papillary	70	T2	ND	NX	M0	II
TCGA-E7-A3Y1	Yes	MALE	WHITE	Lifelong Non-smoker	NA	Papillary	57	ND	ND	N0	M0	II
TCGA-E7-A4IJ	Yes	MALE	ASIAN	Current smoker	ND	Papillary	56	T2	YES	NX	M0	II
TCGA-E7-A4XJ	Yes	MALE	ASIAN	Current smoker	20	Non-Papillary	66	T2	NO	N0	M0	II
TCGA-E7-A519	Yes	MALE	WHITE	Current smoker	50	Papillary	72	T2	ND	NX	M0	II
TCGA-E7-A541	Yes	MALE	WHITE	ND	ND	Papillary	66	T2	NO	N0	MX	II
TCGA-E7-A5KE	Yes	FEMALE	ASIAN	Lifelong Non-smoker	NA	Non-Papillary	78	T2	NO	N0	M0	II
TCGA-E7-A5KF	7	MALE	ASIAN	Current smoker	25	Non-Papillary	67	T2	NO	N0	M0	II
TCGA-E7-A677	Yes	MALE	ASIAN	Lifelong Non-smoker	NA	Non-Papillary	81	T2	NO	N0	M0	II
TCGA-E7-A678	Yes	MALE	ASIAN	Current smoker	25	Non-Papillary	55	T3	NO	N0	M0	III
TCGA-E7-A6MD	Yes	MALE	WHITE	ND	ND	Non-Papillary	66	T4	YES	N1	M0	IV
TCGA-E7-A6ME	Yes	MALE	ASIAN	Current smoker	15	Non-Papillary	75	T2	NO	NX	M0	II
TCGA-E7-A6MF	Yes	MALE	ASIAN	Current smoker	2.5	Papillary	37	T2	NO	NX	M0	II
TCGA-E7-A7DU	Yes	MALE	WHITE	Current reformed smoker for > 15 years	ND	Papillary	73	T3	NO	N0	M0	III
TCGA-E7-A7DV	Yes	MALE	WHITE	ND	ND	Papillary	44	T4	YES	N3	MX	IV
TCGA-E7-A7PW	Yes	MALE	ASIAN	Current reformed smoker for < or = 15 years	5	Non-Papillary	63	T3	NO	NX	M0	III
TCGA-E7-A7XN	Yes	MALE	ASIAN	Current smoker	10	Non-Papillary	66	T3	NO	N0	M0	III
TCGA-E7-A85H	Yes	MALE	ASIAN	Current smoker	5	Non-Papillary	64	T3	NO	N0	M0	III
TCGA-E7-A8O7	Yes	MALE	ASIAN	Lifelong Non-smoker	NA	Papillary	52	T2	NO	N0	M0	II
TCGA-E7-A8O8	Yes	MALE	ASIAN	Current reformed smoker for < or = 15 years	13	Non-Papillary	59	T2	YES	N0	M0	II
TCGA-E7-A97P	Yes	MALE	ASIAN	Lifelong Non-smoker	NA	Non-Papillary	73	T2	NO	NX	M0	II
TCGA-E7-A97Q	Yes	FEMALE	WHITE	Current smoker	20	Non-Papillary	60	T4	YES	N3	MX	IV
TCGA-FD-A3B3	Yes	FEMALE	WHITE	Current reformed smoker for > 15 years	32	Papillary	74	T3	NO	N0	MX	III
TCGA-FD-A3B4	Yes	FEMALE	AA	Current smoker	30	Non-Papillary	55	T4	NO	N0	MX	III
TCGA-FD-A3B5	Yes	MALE	AA	Current reformed smoker for > 15 years	25	Non-Papillary	86	T2	ND	N1	MX	IV
TCGA-FD-A3B6	Yes	MALE	WHITE	Current smoker	60	Papillary	75	T2	ND	N0	MX	II
TCGA-FD-A3B7	Yes	MALE	AA	Current reformed smoker for < or = 15 years	25	Non-Papillary	66	T3	ND	N0	MX	III
TCGA-FD-A3B8	Yes	MALE	WHITE	Current reformed smoker for < or = 15 years	40	Non-Papillary	56	T2	ND	N0	MX	II
TCGA-FD-A3N5	Yes	MALE	AA	Current reformed smoker for > 15 years	40	Non-Papillary	69	T2	NO	N0	MX	II
TCGA-FD-A3N6	Yes	FEMALE	AA	Current reformed smoker for < or = 15 years	8.25	Non-Papillary	43	T2	ND	N0	MX	II
TCGA-FD-A3NA	Yes	MALE	WHITE	Current reformed smoker for > 15 years	45	Non-Papillary	60	T2	ND	N0	MX	II
TCGA-FD-A3SJ	Yes	MALE	WHITE	Current smoker	40	Non-Papillary	59	T2	ND	N2	MX	IV
TCGA-FD-A3SL	Yes	MALE	WHITE	Lifelong Non-smoker	NA	Non-Papillary	60	T4	YES	N2	M1	IV
TCGA-FD-A3SM	Yes	MALE	WHITE	Current reformed smoker for > 15 years	80	Papillary	70	T3	ND	N2	M1	IV
TCGA-FD-A3SN	Yes	MALE	WHITE	Current reformed smoker for > 15 years	5	Papillary	79	T3	ND	N0	MX	III
TCGA-FD-A3SO	Yes	MALE	WHITE	Current reformed smoker for > 15 years	30	Non-Papillary	68	T3	ND	N1	MX	IV
TCGA-FD-A3SP	Yes	MALE	WHITE	Current reformed smoker for < or = 15 years	12	Non-Papillary	60	T3	YES	N0	MX	III
TCGA-FD-A3SQ	Yes	MALE	WHITE	Current reformed smoker for < or = 15 years	60	Non-Papillary	62	T3	ND	N2	MX	IV
TCGA-FD-A3SR	Yes	MALE	WHITE	Current reformed smoker for < or = 15 years	40	Non-Papillary	68	T4	YES	N2	MX	IV
TCGA-FD-A3SS	Yes	MALE	WHITE	Current reformed smoker for < or = 15 years	30	Non-Papillary	66	T4	YES	N3	MX	IV
TCGA-FD-A43N	Yes	MALE	WHITE	Current smoker	112	Non-Papillary	76	T3	ND	N0	MX	III
TCGA-FD-A43P	Yes	MALE	AA	Current reformed smoker for < or = 15 years	44	Non-Papillary	74	T2	ND	N0	MX	II
TCGA-FD-A43S	Yes	FEMALE	WHITE	Current smoker	150	Non-Papillary	71	T3	ND	N0	MX	III
TCGA-FD-A43U	Yes	MALE	WHITE	Current reformed smoker for > 15 years	20	Non-Papillary	70	T4	ND	N2	MX	IV
TCGA-FD-A43X	Yes	MALE	WHITE	Current reformed smoker for > 15 years	60	Papillary	84	T2	ND	N0	MX	II
TCGA-FD-A43Y	Yes	MALE	WHITE	Current smoker	50	Non-Papillary	65	T4	ND	N0	MX	III
TCGA-FD-A5BR	Yes	MALE	WHITE	Lifelong Non-smoker	NA	Non-Papillary	57	T2	ND	N0	MX	II
TCGA-FD-A5BS	Yes	MALE	WHITE	Lifelong Non-smoker	NA	Non-Papillary	68	T3	ND	N0	MX	III
TCGA-FD-A5BT	Yes	MALE	WHITE	Current reformed smoker for > 15 years	40	Non-Papillary	84	T3	ND	N0	MX	III
TCGA-FD-A5BU	Yes	FEMALE	AA	Current smoker	67	Non-Papillary	76	T2	ND	N0	MX	II
TCGA-FD-A5BV	Yes	FEMALE	WHITE	Current smoker	28	Non-Papillary	47	T3	ND	N0	MX	III
TCGA-FD-A5BX	Yes	MALE	WHITE	Current reformed smoker for > 15 years	111	Non-Papillary	82	T3	YES	N1	MX	IV
TCGA-FD-A5BY	Yes	FEMALE	WHITE	Lifelong Non-smoker	NA	ND	63	T3	ND	N0	MX	III
TCGA-FD-A5BZ	Yes	FEMALE	WHITE	Lifelong Non-smoker	NA	Non-Papillary	77	T3	ND	N1	MX	IV
TCGA-FD-A5C0	Yes	MALE	WHITE	Current smoker	30	Non-Papillary	61	T3	ND	N2	MX	IV
TCGA-FD-A5C1	Yes	FEMALE	WHITE	Lifelong Non-smoker	NA	Non-Papillary	61	T3	ND	N0	MX	III
TCGA-FD-A62N	Yes	MALE	ASIAN	Current reformed smoker for < or = 15 years	10	Non-Papillary	69	T3	ND	N0	MX	III
TCGA-FD-A62O	Yes	MALE	WHITE	Current smoker	ND	Non-Papillary	74	T3	ND	N2	MX	IV
TCGA-FD-A62P	Yes	MALE	WHITE	Current reformed smoker for < or = 15 years	ND	Non-Papillary	76	T2	ND	N0	MX	II
TCGA-FD-A62S	Yes	FEMALE	AA	Lifelong Non-smoker	NA	Non-Papillary	60	T3	ND	N0	MX	III
TCGA-FD-A6TA	Yes	MALE	WHITE	Lifelong Non-smoker	NA	Papillary	58	T3	ND	N2	MX	IV
TCGA-FD-A6TB	Yes	MALE	WHITE	Current Reformed Smoker, Duration Not Specified	30	Non-Papillary	82	T3	NO	N0	MX	III
TCGA-FD-A6TC	Yes	FEMALE	WHITE	Current reformed smoker for > 15 years	10	Non-Papillary	79	T4	NO	N0	MX	III
TCGA-FD-A6TD	Yes	MALE	WHITE	Current reformed smoker for > 15 years	ND	Non-Papillary	77	T3	NO	N0	MX	III
TCGA-FD-A6TE	Yes	MALE	WHITE	Current smoker	20	Non-Papillary	54	T3	YES	N2	MX	IV
TCGA-FD-A6TF	Yes	FEMALE	WHITE	Current Reformed Smoker, Duration Not Specified	ND	Non-Papillary	80	T3	YES	N2	M1	IV
TCGA-FD-A6TG	Yes	MALE	WHITE	Current reformed smoker for > 15 years	10	Non-Papillary	73	T3	YES	N2	MX	IV
TCGA-FD-A6TH	Yes	MALE	WHITE	Current smoker	45	Non-Papillary	63	T3	YES	N2	MX	IV
TCGA-FD-A6TI	Yes	MALE	WHITE	Current Reformed Smoker, Duration Not Specified	ND	Non-Papillary	73	T4	YES	N1	MX	IV
TCGA-FD-A6TK	Yes	MALE	WHITE	Current Reformed Smoker, Duration Not Specified	15	Non-Papillary	60	T3	NO	N0	MX	III
TCGA-FJ-A3Z7	Yes	MALE	WHITE	Lifelong Non-smoker	NA	Non-Papillary	76	T4	YES	N2	MX	IV
TCGA-FJ-A3Z9	Yes	MALE	WHITE	Current reformed smoker for < or = 15 years	13	Papillary	72	TX	NO	N0	M0	ND
TCGA-FJ-A3ZE	Yes	MALE	WHITE	Current reformed smoker for > 15 years	25	Non-Papillary	65	ND	YES	N3	M1	IV
TCGA-FJ-A3ZF	Yes	MALE	WHITE	Current smoker	51	Papillary	73	ND	NO	N0	M0	III
TCGA-FJ-A871	Yes	MALE	WHITE	Current reformed smoker for > 15 years	0.15	Non-Papillary	49	T3	ND	NX	MX	III
TCGA-FT-A3EE	Yes	FEMALE	WHITE	Lifelong Non-smoker	NA	Papillary	80	T4	YES	N0	MX	III
TCGA-FT-A61P	Yes	MALE	WHITE	Current reformed smoker for > 15 years	4	Papillary	76	T3	NO	N2	MX	IV
TCGA-G2-A2EC	Yes	FEMALE	AA	Current reformed smoker for < or = 15 years	ND	Non-Papillary	58	ND	ND	N0	M0	II
TCGA-G2-A2EF	Yes	MALE	WHITE	Current smoker	35	Non-Papillary	50	ND	ND	N0	M0	II
TCGA-G2-A2EJ	Yes	FEMALE	WHITE	Current smoker	20	Non-Papillary	56	ND	ND	N0	M0	II
TCGA-G2-A2EK	Yes	MALE	WHITE	Lifelong Non-smoker	NA	Non-Papillary	57	ND	ND	N0	M0	II
TCGA-G2-A2EL	Yes	MALE	WHITE	Current reformed smoker for > 15 years	40	Non-Papillary	77	ND	ND	N0	M0	II
TCGA-G2-A2EO	Yes	MALE	WHITE	Lifelong Non-smoker	NA	Non-Papillary	69	T3	ND	N0	M0	III
TCGA-G2-A2ES	Yes	MALE	WHITE	Current reformed smoker for < or = 15 years	65	Non-Papillary	85	T3	ND	N0	M0	II
TCGA-G2-A3IB	Yes	MALE	AA	Current reformed smoker for > 15 years	ND	Non-Papillary	66	ND	ND	NX	MX	II
TCGA-G2-A3IE	Yes	MALE	WHITE	Current smoker	1.5	Non-Papillary	51	ND	ND	NX	MX	II
TCGA-G2-A3VY	Yes	MALE	ASIAN	Lifelong Non-smoker	NA	Non-Papillary	66	ND	NO	ND	ND	II
TCGA-G2-AA3B	Yes	FEMALE	WHITE	Current reformed smoker for > 15 years	26	Non-Papillary	75	T2	YES	N0	M0	II
TCGA-G2-AA3C	Yes	MALE	WHITE	Current reformed smoker for > 15 years	4	Non-Papillary	66	T3	YES	N1	M0	IV
TCGA-G2-AA3D	Yes	MALE	WHITE	Current reformed smoker for > 15 years	25	Non-Papillary	60	T3	YES	N2	M0	IV
TCGA-G2-AA3F	Yes	MALE	WHITE	Current reformed smoker for > 15 years	108	Non-Papillary	77	T3	YES	N1	M0	IV
TCGA-GC-A3BM	Yes	MALE	WHITE	Current reformed smoker for < or = 15 years	30	Non-Papillary	70	T2	YES	N0	M0	II
TCGA-GC-A3I6	Yes	MALE	WHITE	Current smoker	ND	Non-Papillary	45	T3	NO	N0	M0	III
TCGA-GC-A3OO	Yes	MALE	WHITE	Current smoker	ND	Non-Papillary	79	T2	NO	N0	M0	II
TCGA-GC-A3RB	Yes	MALE	WHITE	Current smoker	40	Non-Papillary	54	T3	ND	N0	M0	III
TCGA-GC-A3RC	Yes	MALE	WHITE	Current reformed smoker for < or = 15 years	ND	Non-Papillary	59	T2	YES	N0	M0	II
TCGA-GC-A3RD	Yes	FEMALE	WHITE	Lifelong Non-smoker	NA	Non-Papillary	83	T3	NO	N0	M0	III
TCGA-GC-A3WC	Yes	FEMALE	WHITE	Current reformed smoker for > 15 years	14	Non-Papillary	80	T3	YES	N0	MX	III
TCGA-GC-A3YS	Yes	MALE	WHITE	Current reformed smoker for < or = 15 years	58	Non-Papillary	61	T3	YES	N1	MX	IV
TCGA-GC-A4ZW	Yes	MALE	WHITE	Current reformed smoker for > 15 years	ND	Non-Papillary	71	T3	NO	N0	M0	III
TCGA-GC-A6I1	Yes	FEMALE	WHITE	Lifelong Non-smoker	NA	Non-Papillary	90	T2	NO	N0	MX	II
TCGA-GC-A6I3	Yes	FEMALE	AA	Current reformed smoker for > 15 years	ND	Non-Papillary	90	T3	YES	N1	MX	IV
TCGA-GD-A2C5	Yes	FEMALE	WHITE	Current reformed smoker for < or = 15 years	31	Papillary	53	T3	YES	N2	MX	IV
TCGA-GD-A3OP	Yes	FEMALE	WHITE	ND	ND	Papillary	84	T4	YES	N2	MX	IV
TCGA-GD-A3OQ	Yes	MALE	WHITE	Current smoker	31	Papillary	48	T4	YES	N1	MX	IV
TCGA-GD-A3OS	Yes	FEMALE	WHITE	Current smoker	17.5	Non-Papillary	54	ND	ND	NX	MX	II
TCGA-GD-A6C6	Yes	MALE	WHITE	Current smoker	45	Papillary	64	T3	YES	N0	MX	III
TCGA-GD-A76B	Yes	FEMALE	WHITE	Lifelong Non-smoker	NA	Papillary	86	T2	NO	N0	MX	II
TCGA-GU-A42P	Yes	MALE	WHITE	Current reformed smoker for > 15 years	38	Papillary	72	T3	YES	N1	M0	IV
TCGA-GU-A42Q	Yes	MALE	WHITE	Current smoker	57	Non-Papillary	67	T3	NO	N0	M0	III
TCGA-GU-A42R	Yes	MALE	WHITE	Current reformed smoker for < or = 15 years	20	Papillary	68	T4	YES	N2	MX	IV
TCGA-GU-A762	Yes	MALE	WHITE	Lifelong Non-smoker	NA	Non-Papillary	87	T4	NO	N2	MX	IV
TCGA-GU-A763	Yes	MALE	WHITE	Current reformed smoker for > 15 years	45	Papillary	72	T4	NO	N0	M0	III
TCGA-GU-A764	Yes	MALE	WHITE	Current reformed smoker for > 15 years	19	Non-Papillary	66	T2	NO	N0	MX	II
TCGA-GU-A766	Yes	MALE	WHITE	Lifelong Non-smoker	NA	Non-Papillary	62	T2	NO	N0	MX	II
TCGA-GU-A767	Yes	MALE	WHITE	Current reformed smoker for > 15 years	ND	Papillary	81	T3	YES	N2	MX	IV
TCGA-GU-AATO	Yes	MALE	WHITE	Current reformed smoker for < or = 15 years	20	Papillary	75	T4	YES	N2	MX	IV
TCGA-GU-AATP	Yes	MALE	WHITE	Current reformed smoker for > 15 years	14	Papillary	74	T2	YES	N2	MX	IV
TCGA-GU-AATQ	Yes	MALE	WHITE	Current reformed smoker for < or = 15 years	30	Non-Papillary	68	T3	YES	N0	MX	III
TCGA-GV-A3JV	Yes	MALE	WHITE	Current reformed smoker for < or = 15 years	90	Non-Papillary	66	T3	YES	N1	MX	IV
TCGA-GV-A3JW	Yes	MALE	WHITE	Current reformed smoker for > 15 years	ND	Non-Papillary	74	T2	ND	NX	MX	II
TCGA-GV-A3JX	Yes	MALE	WHITE	Current reformed smoker for < or = 15 years	80	Non-Papillary	59	T3	NO	N0	MX	III
TCGA-GV-A3JZ	Yes	MALE	WHITE	Current reformed smoker for > 15 years	15	Non-Papillary	55	T4	YES	N3	MX	IV
TCGA-GV-A3QF	Yes	MALE	WHITE	Current reformed smoker for < or = 15 years	60	Papillary	79	T3	YES	N2	MX	IV
TCGA-GV-A3QG	Yes	MALE	WHITE	Current smoker	46	Papillary	65	T3	YES	N3	MX	IV
TCGA-GV-A3QH	Yes	MALE	WHITE	Current reformed smoker for < or = 15 years	10	Non-Papillary	67	ND	ND	NX	MX	II
TCGA-GV-A3QI	Yes	MALE	WHITE	Current reformed smoker for < or = 15 years	35	Papillary	47	T3	NO	N0	MX	III
TCGA-GV-A3QK	Yes	FEMALE	WHITE	Current reformed smoker for < or = 15 years	45	Non-Papillary	56	T4	YES	N2	M0	IV
TCGA-GV-A40E	Yes	MALE	WHITE	Current reformed smoker for > 15 years	20	Non-Papillary	75	ND	ND	NX	MX	II
TCGA-GV-A40G	Yes	MALE	WHITE	Current reformed smoker for < or = 15 years	30	Non-Papillary	77	T2	NO	N0	MX	II
TCGA-GV-A6ZA	Yes	MALE	WHITE	Current smoker	ND	Papillary	54	T2	ND	N0	MX	II
TCGA-H4-A2HO	Yes	MALE	WHITE	Current smoker	30	Papillary	53	T4	NO	N0	MX	III
TCGA-H4-A2HQ	Yes	FEMALE	AA	Current reformed smoker for < or = 15 years	7	Non-Papillary	64	ND	ND	NX	M1	IV
TCGA-HQ-A2OE	Yes	MALE	ND	Current reformed smoker for < or = 15 years	ND	Papillary	69	T2	YES	N2	MX	ND
TCGA-HQ-A2OF	Yes	FEMALE	ND	Lifelong Non-smoker	NA	Papillary	52	T3	NO	N0	M0	III
TCGA-HQ-A5ND	Yes	MALE	ND	Current reformed smoker for > 15 years	40	ND	78	T3	YES	N1	M0	IV
TCGA-HQ-A5NE	Yes	MALE	ND	Current smoker	80	Non-Papillary	57	T3	NO	N0	M0	III
TCGA-K4-A3WS	Yes	MALE	WHITE	Current reformed smoker for > 15 years	25	Non-Papillary	66	T3	YES	N0	MX	III
TCGA-K4-A3WU	Yes	MALE	WHITE	Lifelong Non-smoker	NA	Non-Papillary	87	T4	YES	N0	MX	III
TCGA-K4-A3WV	Yes	FEMALE	WHITE	Current reformed smoker for > 15 years	80	Non-Papillary	77	T2	NO	N0	MX	II
TCGA-K4-A4AB	Yes	MALE	WHITE	Current smoker	ND	Non-Papillary	76	T4	YES	N0	MX	III
TCGA-K4-A4AC	Yes	MALE	WHITE	Current reformed smoker for < or = 15 years	ND	Non-Papillary	83	T2	NO	N0	MX	II
TCGA-K4-A54R	Yes	MALE	WHITE	ND	ND	Papillary	59	T2	NO	N0	MX	II
TCGA-K4-A5RH	Yes	MALE	WHITE	Current reformed smoker for < or = 15 years	40	Non-Papillary	69	T3	YES	N0	MX	III
TCGA-K4-A5RI	Yes	FEMALE	WHITE	Current smoker	40	Non-Papillary	67	T3	YES	N0	MX	III
TCGA-K4-A5RJ	Yes	MALE	WHITE	Current reformed smoker for > 15 years	ND	Papillary	75	T2	YES	N0	MX	II
TCGA-K4-A6FZ	Yes	FEMALE	WHITE	Lifelong Non-smoker	NA	Non-Papillary	75	T3	YES	N0	MX	III
TCGA-K4-A6MB	Yes	MALE	WHITE	Current Reformed Smoker, Duration Not Specified	ND	Non-Papillary	64	T3	YES	N1	MX	IV
TCGA-K4-A83P	Yes	MALE	WHITE	Current reformed smoker for > 15 years	140	Non-Papillary	77	T4	YES	N1	MX	IV
TCGA-K4-AAQO	Yes	MALE	WHITE	Current reformed smoker for < or = 15 years	43	Non-Papillary	56	T3	YES	N0	MX	III
TCGA-KQ-A41N	Yes	MALE	AA	Current reformed smoker for < or = 15 years	50	Papillary	73	T3b	NO	N0	M0	III
TCGA-KQ-A41O	Yes	MALE	ND	Current reformed smoker for > 15 years	ND	Papillary	84	T3	YES	N1	M0	IV
TCGA-KQ-A41P	Yes	MALE	WHITE	Lifelong Non-smoker	NA	Non-Papillary	76	T3b	YES	N3	M1	IV
TCGA-KQ-A41Q	Yes	MALE	WHITE	Lifelong Non-smoker	NA	Non-Papillary	89	T3b	NO	N0	MX	III
TCGA-KQ-A41R	Yes	FEMALE	WHITE	Current reformed smoker for > 15 years	20	Papillary	80	T2	ND	N0	MX	II
TCGA-KQ-A41S	Yes	FEMALE	WHITE	Lifelong Non-smoker	NA	Papillary	87	T4a	YES	NX	MX	III
TCGA-LC-A66R	Yes	MALE	WHITE	Current reformed smoker for > 15 years	ND	Papillary	78	T4	YES	N2	MX	IV
TCGA-LT-A5Z6	Yes	MALE	WHITE	Lifelong Non-smoker	NA	Non-Papillary	56	ND	YES	NX	MX	II
TCGA-LT-A8JT	Yes	FEMALE	WHITE	Current reformed smoker for < or = 15 years	75	Papillary	69	T2	NO	N0	M0	II
TCGA-MV-A51V	Yes	MALE	WHITE	Lifelong Non-smoker	NA	Papillary	75	T3	NO	N0	M0	III
TCGA-PQ-A6FI	Yes	MALE	WHITE	Current reformed smoker for < or = 15 years	58	Non-Papillary	70	T2	NO	N0	MX	II
TCGA-PQ-A6FN	Yes	FEMALE	WHITE	Current reformed smoker for > 15 years	28	Non-Papillary	78	T3	ND	N0	MX	III
TCGA-R3-A69X	Yes	MALE	WHITE	Current smoker	48	Non-Papillary	70	T3	YES	N0	M0	III
TCGA-S5-A6DX	Yes	MALE	WHITE	Current reformed smoker for < or = 15 years	70	Non-Papillary	83	T4	YES	N2	MX	IV
TCGA-S5-AA26	Yes	MALE	AA	Lifelong Non-smoker	NA	Papillary	46	T3	NO	N0	MX	III
TCGA-SY-A9G0	Yes	MALE	WHITE	Current reformed smoker for > 15 years	9.75	Papillary	82	T4	YES	N1	M0	IV
TCGA-SY-A9G5	Yes	MALE	WHITE	Lifelong Non-smoker	NA	Papillary	66	T4	NO	N0	M0	III
TCGA-UY-A78K	Yes	MALE	WHITE	Current smoker	ND	Papillary	60	ND	ND	N2	MX	IV
TCGA-UY-A78L	Yes	MALE	WHITE	ND	ND	Papillary	62	ND	NO	N1	MX	IV
TCGA-UY-A78M	Yes	FEMALE	ASIAN	Lifelong Non-smoker	NA	Non-Papillary	81	T2	NO	N2	MX	IV
TCGA-UY-A78N	Yes	MALE	WHITE	Current reformed smoker for > 15 years	25	Non-Papillary	80	T2	NO	N1	MX	IV
TCGA-UY-A78O	Yes	FEMALE	WHITE	Lifelong Non-smoker	NA	Non-Papillary	75	T2	NO	N0	MX	II
TCGA-UY-A78P	Yes	FEMALE	WHITE	Current reformed smoker for > 15 years	15	Non-Papillary	78	T2	NO	N0	MX	II
TCGA-UY-A8OB	Yes	MALE	WHITE	Current reformed smoker for < or = 15 years	25	Non-Papillary	63	T3	ND	N1	MX	IV
TCGA-UY-A8OC	Yes	MALE	WHITE	Lifelong Non-smoker	NA	Non-Papillary	90	T4	NO	N1	MX	IV
TCGA-UY-A8OD	Yes	FEMALE	AA	ND	ND	Non-Papillary	68	T2	ND	N0	MX	II
TCGA-UY-A9PA	Yes	MALE	WHITE	Current smoker	ND	Non-Papillary	48	T3	NO	N0	MX	III
TCGA-UY-A9PB	Yes	MALE	WHITE	Current reformed smoker for < or = 15 years	25	Non-Papillary	49	T3	NO	N0	MX	III
TCGA-UY-A9PD	Yes	MALE	WHITE	Current smoker	ND	Non-Papillary	80	T3	ND	N0	MX	III
TCGA-UY-A9PE	Yes	MALE	WHITE	Current reformed smoker for > 15 years	45	Non-Papillary	86	T2	ND	N2	MX	IV
TCGA-UY-A9PF	Yes	MALE	WHITE	Current reformed smoker for > 15 years	5	Papillary	77	T3	ND	N2	MX	IV
TCGA-UY-A9PH	Yes	MALE	WHITE	Lifelong Non-smoker	NA	Non-Papillary	73	T2	ND	N0	MX	II
TCGA-XF-A8HB	Yes	FEMALE	ND	Current reformed smoker for > 15 years	20	Papillary	50	T2	NO	N0	MX	II
TCGA-XF-A8HC	Yes	MALE	ASIAN	Lifelong Non-smoker	NA	Papillary	79	T3	YES	N2	MX	IV
TCGA-XF-A8HD	Yes	MALE	WHITE	Current reformed smoker for > 15 years	12	Non-Papillary	77	T3	NO	N0	MX	III
TCGA-XF-A8HE	Yes	MALE	WHITE	Lifelong Non-smoker	NA	Non-Papillary	47	T3	NO	N0	MX	III
TCGA-XF-A8HF	Yes	MALE	WHITE	Current reformed smoker for > 15 years	1	Non-Papillary	80	T3	NO	N0	M0	III
TCGA-XF-A8HG	Yes	MALE	WHITE	Current reformed smoker for > 15 years	8	Non-Papillary	69	T3	YES	N0	MX	III
TCGA-XF-A8HH	Yes	FEMALE	WHITE	Lifelong Non-smoker	NA	Non-Papillary	61	T3	YES	N2	M0	IV
TCGA-XF-A8HI	Yes	FEMALE	WHITE	Lifelong Non-smoker	NA	Papillary	57	T2	YES	N2	MX	IV
TCGA-XF-A9SG	No	MALE	ND	Lifelong Non-smoker	NA	Non-Papillary	81	T2	NO	N0	MX	II
TCGA-XF-A9SH	Yes	FEMALE	ASIAN	Lifelong Non-smoker	NA	Non-Papillary	65	T2	YES	N0	M0	II
TCGA-XF-A9SI	Yes	FEMALE	ASIAN	Lifelong Non-smoker	NA	Papillary	73	T2	YES	N0	MX	II
TCGA-XF-A9SJ	Yes	MALE	WHITE	Current reformed smoker for > 15 years	55	Non-Papillary	83	T3	NO	N2	MX	IV
TCGA-XF-A9SK	Yes	MALE	WHITE	Current reformed smoker for > 15 years	30	Non-Papillary	65	T3	YES	N1	MX	IV
TCGA-XF-A9SL	Yes	MALE	WHITE	Current reformed smoker for < or = 15 years	55	Non-Papillary	69	T3	YES	N2	MX	IV
TCGA-XF-A9SM	Yes	MALE	WHITE	Current reformed smoker for > 15 years	12	Non-Papillary	76	T3	NO	N0	MX	III
TCGA-XF-A9SP	Yes	MALE	WHITE	Current smoker	66	Non-Papillary	59	T3	YES	N0	MX	III
TCGA-XF-A9ST	Yes	MALE	WHITE	Current reformed smoker for > 15 years	60	Papillary	68	T3	YES	N0	MX	III
TCGA-XF-A9SU	Yes	FEMALE	WHITE	Current reformed smoker for < or = 15 years	30	Papillary	74	T3	YES	N1	MX	IV
TCGA-XF-A9SV	Yes	MALE	WHITE	Current reformed smoker for > 15 years	20	Papillary	82	T4	YES	N2	M1	IV
TCGA-XF-A9SW	Yes	MALE	WHITE	Current reformed smoker for > 15 years	ND	Non-Papillary	85	T3	YES	N2	MX	IV
TCGA-XF-A9SX	Yes	FEMALE	WHITE	Current reformed smoker for < or = 15 years	40	Non-Papillary	63	T3	YES	N2	MX	IV
TCGA-XF-A9SY	Yes	FEMALE	WHITE	Current smoker	40	Non-Papillary	60	T3	YES	N2	MX	IV
TCGA-XF-A9SZ	Yes	MALE	WHITE	Current reformed smoker for > 15 years	30	Non-Papillary	79	T3	YES	N2	MX	IV
TCGA-XF-A9T0	Yes	MALE	WHITE	Current Reformed Smoker, Duration Not Specified	ND	Non-Papillary	68	T3	NO	N0	MX	III
TCGA-XF-A9T2	Yes	MALE	WHITE	Lifelong Non-smoker	NA	Non-Papillary	54	T3	YES	N0	MX	III
TCGA-XF-A9T3	Yes	FEMALE	WHITE	Current smoker	52	Non-Papillary	69	T3	YES	N2	MX	IV
TCGA-XF-A9T4	Yes	MALE	WHITE	Lifelong Non-smoker	NA	Non-Papillary	48	T2	NO	N1	MX	IV
TCGA-XF-A9T5	Yes	FEMALE	WHITE	Lifelong Non-smoker	NA	Non-Papillary	78	T3	NO	N1	MX	IV
TCGA-XF-A9T6	Yes	FEMALE	WHITE	Lifelong Non-smoker	NA	Papillary	88	T3	YES	N0	MX	III
TCGA-XF-A9T8	Yes	MALE	WHITE	Current reformed smoker for > 15 years	15	Non-Papillary	64	T3	YES	N0	MX	III
TCGA-XF-AAME	Yes	FEMALE	WHITE	Lifelong Non-smoker	NA	Non-Papillary	64	T2	NO	N0	MX	II
TCGA-XF-AAMF	No	MALE	WHITE	Current reformed smoker for > 15 years	32	Non-Papillary	68	T4	YES	N2	MX	IV
TCGA-XF-AAMG	Yes	MALE	WHITE	Current Reformed Smoker, Duration Not Specified	ND	Non-Papillary	49	T4	NO	N0	MX	III
TCGA-XF-AAMH	Yes	MALE	WHITE	Current smoker	20	Non-Papillary	80	T3	YES	N1	MX	IV
TCGA-XF-AAMJ	Yes	MALE	ASIAN	Lifelong Non-smoker	NA	Non-Papillary	70	T3	YES	N0	M0	III
TCGA-XF-AAML	Yes	MALE	WHITE	Current reformed smoker for > 15 years	ND	Papillary	75	T2	NO	N0	MX	II
TCGA-XF-AAMQ	Yes	FEMALE	WHITE	Current reformed smoker for > 15 years	12	Papillary	59	T2	NO	N0	MX	II
TCGA-XF-AAMR	Yes	MALE	WHITE	Lifelong Non-smoker	NA	Non-Papillary	48	T3	NO	N0	MX	III
TCGA-XF-AAMT	Yes	FEMALE	WHITE	Current reformed smoker for > 15 years	10	Non-Papillary	75	T3	YES	N2	MX	IV
TCGA-XF-AAMW	Yes	FEMALE	WHITE	Lifelong Non-smoker	NA	Non-Papillary	79	T2	NO	N0	MX	IV
TCGA-XF-AAMX	Yes	FEMALE	AA	Lifelong Non-smoker	NA	Non-Papillary	87	T3	YES	N0	MX	III
TCGA-XF-AAMY	Yes	MALE	WHITE	Lifelong Non-smoker	NA	Papillary	78	T3	NO	N0	MX	III
TCGA-XF-AAMZ	Yes	FEMALE	WHITE	Lifelong Non-smoker	NA	Papillary	81	T3	YES	N2	MX	IV
TCGA-XF-AAN0	Yes	MALE	WHITE	Current reformed smoker for > 15 years	56	Non-Papillary	68	T4	YES	N2	M0	IV
TCGA-XF-AAN1	Yes	FEMALE	ND	Current reformed smoker for > 15 years	47	Papillary	75	T4	NO	N0	M0	III
TCGA-XF-AAN2	Yes	MALE	WHITE	Current reformed smoker for > 15 years	20	Non-Papillary	73	T2	NO	N0	MX	II
TCGA-XF-AAN3	Yes	MALE	WHITE	Lifelong Non-smoker	NA	Non-Papillary	76	T3	YES	N2	MX	IV
TCGA-XF-AAN4	Yes	FEMALE	WHITE	Current smoker	25	Non-Papillary	77	T3	NO	N0	MX	III
TCGA-XF-AAN5	Yes	FEMALE	WHITE	Current reformed smoker for < or = 15 years	30	Non-Papillary	61	T3	YES	N0	MX	III
TCGA-XF-AAN7	Yes	MALE	WHITE	Current smoker	40	Non-Papillary	60	T3	YES	N1	MX	IV
TCGA-XF-AAN8	Yes	FEMALE	WHITE	Current smoker	60	Non-Papillary	74	T3	NO	N0	MX	III
TCGA-YC-A89H	Yes	FEMALE	WHITE	Current smoker	31.5	Non-Papillary	78	ND	NO	ND	MX	II
TCGA-YC-A8S6	Yes	MALE	WHITE	Current Reformed Smoker, Duration Not Specified	ND	Papillary	71	T2	NO	N0	MX	II
TCGA-YC-A9TC	Yes	MALE	WHITE	Lifelong Non-smoker	NA	Papillary	71	ND	YES	ND	M1	IV
TCGA-YF-AA3L	Yes	FEMALE	ND	Current smoker	60	Non-Papillary	47	T2	YES	N0	MX	II
TCGA-YF-AA3M	Yes	MALE	ND	Current smoker	58	Non-Papillary	57	T2	NO	NX	MX	II
TCGA-ZF-A9R0	Yes	MALE	WHITE	Current reformed smoker for > 15 years	5	Non-Papillary	82	T3	ND	NX	M0	III
TCGA-ZF-A9R1	Yes	MALE	WHITE	Lifelong Non-smoker	NA	Non-Papillary	81	T3	YES	N1	M0	IV
TCGA-ZF-A9R2	Yes	MALE	WHITE	Current reformed smoker for > 15 years	58	Papillary	75	T2	YES	N0	M0	II
TCGA-ZF-A9R3	Yes	FEMALE	WHITE	Current smoker	29	Papillary	53	T2	ND	NX	M0	II
TCGA-ZF-A9R4	Yes	MALE	WHITE	Lifelong Non-smoker	NA	Non-Papillary	83	T2	YES	NX	M0	II
TCGA-ZF-A9R5	Yes	MALE	WHITE	Current smoker	69	Papillary	59	T3	ND	N0	M0	III
TCGA-ZF-A9R7	Yes	FEMALE	WHITE	Current reformed smoker for > 15 years	ND	Non-Papillary	76	ND	NO	NX	M0	II
TCGA-ZF-A9R9	Yes	MALE	WHITE	Current reformed smoker for > 15 years	3	Non-Papillary	58	T3	YES	N2	MX	IV
TCGA-ZF-A9RC	Yes	MALE	WHITE	Current reformed smoker for < or = 15 years	ND	Non-Papillary	77	T3	NO	N0	MX	III
TCGA-ZF-A9RD	Yes	FEMALE	WHITE	Current reformed smoker for > 15 years	10	Non-Papillary	75	T3	NO	N2	MX	IV
TCGA-ZF-A9RE	Yes	FEMALE	WHITE	Lifelong Non-smoker	NA	Papillary	78	ND	NO	ND	MX	II
TCGA-ZF-A9RF	Yes	MALE	WHITE	Current smoker	52	Non-Papillary	74	T2	NO	NX	M0	II
TCGA-ZF-A9RG	No	FEMALE	WHITE	Lifelong Non-smoker	NA	Non-Papillary	70	T3	NO	N0	MX	III
TCGA-ZF-A9RL	Yes	MALE	WHITE	Current reformed smoker for < or = 15 years	38	Papillary	61	ND	ND	ND	MX	II
TCGA-ZF-A9RM	Yes	MALE	WHITE	Current smoker	8	Papillary	70	T2	NO	N0	MX	II
TCGA-ZF-A9RN	Yes	FEMALE	WHITE	Lifelong Non-smoker	NA	Non-Papillary	67	T3	YES	NX	M0	III
TCGA-ZF-AA4N	Yes	MALE	WHITE	Current Reformed Smoker, Duration Not Specified	ND	Non-Papillary	74	ND	ND	ND	ND	II
TCGA-ZF-AA4R	Yes	MALE	WHITE	Lifelong Non-smoker	NA	Non-Papillary	67	T3	ND	N1	MX	IV
TCGA-ZF-AA4T	Yes	MALE	WHITE	Lifelong Non-smoker	NA	Non-Papillary	65	T4	NO	N2	MX	IV
TCGA-ZF-AA4U	Yes	MALE	WHITE	Current reformed smoker for > 15 years	25	Non-Papillary	70	T4	YES	NX	MX	III
TCGA-ZF-AA4V	Yes	MALE	WHITE	Current smoker	28	Non-Papillary	66	T3	ND	N0	M0	III
TCGA-ZF-AA4W	Yes	MALE	WHITE	Lifelong Non-smoker	NA	Non-Papillary	56	T3	YES	N0	MX	III
TCGA-ZF-AA4X	Yes	MALE	WHITE	Lifelong Non-smoker	NA	Non-Papillary	56	T2	NO	NX	M0	II
TCGA-ZF-AA51	Yes	FEMALE	WHITE	Current reformed smoker for < or = 15 years	38	Papillary	69	T2	ND	NX	M0	II
TCGA-ZF-AA52	Yes	MALE	WHITE	Current reformed smoker for > 15 years	2	Papillary	70	T3	ND	NX	MX	III
TCGA-ZF-AA53	Yes	MALE	WHITE	Lifelong Non-smoker	NA	Non-Papillary	60	T2	ND	NX	M0	II
TCGA-ZF-AA54	Yes	MALE	WHITE	Current reformed smoker for < or = 15 years	ND	Non-Papillary	71	T3	NO	NX	MX	III
TCGA-ZF-AA56	Yes	FEMALE	WHITE	Lifelong Non-smoker	NA	Non-Papillary	79	T4	YES	N0	MX	III
TCGA-ZF-AA58	Yes	FEMALE	WHITE	Current reformed smoker for < or = 15 years	39	Non-Papillary	61	T3	NO	N2	MX	IV
TCGA-ZF-AA5H	Yes	FEMALE	WHITE	Current reformed smoker for > 15 years	8	Non-Papillary	60	T3	YES	N2	M0	IV
TCGA-ZF-AA5N	Yes	FEMALE	WHITE	Current reformed smoker for > 15 years	10	Non-Papillary	62	T2	NO	NX	M1	IV
TCGA-ZF-AA5P	Yes	MALE	WHITE	Current reformed smoker for > 15 years	62	Non-Papillary	65	T2	ND	N2	M0	IV

## Sheet: S2
IMvigor210
Case ID	Best Confirmed Overall Response	binaryResponse	Enrollment IC	IC Level	TC Level	Immune phenotype	os	censOS	Lund	Lund2	TCGA Subtype	CD 8 T effector	DDR	APM	Immune Checkpoint	CC Reg	Fanconi	gene19	tcga	Histones	EMT1	EMT2	EMT3	WNT target	FGFR3 related	Cell cycle	Mismatch Repair	Homologous recombination	Nucleotide excision repair	DNA replication	Base excision repair	PPARG
SAMf2ce197162ce	NE	NA	IC1	IC1	TC1	NA	1.577	1	MS2a2	Genomically unstable	IV	-1.58437	1.34677	-1.21695	-0.477971	-1.60559	0.337094	3.09321	-0.32779	0.0690527	1.06688	2.19874	1.65117	1.11491	0.190237	1.6599	1.40139	0.0626599	0.511598	1.92705	-0.646918	1.13726
SAM698d8d76b934	NE	NA	IC1	IC1	TC0	excluded	0.427105	1	MS2b2.2	Basal/SCC-like	IV	-0.106237	6.11933	0.855468	0.431672	-1.70388	3.73275	-0.571979	-3.51976	1.15511	1.54354	0.567396	-0.23285	0.0482564	-3.61531	5.77633	4.32231	3.98321	4.56293	5.39048	3.92635	-2.60211
SAMc1b27bc16435	PR	CR/PR	IC2	IC2+	TC0	excluded	24.1807	0	MS2a1	Genomically unstable	I	1.3413	4.05003	-1.28662	-0.0879385	-0.736582	3.43638	-1.10002	1.63511	1.60812	-0.652714	-1.58981	-1.12599	1.36255	1.28441	3.50918	1.54664	2.13124	1.21459	1.30406	0.617594	1.01135
SAM85e41e7f33f9	NE	NA	IC1	IC1	TC1	inflamed	0.62423	1	MS2b2.2	Basal/SCC-like	IV	2.50345	2.96359	2.25371	1.78389	-1.33375	1.98564	2.1793	-1.03314	1.47009	0.439613	2.72384	0.440859	-0.681154	0.299344	5.73452	2.96958	1.3197	3.63703	3.86231	2.68816	-1.38164
SAMf275eb859a39	PR	CR/PR	IC1	IC1	TC0	excluded	24.4764	0	MS1a	UroA	I	0.338467	-3.98138	1.37722	-0.304024	2.18934	-2.86344	-3.06642	2.10205	-2.12889	-1.62111	-2.65254	-2.16262	0.582388	1.67366	-5.23951	-3.38662	-2.52113	-3.57337	-4.69492	-2.45754	0.251744
SAM7f0d9cc7f001	PD	SD/PD	IC1	IC1	TC0	excluded	4.63244	1	MS2b1	Infiltrated	II	0.233499	-5.29482	-1.02241	1.38647	-1.11064	-2.11112	2.55202	-0.925882	-2.4521	1.82546	1.57281	2.71618	-0.346114	-1.3214	-7.25114	-2.09666	-3.10822	-2.85753	-2.86929	-1.89377	0.0184277
SAM4305ab968b90	PD	SD/PD	IC0	IC0	TC0	desert	1.41273	1	MS1b	UroA	I	-6.69264	3.96698	-2.00978	-5.70903	2.42855	2.24515	-5.6327	3.55987	1.55729	-4.10156	-3.96375	-4.9847	1.04927	1.39793	5.33533	3.08583	1.93393	3.1305	3.37557	1.82682	1.12598
SAMcf018fee2acd	PD	SD/PD	IC0	IC0	TC0	excluded	16.23	1	MS1a	UroA	I	-0.260717	-6.18335	-1.27426	-0.110347	1.38273	-3.90464	-1.94553	1.00693	-2.31246	-0.638758	-1.16404	0.179022	0.309365	0.726927	-6.69568	-2.64012	-2.87787	-3.81217	-4.96707	-3.50055	0.30506
SAMb2f1d0e54ece	PR	CR/PR	IC2	IC2+	TC2+	desert	11.4004	1	MS2b1	Infiltrated	IV	1.509	-6.64092	2.43254	2.18659	1.04381	-3.22042	5.03329	-2.46365	0.201054	0.712727	3.44831	2.29651	-0.864168	-3.15418	-4.56889	-1.50102	-2.263	-1.91057	-2.70181	-2.68513	-1.03805
SAMcc4675f394a1	PD	SD/PD	IC0	IC0	TC0	NA	3.12115	1	MS1a	UroA	I	-1.03032	-6.73256	-1.39619	-1.74685	1.25585	-3.27504	0.477871	0.632262	-4.186	0.0879209	0.24111	0.629036	0.485262	0.661076	-8.01564	-3.8307	-3.59081	-4.22848	-5.85599	-4.07961	0.465457
SAM49f9b2e57aa5	PD	SD/PD	IC0	IC0	TC0	excluded	7.45791	1	MS1b	UroA	I	-2.55414	3.82575	-3.30651	-1.23489	1.11335	2.84178	-1.85726	1.31636	2.38008	-2.40235	-1.43175	-2.04257	2.02154	0.196704	4.46822	1.62863	2.86652	0.889157	3.22291	2.21534	0.854214
SAM2e7aa8fa0ab3	PD	SD/PD	IC1	IC1	TC0	excluded	7.72074	1	MS1b	UroA	II	1.11711	-2.41959	0.00613734	0.128698	1.68049	-1.26783	0.405325	0.820198	1.5268	-2.27799	0.269718	-1.64318	-0.165117	0.782568	-2.64199	-1.24992	-1.27681	-0.918747	-1.49739	-1.0661	0.585322
SAMd0e47be700b0	NE	NA	IC0	IC0	TC0	desert	0.887064	1	MS1b	UroA	II	-1.60966	2.93763	0.604029	-1.12528	-2.64876	2.34368	-3.22721	1.8609	2.79354	-2.36013	-2.01018	-2.38921	-0.888867	0.334021	4.69438	-0.749785	1.12023	0.253221	0.24891	0.0568292	1.18087
SAMdf3e42c8672a	PD	SD/PD	IC2	IC2+	TC2+	inflamed	7.32649	1	MS2b2.2	Basal/SCC-like	III	2.81058	6.18406	-0.381059	1.75176	-1.72452	2.02227	-0.874913	-2.15948	1.80891	0.600596	0.818595	-0.433316	-0.589376	-0.534205	7.52482	4.2727	2.95504	4.28367	6.13488	4.10699	-2.43463
SAMd027124354ce	CR	CR/PR	IC0	IC0	TC0	desert	23.5236	0	MS2b2.2	Basal/SCC-like	III	-0.918727	4.74651	-1.3949	-1.09588	-0.233769	1.28219	-0.529131	-3.10214	1.3709	6.10766	1.29204	1.90837	1.90606	-1.21783	2.71353	1.84219	2.70703	1.85135	1.59856	2.84713	-0.434038
SAM36d87392593b	SD	SD/PD	IC2	IC2+	TC2+	excluded	23.6879	0	MS2b2.2	Basal/SCC-like	III	0.618621	7.27482	0.473398	0.85083	0.162557	4.6986	0.121902	-1.42779	-3.10328	-0.157138	0.613668	0.64042	0.0815936	0.892033	7.11524	3.42352	3.80493	3.10928	5.20232	4.13923	-1.6204
SAM4edbe45817b3	NE	NA	IC2	IC2+	TC2+	inflamed	1.05133	1	MS2b2.2	Basal/SCC-like	III	3.25408	1.60145	3.88733	2.39599	2.16546	1.03185	0.0128608	0.196813	-0.422507	-0.240021	1.23859	-0.402644	0.15223	0.509633	3.45329	0.916505	0.836555	1.53392	1.76202	1.02779	-0.860152
SAM36a9225b0222	SD	SD/PD	IC2	IC2+	TC2+	inflamed	23.8193	0	MS2b1	Infiltrated	IV	3.66464	-3.29071	1.66712	4.1024	-0.378573	-2.08539	6.22641	-4.14189	-0.782726	3.956	3.55668	3.08774	-0.501758	-2.56035	-3.32123	-1.11019	-1.46002	-0.806825	-1.53038	-1.26696	-1.30561
SAMe7bf6c015192	PD	SD/PD	IC2	IC2+	TC0	inflamed	3.12115	1	MS2b2.1	UroB	III	3.29592	-4.0064	1.10602	1.90391	0.783426	-2.89067	0.611224	-0.00379531	-0.0429552	0.348035	0.372812	-0.0199649	-0.0113489	-0.000224796	-3.53554	-2.36411	-2.0395	-3.08911	-2.9588	-1.63141	0.350043
SAM6dd7ad1d797d	PD	SD/PD	IC1	IC1	TC2+	NA	19.2854	1	MS2b2.2	Basal/SCC-like	III	1.9247	-0.496928	3.77768	3.72857	-1.63209	0.817176	5.60498	-2.26392	0.0907502	1.57276	3.4674	0.779329	-0.436861	-1.36124	1.18021	-0.716847	1.15231	0.177689	-0.223224	0.103738	-1.10981
SAMc0d625a50eb8	SD	SD/PD	IC0	IC0	TC0	desert	13.2731	1	MS2b1	Infiltrated	I	-1.80096	-13.1821	-1.26419	-0.0617352	1.95972	-8.87986	6.33149	-1.56765	-3.42182	3.43661	3.60272	3.68569	1.22959	-0.830591	-15.4908	-5.43749	-6.97452	-4.93886	-7.94133	-5.54231	-0.187994
SAM18039827e1b9	PD	SD/PD	IC0	IC0	TC0	desert	1.47844	1	MS1b	UroA	II	-1.89937	1.81838	-2.32078	-3.9876	-2.11792	0.820003	-3.1439	0.932874	0.368815	-2.17632	-2.25894	-1.80272	-0.0922129	1.2345	2.00389	-0.0109325	0.515471	1.36597	-0.254817	0.38776	0.723426
SAM681e4bf7cf85	PR	CR/PR	IC2	IC2+	TC0	excluded	23.3922	0	MS1b	UroA	I	0.131678	2.91501	-0.680622	-0.472422	-0.23757	1.57674	-0.643158	0.291947	0.455868	-0.274688	0.00238771	-0.164254	-0.0276533	1.22394	2.35112	1.24983	1.77279	1.26779	0.735556	1.06148	1.41488
SAMc692536a795a	PD	SD/PD	IC1	IC1	TC0	desert	5.65092	1	MS2b1	Infiltrated	II	1.70343	-4.69474	1.02437	1.10856	0.362054	-2.89874	3.55491	0.07273	-1.32614	1.03523	2.01918	1.93592	-1.45431	0.0427597	-4.76332	-1.73731	-2.31932	-2.63008	-3.07467	-2.64335	0.510958
SAM9a2cf3c06fb3	PD	SD/PD	IC1	IC1	TC0	inflamed	5.65092	1	MS2b1	Infiltrated	II	0.68417	-1.3476	1.0586	0.763705	0.321834	0.0249951	2.80179	-1.30581	-1.37188	2.24399	1.64112	2.81117	2.76446	-0.842575	-0.708328	-1.5869	-0.423371	-1.82861	-1.19054	-1.23774	1.44195
SAM557dde1b9f3e	PD	SD/PD	IC1	IC1	TC0	excluded	6.70226	1	MS1a	UroA	I	0.428426	-6.81272	0.400795	0.786116	1.09915	-4.3118	3.30226	0.810545	-1.18992	0.730359	1.65019	2.08547	0.272673	0.700745	-6.875	-2.80002	-2.81582	-3.72099	-3.92942	-3.5393	0.431916
SAMb8f13a0525a6	NE	NA	IC2	IC2+	TC0	excluded	2.69405	1	MS2b2.2	Basal/SCC-like	IV	1.03718	9.19321	-0.793337	0.710545	-1.45485	6.35076	0.60266	-3.31028	2.35337	0.853208	1.5946	1.0474	1.00564	-3.20843	8.24009	5.864	5.01377	4.98802	6.2111	4.02049	-1.93279
SAM23aa15d4a0b0	PD	SD/PD	IC1	IC1	TC0	excluded	5.71663	1	MS2a1	Genomically unstable	II	-2.07912	-0.890531	-1.12531	-0.651592	-0.13154	-0.387852	-0.262447	2.44504	2.24539	-0.530401	-0.259625	0.124446	0.615307	0.973717	1.34026	-0.324881	0.379925	-0.570935	-1.08999	-1.12236	0.96824
SAM468a9e1dc821	PD	SD/PD	IC2	IC2+	TC0	desert	3.8768	1	MS2b2.1	UroB	IV	-3.53423	-4.00258	-1.3185	-2.7434	-0.134734	-3.35184	-1.1582	-0.480678	0.15347	-1.29206	0.286462	-2.13095	0.0757895	1.32806	-0.991939	-1.3849	-2.51149	-1.24575	-2.20929	-0.0688003	-0.229282
SAM81b71522417a	PD	SD/PD	IC0	IC0	TC0	NA	2.13552	1	MS1b	UroA	I	-4.19916	7.9263	-2.80771	-4.72739	0.871522	4.92184	-5.16955	2.62608	1.48315	-2.44703	-3.58003	-2.61522	1.17943	1.66978	5.86262	4.72503	4.37173	4.76267	5.30812	4.79831	0.70397
SAM6cb230f208a8	PR	CR/PR	IC0	IC0	TC1	desert	23.2279	0	MS1b	UroA	I	-1.50321	-3.04316	-1.27859	-2.45402	1.39021	-3.05168	-1.11711	1.82148	-1.16189	-1.29292	-0.0842451	-0.287018	-0.985529	1.42108	-4.61829	-0.414368	-0.877263	-1.24295	-1.67518	0.0218522	0.535302
SAM0684af734db1	PR	CR/PR	IC0	IC0	TC0	NA	23.2608	0	MS1b	UroA	I	-3.53917	6.02514	-1.92615	-3.03344	0.872761	3.83822	-2.81046	2.08394	1.24977	-2.66842	-2.37233	-2.10106	1.28457	1.47189	4.81339	3.08422	3.18472	3.34574	2.22043	1.24551	1.27513
SAMb963dda93cfd	PD	SD/PD	IC2	IC2+	TC2+	excluded	2.75975	1	MS2b2.2	Basal/SCC-like	IV	-1.12805	6.64737	1.03983	1.73218	-3.1771	6.04537	1.21853	-3.41554	2.18422	-0.0253891	1.19601	1.16664	-0.306029	-2.50444	7.28502	5.27376	4.83285	3.99913	5.89233	2.5448	-0.321272
SAMa9ca8536d2b1	SD	SD/PD	IC1	IC1	TC1	NA	21.848	0	MS2b1	Infiltrated	III	0.769886	-6.99974	-0.950846	1.61872	0.782147	-3.4884	5.73173	-1.64432	-1.43667	2.9406	2.75154	3.43976	0.549967	-0.259562	-6.60327	-3.09259	-2.74138	-3.35728	-4.44376	-2.84869	0.315736
SAM9fb814c22bdb	SD	SD/PD	IC1	IC1	TC0	desert	19.1211	1	MS2b1	Infiltrated	III	2.19154	-5.94985	2.21442	2.47342	1.4085	-3.96072	4.35907	-2.89624	-1.09903	3.33477	2.9816	2.8605	0.585226	-0.972896	-5.88648	-2.7222	-3.16098	-3.18161	-4.5843	-2.83822	-1.08002
SAMbcbc7957c264	PD	SD/PD	IC1	IC1	TC0	desert	4.17248	1	MS1b	UroA	I	-3.10757	-0.103289	-2.79264	-2.20635	1.75686	0.0909129	-2.83811	2.47803	-0.546358	-0.931832	-2.8437	-1.21725	1.45328	2.47402	0.45428	-0.644425	-0.215943	-0.828936	-1.20235	-0.637918	1.0843
SAM7fb6987514a4	PD	SD/PD	IC2	IC2+	TC0	excluded	22.8337	0	MS2b1	Infiltrated	III	5.09291	-0.965695	1.9377	3.45803	-0.460042	0.716397	2.34933	-3.75999	0.18378	2.74825	1.88181	2.52635	-1.00032	-1.63092	-0.0962762	-0.283502	-0.61673	-0.486495	-0.145024	-0.355215	-2.21985
SAM63405b04ab2d	PD	SD/PD	IC0	IC0	TC0	NA	6.80082	1	MS2b1	Infiltrated	II	2.32974	-4.00329	0.945061	1.37836	0.474956	-0.926144	2.814	-0.784521	-1.9637	2.55292	3.50418	1.98782	-0.32123	0.00212554	-3.95389	-4.51158	-2.74334	-5.03952	-6.12155	-4.25828	-0.319842
SAM18bc1078bc15	PD	SD/PD	IC1	IC1	TC0	NA	6.89938	1	MS2a1	Genomically unstable	II	1.2541	7.52304	0.0813809	0.806368	-2.59975	5.39235	-3.04928	-0.0938336	2.9949	-1.82842	-1.76055	-0.778667	-1.98908	-0.726523	5.71412	4.16538	4.5767	3.87895	5.57616	4.87851	0.325927
SAM7d2dfba6cd84	SD	SD/PD	IC1	IC1	TC0	inflamed	12.7146	1	MS2b1	Infiltrated	IV	1.23151	-13.4058	0.951215	2.88206	0.691446	-8.10729	2.63309	-2.37387	-2.00256	1.73318	1.48852	1.99596	-0.0143127	-1.26798	-13.2975	-6.20827	-5.52629	-7.36219	-8.19171	-5.54927	-1.69349
SAMd1bd63734394	PD	SD/PD	IC1	IC1	TC0	NA	1.9384	1	MS2b2.2	Basal/SCC-like	III	1.97833	3.72047	4.99406	0.729736	2.00767	2.37376	-5.91061	1.40317	2.2699	-2.56871	-2.95312	-2.40326	0.187325	1.04052	5.10207	3.46465	2.16213	4.56889	4.28494	2.62931	0.512733
SAMe9ae8beb82fa	PD	SD/PD	IC1	IC1	TC0	desert	5.48665	1	MS2b1	Infiltrated	III	-1.19031	-1.87479	0.268087	-0.0856991	0.916411	-1.27846	1.91231	-0.106814	-0.359845	1.09171	2.17555	1.12411	-0.384638	0.229341	-2.07	-1.09968	-0.442986	-0.723402	-1.12298	-0.433567	-0.166523
SAMb0a83e5fbde9	SD	SD/PD	IC0	IC0	TC0	NA	23.3265	0	MS1b	UroA	I	-2.00079	-4.28299	-2.16769	-0.700802	0.643682	-3.42848	-1.49371	1.96128	-4.12624	-1.22264	-1.35544	-0.810801	-0.229417	1.25578	-6.84661	-3.3228	-3.62209	-2.61225	-4.42285	-0.813557	0.461817
SAMba7176afe070	PD	SD/PD	IC0	IC0	TC0	excluded	3.44969	0	MS1a	UroA	I	-4.46366	-7.6605	-4.04222	-4.0078	1.94759	-5.7336	-4.79009	3.26929	-1.98359	-2.11847	-3.98097	-2.73249	1.91794	2.16438	-9.44233	-4.13855	-5.14521	-4.24932	-6.09964	-3.67947	0.682319
SAMae1690469964	SD	SD/PD	IC1	IC1	TC0	NA	21.1581	1	MS1b	UroA	I	-0.630249	0.61248	1.27838	-1.35789	-0.548486	-0.81542	-4.44362	2.59772	-0.792874	-2.0719	-2.41085	-2.32613	0.42337	1.79957	-1.04875	-0.521733	0.296204	-0.718272	-1.25546	0.209358	1.03515
SAMbe83eae4026e	PD	SD/PD	IC1	IC1	TC0	excluded	2.7269	1	MS1b	UroA	I	-0.319012	2.63351	-1.43349	-0.377275	3.17973	0.272629	-0.469771	1.70632	-1.51633	-0.484457	-0.627921	-0.704292	1.06404	1.15006	2.53861	2.49401	0.754859	1.97663	2.94875	2.72417	1.38429
SAMe5bc41772bc9	PD	SD/PD	IC1	IC1	TC0	excluded	6.11088	1	MS2b2.1	UroB	I	-2.4958	-2.86463	-0.80803	-1.13277	1.51979	-2.54041	2.01525	0.68812	0.108051	-0.604178	0.517402	0.202041	0.0761193	0.76513	-0.821521	-0.969652	-2.39665	-0.219773	-1.31397	-0.723317	-0.126014
SAM23095936e611	PD	SD/PD	IC2	IC2+	TC0	desert	2.23409	1	MS1b	UroA	I	-3.31065	5.32615	-3.72302	-1.8237	2.35867	3.00479	-1.45531	2.33214	-0.601254	-1.58679	-0.817693	-0.732114	2.2869	1.42368	5.21943	2.21516	2.68825	2.41076	3.3989	2.36463	1.54175
SAM7114d99032ec	PD	SD/PD	IC0	IC0	TC0	NA	10.8419	1	MS1b	UroA	I	-2.92116	-3.71536	-3.44344	-2.41277	0.850834	-3.19693	2.13377	0.752218	-0.660358	-1.10539	0.952171	0.0887185	0.0903777	0.987042	-3.36372	-1.9457	-1.53802	-2.25619	-2.90744	-1.93785	0.521009
SAMd215b503f99a	SD	SD/PD	IC0	IC0	TC0	NA	1.70842	0	MS2b1	Infiltrated	I	-1.59691	-7.22681	0.00542705	0.250195	0.672956	-5.42635	5.56112	-0.403111	-2.62991	2.24405	3.99361	2.93462	0.25214	-0.134408	-8.44923	-4.20916	-4.06473	-3.90036	-5.66944	-3.07579	0.163532
SAMdb3f50c9129c	PD	SD/PD	IC0	IC0	TC0	excluded	15.8029	1	MS2b1	Infiltrated	IV	-2.21327	-0.922482	-2.87403	-1.04798	-0.0144671	-1.22437	0.715635	-1.70836	-0.0789875	0.47047	0.112611	1.33978	0.415353	-1.62743	-0.232223	-0.00133204	-1.56538	-0.219939	0.0270885	0.25659	-1.83469
SAMbf1a3ae828e6	CR	CR/PR	IC2	IC2+	TC0	excluded	20.731	0	MS2b1	Infiltrated	II	0.655358	-1.1315	-1.57919	1.0278	-0.802934	1.47866	4.08406	-1.89528	-0.916517	1.528	2.33525	2.65565	-0.489006	-2.20257	-0.487641	-0.145683	0.195658	-0.886507	-1.13489	-1.94501	0.374457
SAM52e3fa3ad574	PD	SD/PD	IC1	IC1	TC0	NA	7.95072	1	MS2b1	Infiltrated	II	2.86859	-1.92038	1.66159	2.99091	-0.805173	0.352227	-2.54761	-1.79279	1.09587	1.01157	-1.81559	0.0518813	-3.07111	-0.72583	-3.06303	0.19286	-0.655606	-1.11286	0.672202	-0.0221606	-0.828967
SAMd4c0837b0997	PD	SD/PD	IC2	IC2+	TC1	excluded	5.38809	1	MS2b2.1	UroB	III	0.25179	4.45509	-1.16342	-0.888419	2.54559	2.39397	-1.83134	0.894016	0.950339	0.360967	-0.0459628	-0.434921	-0.577106	0.459933	3.73173	1.18763	-0.0475917	2.27481	0.990452	2.53534	0.685725
SAM9cafb905b36a	PD	SD/PD	IC2	IC2+	TC2+	inflamed	7.62218	1	MS2b2.2	Basal/SCC-like	IV	4.10513	4.37989	3.04441	4.13708	-0.682954	2.4962	-1.00035	-4.34331	2.54741	4.46216	0.463465	-0.667649	-0.83078	-3.63713	5.23881	2.72537	2.05467	2.04347	3.62938	1.85947	0.072275
SAM3f2033c90438	NE	NA	IC0	IC0	TC0	inflamed	0.821355	1	MS2b2.2	Basal/SCC-like	II	0.18382	1.14756	-0.0625251	0.412679	-1.82418	0.0808909	-0.142801	-2.21995	0.0501089	-0.477143	1.15216	-0.545677	0.364725	-2.14083	2.7263	1.37667	1.16906	1.81351	1.04357	1.42715	-2.3285
SAM032c642382a7	PD	SD/PD	IC2	IC2+	TC2+	inflamed	2.49692	1	MS2b2.2	Basal/SCC-like	IV	3.63267	9.56224	1.04673	4.08061	-1.76376	5.78822	-2.45352	-1.49647	2.01531	-0.387523	-0.467492	0.0255893	-1.18014	-1.09219	9.94192	6.13399	5.77801	6.32099	8.14177	6.13636	-0.121335
SAM5ffd7e4cd794	NE	NA	IC0	IC0	TC0	NA	1.21561	1	MS2a1	Genomically unstable	I	-0.734781	3.50817	-2.29227	-1.28863	0.52924	2.28227	-1.03387	0.0994826	0.341673	-1.34755	-1.03693	-0.308933	-0.864342	-1.11532	1.96186	1.18378	1.65468	1.13904	2.04069	0.623165	1.23701
SAMb419a8fcbfcd	PR	CR/PR	IC2	IC2+	TC0	excluded	22.7351	0	MS2a1	Genomically unstable	IV	-1.53328	10.777	-4.83974	-1.78859	-2.31517	6.3327	-2.32669	-1.43174	1.69491	-0.275394	-1.72944	-0.224623	0.990327	-1.83613	10.3839	6.69614	3.89149	6.8222	8.06896	5.28924	-2.06557
SAM8884fe446d20	PR	CR/PR	IC2	IC2+	TC2+	inflamed	23.1622	0	MS2b2.2	Basal/SCC-like	III	5.34723	3.91647	4.80577	4.33209	1.67188	2.96369	2.53473	-2.54383	1.47731	3.67904	2.57732	2.43829	-0.5575	-0.625882	5.61363	1.66529	2.50516	1.84888	2.74046	2.26141	-2.58016
SAM17c45bf16bb6	NE	NA	IC0	IC0	TC0	excluded	2.69405	1	MS1b	UroA	I	-1.966	2.70009	-4.44884	-2.01527	2.84661	0.336134	-4.06791	3.13952	-2.72037	-3.7207	-4.08151	-4.10946	0.282295	2.19893	1.74387	-0.0694874	1.5207	0.679999	1.62075	2.30247	1.31981
SAM2070b416069c	SD	SD/PD	IC1	IC1	TC1	excluded	8.01643	1	MS1a	UroA	I	-1.11892	-4.41719	-1.21185	-0.359122	1.39618	-2.96884	-2.64587	1.51287	-0.710811	-1.50408	-1.43112	-1.10875	0.675023	1.28296	-5.2597	-2.12545	-2.25455	-2.60517	-3.28545	-1.4261	-0.0114105
SAM0ce9c983b20f	PD	SD/PD	IC2	IC2+	TC0	excluded	6.6037	1	MS2b2.2	Basal/SCC-like	III	1.19655	-2.26221	0.304439	2.10145	0.84804	-1.34371	2.18296	-1.1768	0.485362	1.25201	1.5178	1.20458	0.0419939	-0.548039	-0.497873	-1.4748	-0.972611	-1.10461	-1.10817	-0.881486	-1.08356
SAMa1e62d323e1d	SD	SD/PD	IC2	IC2+	TC0	inflamed	10.5791	1	MS2a1	Genomically unstable	II	1.04988	1.03033	0.723474	1.18166	0.257289	-0.42086	1.56343	0.760771	1.03266	-0.247831	0.240466	0.521138	-1.13011	0.918288	0.093466	1.45922	1.37444	1.4213	2.35535	2.39071	0.543295
SAM61baf919bb01	SD	SD/PD	IC0	IC1	TC0	desert	15.6057	1	MS2b1	Infiltrated	I	2.27844	-5.98866	0.556711	1.83065	1.42939	-4.64831	3.05594	0.723145	0.673566	1.07587	1.37079	0.712213	0.279799	1.28621	-4.6238	-1.93613	-2.31451	-2.23083	-2.49782	-0.986569	0.632659
SAM97a00e0929fb	PR	CR/PR	IC2	IC2+	TC0	excluded	12.7146	0	MS2a1	Genomically unstable	II	1.24604	6.27051	-1.88626	0.0721801	-3.1257	3.85191	-2.4201	0.426062	0.604279	-1.83451	-2.03078	-1.03912	-0.199505	-1.41213	5.60353	4.07906	5.45101	3.06455	3.6312	3.17575	0.607868
SAM2f228939632f	PD	SD/PD	IC1	IC1	TC0	excluded	7.88501	1	MS2b1	Infiltrated	IV	0.604173	-4.65785	0.652943	0.90225	0.595308	-3.06309	3.26712	-2.1943	0.577401	0.645117	2.57636	2.22466	0.723412	-2.0983	-1.98938	-1.84221	-1.88471	-2.34078	-1.37161	-1.95966	0.243308
SAM9539a4f19ebc	SD	SD/PD	IC0	IC0	TC0	desert	7.95072	1	MS1b	UroA	I	-4.05152	-0.719367	-2.2863	-3.09818	1.44635	-1.41619	-0.178727	2.10364	-2.18694	-1.5807	-0.802167	-1.31699	1.58763	1.51963	0.501887	-1.36732	-1.06321	-0.561722	-0.989484	-0.00898974	0.610425
SAM36851bc8b9ae	SD	SD/PD	IC1	IC1	TC2+	excluded	3.54825	1	MS1b	UroA	I	0.00920277	-3.24779	-2.12757	-0.462104	0.273687	-2.39359	-1.29549	2.10064	0.487456	-1.4293	-1.16922	-1.22677	-0.483777	1.13488	-2.74436	-1.42681	-1.03189	-1.38483	-2.56224	0.0447548	0.288267
SAM297c0301e861	PD	SD/PD	IC1	IC1	TC2+	excluded	8.08214	1	MS2b1	Infiltrated	IV	1.19079	1.07546	0.52566	2.54647	-1.37786	1.34026	5.44419	-3.75307	-1.01805	3.08484	3.1738	2.61671	0.327892	-2.91191	0.731011	0.684618	-0.38112	0.424886	0.843963	0.434752	-1.65996
SAM1fa6bcb7fc48	PD	SD/PD	IC2	IC2+	TC0	inflamed	22.7351	0	MS1b	UroA	I	1.05399	1.25927	1.80548	0.374341	3.01584	-0.256629	-1.72498	2.25228	0.0241621	-1.07163	-1.45453	-0.551336	0.445105	1.66933	1.03069	-0.108248	0.174509	0.467533	0.200443	0.328796	1.03931
SAM075e037d95bc	PR	CR/PR	IC1	IC1	TC0	excluded	21.3224	0	MS1b	UroA	I	-2.39741	-1.10107	-2.65001	-4.18643	-0.562757	-0.255652	-4.36491	2.34858	0.286546	-3.77123	-3.50001	-3.17681	0.726767	2.38952	-1.21952	-1.80719	-0.726419	-0.704679	-1.81888	-1.53332	0.901036
SAM6d2ae0c39b96	PD	SD/PD	IC1	IC1	TC0	excluded	22.1109	0	MS1b	UroA	I	-0.616431	-3.58427	0.290745	-1.57833	1.13569	-3.85577	-3.28304	2.03832	0.401509	-2.03483	-2.51059	-1.7851	-0.378396	1.90311	-2.65371	-0.550469	-1.32264	-0.740919	-1.31953	-0.556635	0.400477
SAMcabb6d58ff55	SD	SD/PD	IC2	IC2+	TC2+	inflamed	20.271	0	MS2b2.2	Basal/SCC-like	IV	1.79309	0.634721	0.0315793	2.83893	-1.55169	0.707639	0.085386	-2.77411	1.29892	-0.734106	2.79098	-0.725667	0.80624	-1.89968	2.92122	1.46872	1.5897	1.54454	1.4071	-1.1363	-1.24885
SAM716f54e468f4	SD	SD/PD	IC2	IC2+	TC0	NA	21.191	0	MS2b1	Infiltrated	II	1.22852	-0.218013	-0.114381	0.948091	-2.19089	0.558843	1.66232	0.336042	-0.247811	1.30352	1.18578	0.64107	0.142259	0.0110361	0.17762	-0.450853	0.198073	-1.43061	-1.28443	-0.907934	0.460056
SAMeff2ce356ccb	PD	SD/PD	IC0	IC0	TC0	desert	8.08214	1	MS1b	UroA	I	-2.90373	6.12723	-1.23721	-2.41846	1.58932	2.63045	-2.89055	3.09443	1.62802	-1.41304	-2.83811	-2.22134	1.5092	2.26297	4.42691	1.08778	2.13674	1.46924	1.17777	1.32924	0.52599
SAM110501d0eedb	PD	SD/PD	IC1	IC1	TC0	desert	4.27105	1	MS2a1	Genomically unstable	II	-0.207888	-0.964363	-0.38887	0.0574708	0.350408	-0.490497	-2.4153	1.35792	-1.94174	-1.94237	-1.37623	-1.34221	-3.03241	0.822292	-1.05902	0.377856	-0.291919	0.853234	-0.119777	0.370212	0.435773
SAM2e9ac0b1b250	CR	CR/PR	IC2	IC2+	TC2+	NA	22.1437	0	MS2b2.2	Basal/SCC-like	IV	2.12791	5.89098	1.62092	2.69791	-1.02926	3.27976	-2.15373	-1.27752	1.05341	0.807275	1.42874	-1.13605	-1.62324	-0.870266	5.51867	4.38599	3.45862	4.39669	5.31148	4.21901	-1.59719
SAMc0ef41aa6c8b	PD	SD/PD	IC0	IC0	TC0	desert	9.56057	1	MS1b	UroA	I	-4.07377	-8.94814	-1.53121	-2.87854	1.36785	-5.335	-4.00624	2.34715	-2.71915	-1.36629	-2.09155	-0.766067	-0.0783468	1.14009	-8.28174	-4.62455	-4.60559	-5.36319	-5.79208	-4.81393	0.880634
SAMd636e3461955	PD	SD/PD	IC1	IC1	TC0	inflamed	10.4805	1	MS2b1	Infiltrated	IV	-0.144243	-10.0339	0.163418	1.97221	0.778848	-7.18116	5.75887	-3.58982	-3.15699	4.96917	4.23455	4.24381	1.00051	-1.84963	-9.92752	-4.72586	-5.18444	-4.34589	-6.53944	-4.39881	-0.592796
SAMe712352fb82a	PR	CR/PR	IC0	IC0	TC0	desert	22.1109	0	MS2a1	Genomically unstable	II	-1.22829	8.06154	-1.95331	-1.34117	-3.24235	6.41058	-5.11475	0.807623	1.58712	-1.20846	-2.77228	-1.24695	-1.59004	-1.1855	8.10075	3.303	3.50516	3.36335	5.11929	2.15502	1.05765
SAM30b5c6c54cf7	CR	CR/PR	IC2	IC2+	TC0	excluded	9.26489	1	MS2b2.2	Basal/SCC-like	IV	0.0677597	7.53719	-0.263809	0.250981	0.555687	5.09074	-1.99086	-1.63111	2.55839	-1.08921	-0.259845	-1.07595	-1.51254	-1.04159	5.7672	3.28769	3.67644	3.50151	5.44807	3.79419	-1.6163
SAMd98bac0a070f	PD	SD/PD	IC0	IC0	TC0	desert	2.06982	1	MS1a	UroA	III	-1.33132	-7.81284	-0.0782424	-1.12023	1.28989	-4.9248	0.831775	0.745466	-1.09161	0.10345	0.383817	1.5513	0.0113584	1.40371	-5.20989	-2.42183	-3.99899	-2.5503	-4.43037	-3.03196	0.468615
SAM8e8ef2368dfa	PD	SD/PD	IC0	IC0	TC0	desert	4.50103	1	MS2b1	Infiltrated	IV	-1.59105	-14.906	-0.193139	-0.399766	0.795998	-10.4237	4.59598	-1.23923	-3.52277	1.51233	2.4349	1.65516	0.1964	-0.742919	-16.1725	-6.87328	-7.69644	-6.61654	-9.55205	-6.20361	-0.0264146
SAM08cce2fa88f2	SD	SD/PD	IC0	IC0	TC0	excluded	22.1109	0	MS1b	UroA	I	-4.19413	-5.84409	-3.78276	-3.07631	1.97888	-3.88629	-2.17278	2.57433	-0.707903	-1.60695	-2.36989	-2.03982	1.72557	2.16467	-5.63667	-4.05381	-2.88078	-3.44357	-6.96842	-4.06625	0.930227
SAMb4c7a001537d	PD	SD/PD	IC1	IC1	TC1	inflamed	3.18686	1	MS1b	UroA	I	1.42107	1.80515	-0.0801104	0.0717903	0.853229	1.31703	-2.61476	2.36895	1.34829	-3.56908	-2.59731	-2.79017	-0.514894	0.750536	2.69867	1.24159	1.18682	1.95712	1.93563	0.0192531	1.05918
SAMfd947610629d	PD	SD/PD	IC0	IC0	TC0	desert	9.03491	1	MS2b1	Infiltrated	I	-1.97554	-7.79274	-1.58178	-1.55089	1.33272	-5.65761	4.92633	-0.198895	-0.769654	1.04637	3.37769	2.75196	0.4446	0.853666	-8.18095	-4.32606	-4.2675	-4.23363	-5.74061	-3.19288	-0.0602439
SAM943df5cf15df	PD	SD/PD	IC1	IC1	TC0	desert	2.13552	1	MS2b2.2	Basal/SCC-like	III	-0.694918	0.0832791	0.575222	0.0125692	1.3993	-0.197206	1.68984	-0.661697	0.502537	1.12885	2.27913	0.632505	0.665643	0.913497	0.705276	0.272692	-0.174876	1.35555	0.0031658	1.15299	-1.55266
SAM31f41dd0d6ca	SD	SD/PD	IC1	IC1	TC0	NA	8.27926	1	MS2b2.1	UroB	I	0.527938	-3.58759	0.0697025	0.560998	1.24598	-1.84854	1.39866	0.0369467	-0.202299	1.5376	0.936717	1.10534	0.96789	0.965003	-2.76306	-1.3335	-1.4123	-1.30783	-1.77218	-0.907364	0.207029
SAMb3c02294aba7	PR	CR/PR	IC0	IC0	TC1	desert	22.4066	0	MS2a1	Genomically unstable	II	-3.60527	11.2873	2.6998	-2.76875	-4.30073	6.19836	-1.48743	-0.39986	2.98215	-3.17565	-1.5716	-2.34779	-0.104279	-1.89126	11.9358	5.628	6.02628	4.84491	7.23443	3.82405	0.227305
SAM39eb94fa504d	PD	SD/PD	IC2	IC2+	TC0	excluded	17.9055	1	MS2b2.2	Basal/SCC-like	III	1.26607	1.90914	1.22681	0.785563	-2.25877	0.306888	0.651264	-1.68931	0.0890004	1.16525	0.380178	-0.522278	1.32774	0.514872	3.62354	1.93418	0.239322	2.04068	2.02115	2.13828	-1.22021
SAM62fb1388c871	PD	SD/PD	IC1	IC1	TC0	NA	22.5051	0	MS2a1	Genomically unstable	IV	-1.47754	7.71552	-1.18814	-0.224342	-0.262131	3.33171	-0.649131	1.2189	2.51176	-1.03825	-0.0821891	0.327623	0.678359	-0.6318	6.58671	2.61134	3.57306	2.233	5.59535	4.30958	1.33447
SAMc0da5d48686d	PD	SD/PD	IC1	IC1	TC2+	desert	9.49487	1	MS2a2	Genomically unstable	IV	-3.54172	11.7994	-2.22197	-1.31511	-2.2775	6.30425	2.61831	-0.875645	-0.725192	-2.20864	-0.464654	-1.21558	-1.05571	-0.794305	10.4634	6.19217	6.21544	7.78243	7.78532	6.47341	1.19228
SAMe7bcab05402e	SD	SD/PD	IC0	IC0	TC0	NA	7.91786	1	MS2b1	Infiltrated	I	-1.93511	-8.3282	-1.30637	-0.291568	2.06835	-5.69278	4.63695	-0.376616	-3.79807	2.6163	2.6987	1.68362	-0.0299106	0.0330899	-10.5907	-3.93745	-4.74657	-3.26742	-5.50052	-3.6039	0.353724
SAM2570ff4aae6e	PR	CR/PR	IC2	IC2+	TC0	inflamed	22.3737	0	MS2b2.1	UroB	III	2.51179	-4.66689	3.34293	1.48732	1.1687	-3.35496	1.65198	-0.34616	0.0917189	0.913397	1.76036	1.18817	1.43162	0.666848	-2.09713	-2.17484	-2.58647	-1.93946	-3.40167	-2.33752	0.0192114
SAM2dc3f04e45e9	PD	SD/PD	IC2	IC2+	TC2+	inflamed	10.1848	1	MS2b2.2	Basal/SCC-like	II	3.04279	6.13666	2.08527	2.83978	0.270297	4.03483	-1.41454	-1.48974	-1.08183	-0.674675	-0.889949	0.179558	-0.500383	-2.46341	2.58117	2.45761	3.45382	1.12211	4.27711	1.54257	-2.33874
SAM9448d858692c	NE	NA	IC2	IC2+	TC1	inflamed	2.03696	1	MS2b1	Infiltrated	II	2.92109	0.621595	1.80238	1.95976	0.443523	0.603162	1.19013	-1.35181	-1.90294	1.41459	1.09694	2.34026	-1.10948	-1.13068	-0.41127	-0.0937664	0.129521	-1.14903	-1.63293	-1.20177	0.0745401
SAM4501e41e4751	PD	SD/PD	IC1	IC1	TC1	excluded	1.11704	1	MS2b2.2	Basal/SCC-like	III	0.433917	-4.34872	-0.182291	1.18825	1.37916	-2.09893	1.91277	-3.05018	-0.648889	1.7536	1.01702	0.48419	1.02402	-0.61779	-2.81504	-2.49018	-3.28499	-2.94494	-3.83244	-2.04448	-2.32462
SAM714285adf612	NE	NA	IC2	IC2+	TC2+	inflamed	0.62423	1	MS2b1	Infiltrated	IV	5.64448	-0.566534	2.77307	5.35797	1.2346	-0.0510986	-0.373208	-4.43091	-0.206446	3.55758	1.61532	0.624216	0.0204176	-3.9242	-0.944532	0.370245	-0.322281	0.0550506	-0.0990231	-0.191461	-1.44747
SAM5b57e47fdcb3	PD	SD/PD	IC2	IC2+	TC0	NA	3.84394	1	MS1b	UroA	I	0.309447	4.23705	-2.26111	-0.622269	1.71927	1.29671	-2.11402	1.80161	-0.659572	-0.500919	-1.07869	-0.46454	-0.477886	0.895965	-0.361542	0.386318	1.08142	0.186951	0.979658	1.43619	0.348677
SAMae4da274eded	PD	SD/PD	IC0	IC0	TC0	NA	4.99384	1	MS2a2	Genomically unstable	II	-0.126608	0.728489	1.50381	0.755465	-2.59632	-0.2323	-1.37764	0.775882	1.06907	-1.65085	-0.763957	-0.499239	-0.433168	0.0805503	1.15683	-0.3488	0.539159	0.208593	-0.073874	1.46004	0.327985
SAMd35318127278	CR	CR/PR	IC1	IC1	TC1	excluded	21.5852	0	MS2a1	Genomically unstable	II	2.70501	12.1846	-1.51588	1.49772	-0.809495	8.05657	-5.73317	1.35589	2.59841	-1.75035	-3.79919	-1.43256	-2.17515	1.37047	8.50214	5.17931	5.74612	5.65904	7.74956	6.26526	0.600477
SAMa913c6139ec8	SD	SD/PD	IC2	IC2+	TC0	excluded	5.12526	1	MS2b1	Infiltrated	II	1.96005	-6.24442	0.879056	2.18838	-0.318347	-3.49711	2.28296	-1.13937	-0.262494	0.144854	1.021	1.38737	-0.652348	-2.1522	-5.22546	-3.05458	-2.79655	-3.4507	-3.81434	-2.73739	0.0538863
SAM75142fcab9df	PD	SD/PD	IC2	IC2+	TC0	excluded	11.9261	1	MS2b1	Infiltrated	I	0.972241	-6.6868	-0.702826	0.777664	2.0204	-4.30407	0.622946	0.309723	-2.5086	0.982447	-0.192533	0.675016	0.0459398	0.282131	-6.87991	-3.123	-3.34806	-3.89212	-5.35831	-2.99333	-0.0367788
SAMd697ba701077	SD	SD/PD	IC0	IC0	TC0	excluded	21.1581	1	MS1a	UroA	II	1.09408	-2.24396	2.14074	1.01801	2.32866	-0.345316	-0.0910153	0.938278	-0.805715	-0.23123	0.339242	0.318168	-0.204808	0.499165	-3.62635	-2.03582	-1.17488	-2.56794	-1.66342	-2.02604	0.403271
SAM166a419a4e5a	PD	SD/PD	IC1	IC1	TC0	excluded	5.38809	1	MS2b1	Infiltrated	IV	1.43244	-9.13933	-0.471602	0.817617	1.13341	-6.18428	6.22262	-2.12221	-3.42444	3.71894	3.97596	4.00905	0.773739	-0.955125	-10.8486	-4.11329	-5.15269	-4.01661	-6.61604	-4.37202	-0.125758
SAM025b45c27e05	PD	SD/PD	IC1	IC1	TC0	desert	8.77207	1	MS2b1	Infiltrated	III	-3.11914	-4.20321	-1.94854	-0.651352	1.1713	-3.47078	4.83364	-1.0951	-1.29859	2.48528	3.32578	2.19959	1.15269	0.14926	-5.59371	-3.04382	-3.18389	-1.59586	-3.52437	-2.09296	-0.360958
SAMe07c4560772d	PD	SD/PD	IC0	IC0	TC0	desert	2.10267	0	MS1b	UroA	I	-4.91921	6.10825	-3.44428	-6.25599	-0.607971	4.13868	-3.79533	2.45552	0.469654	-1.01551	-3.49727	-2.09435	1.13438	2.29721	4.04224	0.421009	2.19764	0.71636	2.10134	2.09404	1.34376
SAM2dc578e0165f	NE	NA	IC2	IC2+	TC2+	excluded	1.97125	1	MS2a2	Genomically unstable	IV	-0.429607	11.1504	-2.29473	-0.352545	-1.16367	6.51457	-0.350453	0.753938	2.3703	-1.3632	-1.43451	0.0843213	-0.449016	0.368598	10.18	5.42617	6.64166	5.83246	7.62104	5.9401	0.477737
SAM3785587846ce	NE	NA	IC1	IC1	TC0	NA	7.06366	1	MS1b	UroA	I	-1.72529	1.28749	-1.95339	-2.01671	1.5434	-0.0883087	-2.97356	3.071	0.996186	-1.58486	-1.97691	-1.17281	-0.438769	2.02371	0.57121	-0.363899	0.220299	-0.325165	0.937641	-0.192271	1.16781
SAM560f23d6a3ad	CR	CR/PR	IC2	IC2+	TC2+	inflamed	21.3881	0	MS2b2.2	Basal/SCC-like	IV	5.21714	1.64925	4.03339	4.44004	-0.913437	2.2115	-2.18019	-1.58696	1.01396	0.0195941	-1.5691	0.137491	0.0237076	-1.25027	2.69345	0.940353	1.05963	0.881846	0.907696	0.653527	-0.398151
SAM52500cabdd36	SD	SD/PD	IC1	IC1	TC0	excluded	20.4682	0	MS2a1	Genomically unstable	II	-0.565393	7.14732	-3.1659	-1.2573	-0.935652	3.97756	-1.71886	1.39038	-2.29539	-1.4857	-1.57165	-1.06548	-1.45483	0.317058	4.62565	2.34207	2.27581	2.64767	3.48097	2.10047	0.808127
SAM14df63a65411	PR	CR/PR	IC2	IC2+	TC2+	excluded	21.4209	0	MS1b	UroA	III	-1.31982	-0.0549591	1.69433	-1.10977	1.43408	-0.648013	-1.74536	1.77615	0.400277	-1.20719	-0.728246	-0.989893	0.792026	1.29283	-0.143484	-0.832034	-0.207128	-0.28453	-1.06662	-0.497285	0.350231
SAMf3a9bce50099	PD	SD/PD	IC2	IC2+	TC0	excluded	2.10267	0	MS2b1	Infiltrated	II	0.691044	-4.87401	-1.07573	1.18204	0.391862	-2.92926	2.20373	1.43485	-0.395856	-0.148407	1.33309	1.0322	-1.86496	0.578649	-4.41755	-3.79938	-1.45995	-3.10798	-3.81348	-2.98041	0.60838
SAMffa5c7cad0e5	PR	CR/PR	IC1	IC1	TC0	desert	15.54	1	MS2b1	Infiltrated	IV	0.820878	-4.86969	-0.102408	1.21447	-0.183393	-2.71992	4.40689	-2.95294	-2.87133	2.31533	3.37829	3.18138	1.2082	-3.21459	-4.94	-1.17737	-2.80143	-1.86002	-1.63115	-1.41052	-0.257238
SAMdab9ca8fb5de	PD	SD/PD	IC0	IC0	TC0	excluded	0.197125	0	MS1a	UroA	I	-0.518495	-2.12936	0.48192	-0.305643	0.195478	-0.674707	2.45507	1.37217	0.940653	0.3838	1.136	1.05491	0.36526	1.12109	-2.28567	-2.26672	-1.44889	-2.03206	-2.00491	-1.71967	0.670105
SAM34430ef08e5b	PD	SD/PD	IC1	NA	NA	NA	18.1684	0	MS2b1	Infiltrated	IV	0.358603	-4.86997	-2.33791	1.66437	-1.55929	-2.56772	1.14013	-1.83328	-1.70267	2.4208	1.24836	2.9152	-0.871463	-0.754672	-5.09246	-4.59742	-2.6343	-6.34088	-5.21982	-3.33029	0.267041
SAM4b0175e8db6e	PD	SD/PD	IC1	IC1	TC0	desert	2.06982	1	MS2b1	Infiltrated	I	-0.69225	-4.23819	-2.06453	0.608694	1.77211	-2.06886	0.635454	0.274305	-0.321673	0.81065	0.2331	0.592749	-0.699829	0.571413	-5.41065	-2.473	-1.65229	-3.34536	-3.26708	-1.78966	-0.0705377
SAMf28c01545593	SD	SD/PD	IC1	IC1	TC0	desert	6.40657	1	MS1b	UroA	I	-3.63574	-1.27504	-3.80013	-3.37035	1.06549	-0.788638	-4.92856	2.45198	-2.69846	-2.47869	-4.21503	-2.11986	1.89321	1.83813	-4.20576	-3.47783	-0.912933	-3.66393	-4.88119	-2.518	1.02599
SAMaec7380f9ab0	PR	CR/PR	IC2	IC2+	TC0	excluded	20.8624	0	MS2a2	Genomically unstable	IV	-0.399441	15.127	-1.26516	-1.31454	-4.30614	8.35848	-2.98988	-3.48189	3.49722	0.302311	-2.32014	-1.38853	1.43821	-2.72471	13.9136	7.74697	5.86352	8.217	10.3945	8.60626	-2.49083
SAMaf7578d55754	NE	NA	IC0	IC2+	TC2+	excluded	0.229979	1	MS2a2	Genomically unstable	II	1.2916	-2.03186	0.711544	-0.0320174	-1.43927	0.357301	-0.837497	-0.864649	1.51967	0.753756	1.06202	0.591658	-1.06943	-2.14465	0.545846	1.26914	0.442219	0.489797	0.31539	-0.135257	0.681436
SAMbd8ee73983b8	NE	NA	IC1	IC1	TC0	excluded	0.854209	1	MS1b	UroA	II	-1.47709	0.927918	-3.27445	-1.34883	-1.07348	-0.316513	1.71141	0.604511	-2.43237	-0.24272	1.45196	0.704573	-0.488792	0.91724	1.25824	0.755306	0.593019	1.26033	0.961007	1.28863	0.457097
SAMe94c30c30616	SD	SD/PD	IC1	IC1	TC0	excluded	15.3758	1	MS2a2	Genomically unstable	I	1.01927	-1.14138	0.834046	0.91249	0.0785919	0.418126	2.39306	0.563597	-0.910773	1.56471	2.02269	2.07335	0.56332	0.677807	-1.05782	-1.01049	0.17712	-1.57384	-1.30993	-1.36966	0.90409
SAM54e58f1b0230	PD	SD/PD	IC0	IC0	TC0	desert	4.36961	1	MS1b	UroA	I	-5.86307	5.58954	-3.35151	-5.55596	0.699194	2.75171	-0.910882	2.80418	2.05239	-3.38917	-3.19337	-3.95933	1.58975	1.51786	6.58069	1.63017	1.23477	3.48004	3.26309	1.19563	1.34191
SAM5e3bae090b8c	PD	SD/PD	IC2	IC2+	TC0	excluded	6.73511	1	MS1b	UroA	I	0.353808	-0.0432061	1.55847	-0.851223	1.47019	-1.07447	-1.09074	1.00841	-0.436692	-1.54926	-0.546286	-1.01079	1.25434	0.21409	-0.216219	-0.789507	-0.599802	-1.02335	-2.25539	-1.92322	0.46792
SAM3cb94b0d5297	PD	SD/PD	IC1	IC1	TC0	excluded	5.05955	1	MS2b1	Infiltrated	IV	1.06223	-6.58602	-0.655055	0.886222	1.69996	-3.54591	-0.828784	0.423586	-0.200375	-0.943793	-0.346768	-0.950256	-1.80125	0.25677	-5.34141	-3.1449	-3.07695	-2.44014	-4.61889	-2.75742	0.332668
SAM61b9d4d84c64	SD	SD/PD	IC2	IC2+	TC0	inflamed	21.3881	0	MS2a1	Genomically unstable	I	0.757879	3.19605	1.11236	-0.120405	0.93976	1.41205	-4.49508	2.54381	0.407257	-2.42842	-3.18605	-1.966	-1.50035	1.21727	2.33654	1.24317	1.2498	2.07119	1.92921	1.27854	1.0914
SAM8a42c0d59187	NE	NA	IC0	IC0	TC0	NA	2.82546	1	MS1b	UroA	III	-5.36558	6.38293	-5.3556	-3.64294	0.632531	3.86878	-2.04065	0.95231	2.71601	-0.951873	-1.64344	-2.03451	0.721875	0.133756	8.39105	4.67089	4.06793	4.39172	6.23353	3.12605	0.973081
SAMcb132b0cdd2c	PD	SD/PD	IC1	IC1	TC2+	desert	2.52977	1	MS2a2	Genomically unstable	II	1.52269	2.17586	-0.0991085	1.48941	-2.44043	1.84284	-0.677073	-1.39466	-0.102651	0.685255	-0.623235	0.212737	-0.248375	-2.98193	1.48114	2.16797	1.45194	0.757984	2.83855	2.14047	0.566757
SAMe97af0feefdf	PD	SD/PD	IC1	IC1	TC0	excluded	11.1047	1	MS1a	UroA	I	-1.15676	0.686306	-1.17235	-1.29768	1.40206	0.353151	0.252234	1.65421	1.46063	-0.758959	0.0900866	-0.257954	0.515313	0.883266	0.908138	-0.284548	0.117174	0.618709	0.858182	0.65969	0.597503
SAMee3844cc0b9f	PD	SD/PD	IC0	IC0	TC0	NA	3.21971	1	MS2b1	Infiltrated	I	2.47442	-8.52345	1.57405	2.00671	0.917775	-5.2957	4.18239	-1.74601	-1.00927	3.02777	3.49211	2.36205	1.07358	-1.00629	-8.4726	-4.23563	-4.82203	-4.01523	-5.65309	-3.69907	0.457712
SAM73b653ae20d1	NE	NA	IC2	IC2+	TC2+	inflamed	1.80698	1	MS2b2.2	Basal/SCC-like	III	1.27769	8.94784	0.390178	3.14586	1.43043	4.14718	3.05973	-1.69055	2.0097	3.0632	2.85287	0.238281	1.43759	-0.574208	7.40777	4.73433	4.51143	5.82414	6.38764	4.58332	-2.32022
SAMdcae54fcd7fa	SD	SD/PD	IC1	IC1	TC0	excluded	6.2423	1	MS2b1	Infiltrated	II	-0.741104	-3.52536	-0.886387	0.699212	-1.40825	-1.7478	2.13558	-1.43794	-0.768063	0.196662	1.30258	1.44577	-0.585504	-2.06494	-4.24108	-1.76457	-0.847411	-3.47143	-3.04878	-2.53606	0.653498
SAMdad5c29dc105	PD	SD/PD	IC1	IC1	TC0	excluded	2.43121	1	MS1b	UroA	II	-0.616275	6.74574	-1.1907	-1.2981	-2.0934	3.78834	-1.12487	0.581491	0.887216	-1.16927	-0.603881	-1.22243	0.0785671	1.51435	5.46169	1.98802	3.53549	2.47305	3.31256	1.46459	0.614057
SAMa424c75831b4	PD	SD/PD	IC2	IC2+	TC0	NA	3.54825	1	MS1b	UroA	II	2.05246	6.57759	2.28788	0.382448	-0.671817	3.2228	-0.935085	1.09005	0.645801	-0.122022	-0.600289	-0.625451	-1.00011	1.03615	5.76989	3.00437	3.96045	2.93143	4.01984	2.63512	1.01178
SAM28687037e4ff	SD	SD/PD	IC2	IC2+	TC2+	inflamed	21.5852	0	MS2b2.2	Basal/SCC-like	III	4.44394	1.27372	4.65408	3.17237	1.37635	0.63544	3.26759	-1.00934	0.269542	2.12675	2.2295	1.53164	-0.0214473	0.328765	2.78535	0.220886	0.714679	0.950778	1.69426	1.18975	-1.2306
SAMe50d15fde368	PR	CR/PR	IC1	IC1	TC0	desert	18.8912	0	MS1b	UroA	I	-4.24384	4.71502	-3.03553	-4.06276	4.04696	3.63819	-4.58869	3.56259	2.67021	-3.78083	-3.27272	-3.31858	0.860208	1.48388	3.18052	2.5634	3.03495	3.38765	4.31449	2.25707	0.77518
SAM45c8e6412c66	PD	SD/PD	IC1	IC1	TC2+	inflamed	3.48255	1	MS2b2.2	Basal/SCC-like	III	3.90459	7.45313	3.82672	3.07318	-2.93456	5.28746	-0.310957	-3.09084	1.95027	0.729167	1.07136	-0.190636	0.0281789	-0.45449	8.61675	5.43978	4.5918	4.82943	6.96045	3.57579	-2.81244
SAM8533e5e261d6	PR	CR/PR	IC0	IC0	TC0	desert	12.8131	1	MS1b	UroA	I	-4.02886	-4.50582	-2.79908	-4.43636	1.21966	-5.52163	-3.14306	2.4712	-0.228828	-2.46767	-2.74605	-2.76379	1.48959	2.31181	-6.39707	-1.51777	-2.71091	-1.51235	-3.67181	-0.856398	0.413058
SAMaaf505c36f93	PR	CR/PR	IC1	IC1	TC0	excluded	20.5667	0	MS1b	UroA	I	-1.41283	0.41565	-1.54073	-1.32047	1.74278	-0.0142642	0.0863426	2.11999	1.46284	-1.09638	-0.139434	-0.276188	1.36452	1.62621	-0.770681	-0.735212	0.0104457	-0.948711	-0.0567705	0.0586879	0.905272
SAM73663ee4a96e	CR	CR/PR	IC2	IC2+	TC0	excluded	21.2567	0	MS1b	UroA	I	1.40982	-2.43867	1.38844	1.62869	1.11297	-1.9262	0.444858	1.94051	-1.46899	-0.941431	0.0135235	-0.818795	-0.060892	1.17786	-3.54467	-2.10412	-1.19712	-1.60926	-2.09303	-0.058597	0.83017
SAM0bdb3428bd13	PD	SD/PD	IC0	IC0	TC0	NA	2.23409	1	MS2b1	Infiltrated	II	-1.64997	-7.20924	-1.56105	-0.725203	0.258379	-5.18575	3.35991	0.456927	-2.17322	1.08383	3.13979	1.55463	0.224787	-0.96714	-7.91571	-3.96132	-4.03242	-4.2218	-5.69355	-3.95962	0.0222315
SAM3330c03fdf00	PD	SD/PD	IC1	IC1	TC0	NA	19.1869	0	MS2b1	Infiltrated	IV	3.70244	-3.37749	1.6105	2.98266	-0.155201	-1.52327	-1.60776	-4.1886	-0.898537	3.35231	-1.44614	1.95047	-0.92767	-3.37102	-4.98945	-1.19168	-1.71434	-2.53674	-1.7148	-1.69114	-0.00896106
SAM0a7c2091dd56	PD	SD/PD	IC2	IC2+	TC1	excluded	2.62834	1	MS2b2.2	Basal/SCC-like	III	0.405122	0.116656	0.35204	0.839094	2.21915	-0.709796	2.90998	-1.74064	0.167719	2.91846	3.08339	0.731612	1.43629	0.464712	1.84948	-1.06538	-0.824472	1.16226	-0.139551	1.43545	-2.84881
SAM7bff231634e9	SD	SD/PD	IC2	IC2+	TC2+	NA	10.2505	1	MS2b2.2	Basal/SCC-like	III	3.11358	11.6079	2.22454	2.2939	0.511778	3.89919	-2.87402	-0.017107	-0.155363	-3.11017	-1.8899	-3.41383	0.0708978	0.53401	10.9235	4.39131	4.37667	6.78172	6.43314	5.7049	-0.276498
SAM5d1dfd5207f5	PD	SD/PD	IC0	IC0	TC0	NA	10.9076	1	MS1b	UroA	I	-5.05642	-1.88233	-1.54248	-6.02093	1.40007	-3.01021	-3.39693	2.33798	-0.611063	-1.8982	-2.47636	-2.59416	0.855207	1.66755	-1.13035	-1.57142	-2.20513	-1.25673	-2.11699	-0.534475	0.827153
SAMeb587a68006b	SD	SD/PD	IC1	IC1	TC0	NA	20.6982	0	MS2b1	Infiltrated	II	-0.940953	-4.08541	-1.8026	-0.156765	1.23192	-3.21692	4.32334	-1.14933	-0.141004	2.41091	2.62356	3.0285	0.465653	-0.572034	-3.68249	-2.68928	-3.81525	-2.50064	-4.71631	-2.47014	0.440414
SAM99a46b9eec27	PD	SD/PD	IC0	IC0	TC0	excluded	3.61396	1	MS2b1	Infiltrated	I	0.868875	-6.82333	0.974025	1.40657	1.05651	-5.29309	2.24533	-0.740491	-1.72736	1.30156	0.974752	1.04507	0.0230818	-0.374794	-8.51574	-3.61102	-3.64668	-3.70646	-5.38379	-2.94879	-0.0222688
SAM1ac4e3dee297	PD	SD/PD	IC1	IC1	TC0	excluded	5.51951	1	MS1b	UroA	I	-4.95371	-2.53777	-2.45128	-4.78484	0.822557	-3.87615	-3.72196	3.19559	0.635052	-3.39673	-3.46167	-3.57914	1.28561	2.22623	-1.48863	-2.63012	-2.72388	-1.73722	-3.49259	-1.28362	0.674952
SAM553c3c35b847	PD	SD/PD	IC0	IC0	TC0	NA	6.70226	1	MS2b1	Infiltrated	IV	4.80765	-6.09053	2.48592	4.85927	1.29473	-3.4516	2.73254	-2.08417	-0.645181	3.35707	1.15478	2.2303	0.705798	-1.49117	-5.66302	-2.84772	-2.57542	-3.06368	-3.7903	-2.91203	-0.726777
SAM3e04eb914f3d	PR	CR/PR	IC2	IC2+	TC0	excluded	17.2813	0	MS2b1	Infiltrated	I	3.13773	-3.11245	1.16407	1.65408	0.811	-2.04052	1.42167	0.263006	-1.15741	1.15326	1.16533	0.963364	-1.30922	0.979657	-2.83094	-1.87108	-2.1527	-1.68959	-2.51136	-1.0417	0.0879064
SAMc2a1820d4e6b	CR	CR/PR	IC2	IC2+	TC0	excluded	20.731	0	MS2b1	Infiltrated	I	3.03749	-6.83077	1.76304	1.97816	1.78449	-4.53795	2.24845	0.642641	-1.03485	1.51633	0.868857	1.34444	-0.605582	0.658608	-7.13751	-2.76874	-3.20256	-3.68791	-4.08928	-2.33708	0.229981
SAM822b226466a1	SD	SD/PD	IC0	IC0	TC0	desert	17.2813	0	MS1b	UroA	I	-4.01425	-3.63629	-1.01962	-4.1045	-0.043158	-2.96998	-3.46038	3.01409	-0.367738	-1.98476	-2.1898	-2.52065	-0.10085	2.12453	-4.35582	-2.71009	-2.50208	-2.51691	-3.6114	-1.64827	1.03105
SAMabc151b01ea3	PD	SD/PD	IC1	IC1	TC0	excluded	0.558522	1	MS2b2.2	Basal/SCC-like	IV	-2.03407	-1.38172	-1.11229	-1.87171	-0.927703	-0.0837274	-1.13209	-1.34576	0.555709	-1.63695	-0.226921	-0.577293	-0.747645	-2.52928	-0.307973	-0.0654872	0.417828	0.253572	-0.738111	-0.579181	-0.363838
SAMe1eb5d988760	CR	CR/PR	IC2	IC2+	TC0	inflamed	21.0595	0	MS2b1	Infiltrated	I	2.81277	1.27233	1.00563	2.28512	1.63379	1.57737	2.96643	-0.315246	1.00279	1.48462	1.57254	1.69114	0.204936	-0.802117	0.823597	-0.355636	0.461209	-0.668952	0.0391822	-0.166132	0.653258
SAMe3210d3632b4	PD	SD/PD	IC2	IC2+	TC2+	inflamed	2.16838	1	MS2b2.2	Basal/SCC-like	III	2.29259	3.492	2.29274	2.64085	-1.40469	2.14962	3.30928	-3.25995	1.05952	2.1837	2.85811	1.1953	1.15026	0.464672	5.94004	4.38644	2.11755	4.66062	6.07739	3.70676	-1.94544
SAMb15ad09d6e24	PD	SD/PD	IC2	IC2+	TC2+	excluded	3.8768	1	MS2b1	Infiltrated	IV	4.45245	0.541913	2.1082	4.10466	-0.341662	1.89342	1.99104	-1.66594	0.413973	1.34726	1.82919	1.8613	-1.08363	-1.14797	1.29955	1.85762	1.65624	0.488979	0.942566	0.502585	-0.598343
SAM7893196e0e89	PD	SD/PD	IC0	IC0	TC0	NA	2.66119	1	MS2b2.2	Basal/SCC-like	III	-2.23912	8.50191	-2.13938	-1.05223	0.92782	3.38305	-0.505361	0.51586	0.748638	-0.25925	-0.108115	0.0329944	-1.02953	2.0505	5.85261	3.59395	4.25946	4.92226	5.59845	4.04899	-1.01746
SAM3f446449bf81	NE	NA	IC2	IC2+	TC0	inflamed	0.755647	1	MS2b2.1	UroB	I	1.37067	2.79374	5.20083	0.909158	0.495525	0.786883	-0.130417	0.0398329	0.606678	0.483651	-0.568314	0.612597	-1.04183	1.13041	2.28932	2.04659	2.07164	1.21283	1.3581	3.24975	-0.422191
SAM961d04c42bd9	PD	SD/PD	IC0	IC0	TC0	excluded	5.8809	1	MS2a1	Genomically unstable	I	-0.37163	0.944253	-1.14757	-0.177228	0.679583	-0.621174	-0.275747	2.16582	1.84469	-0.853869	0.0811472	0.02087	0.74071	0.786746	0.320391	0.769817	0.93872	0.465583	0.856299	1.07703	0.463918
SAMb0d11db9aa79	PD	SD/PD	IC2	IC2+	TC0	inflamed	10.5462	1	MS2b2.1	UroB	I	3.48762	-0.45344	3.35149	2.30671	1.26031	0.381286	-3.19891	1.23292	-0.099844	-0.328121	-2.50676	-0.00367727	0.415657	1.91039	-1.886	-0.391694	0.400312	-0.838871	-1.67014	0.477928	0.0139607
SAM19fec8f3b3bd	PD	SD/PD	IC2	IC2+	TC2+	excluded	9.88912	1	MS2b2.2	Basal/SCC-like	III	-1.28734	-0.543156	-1.38054	0.870817	0.491293	-0.772461	2.53769	-3.47894	-1.781	3.6631	2.76105	1.10371	1.16658	-0.216907	-1.75115	-0.840442	-0.702721	-0.649216	-1.99225	-0.997179	-2.01449
SAM6083aac8db99	PR	CR/PR	IC1	IC1	TC0	inflamed	20.6324	0	MS2a2	Genomically unstable	II	2.15611	7.11975	-0.193955	1.39564	-2.32502	5.03187	-1.70523	0.215102	1.79858	-2.07224	-0.888591	-1.34186	-1.91301	-0.850356	8.92448	3.16527	3.37494	5.35658	6.27575	4.67511	0.228318
SAM7ee2b6e4d6b3	NE	NA	IC0	IC0	TC0	excluded	1.70842	1	MS1b	UroA	I	-1.9386	-2.53819	-0.602421	-2.25313	0.856535	-2.12139	-1.57345	1.47681	0.0144628	-0.244578	-1.88411	0.0481726	1.5227	1.67497	-2.63567	-2.56891	-1.43463	-2.54198	-3.41036	-1.39276	0.860146
SAMa90d73f8d891	PD	SD/PD	IC0	IC0	TC0	NA	1.01848	1	MS2b2.2	Basal/SCC-like	III	-4.34124	-0.200058	-1.52246	-3.97272	1.97779	-1.05981	0.199671	-1.42388	0.266992	1.57579	-0.391366	-0.205752	0.391867	1.21633	-0.50445	0.0464946	-0.36302	-0.120332	-0.885839	0.428134	-1.41087
SAMaff272833538	NE	NA	IC2	IC2+	TC0	excluded	2.13552	1	MS2a2	Genomically unstable	I	-0.565885	1.54344	-0.877533	0.373618	-0.558542	0.804774	1.58865	0.331203	1.76003	0.139976	1.1551	0.844858	-0.0330777	0.259246	1.77346	0.925377	1.52019	0.0234754	0.818658	0.467377	0.788823
SAM415f36ad349e	PD	SD/PD	IC1	IC1	TC0	excluded	17.9713	1	MS2b2.2	Basal/SCC-like	IV	-1.75609	1.16898	-0.671026	0.98626	-2.56847	0.693919	1.84847	-1.96705	-1.96094	2.09489	1.33051	2.17602	-0.735677	-1.77706	1.13892	1.1622	-0.443813	1.70949	2.8143	0.975053	-0.704224
SAM7c67b05aa109	SD	SD/PD	IC0	IC0	TC1	NA	8.24641	1	MS1b	UroA	I	-5.98954	0.861579	-3.47259	-5.96055	0.477048	0.412288	-5.13785	3.20848	0.893954	-3.87763	-4.29358	-2.94253	0.996285	1.81732	2.8084	-0.391008	0.56466	0.809091	0.203673	0.112203	1.08799
SAMad83c9c53537	PD	SD/PD	IC1	IC1	TC0	NA	14.9815	0	MS1a	UroA	I	-1.57778	-2.60075	-1.00314	-0.192778	1.66105	-1.47979	2.07298	0.483825	-1.79227	0.235757	1.41104	0.575591	0.893441	0.687558	-2.75882	-1.55562	-1.02826	-1.21854	-1.40171	-0.548044	-0.0790459
SAM3e8baff50d7a	SD	SD/PD	IC0	IC0	TC0	desert	6.96509	1	MS2a1	Genomically unstable	II	-2.50592	7.76099	0.752688	-2.27246	-3.81452	6.47144	-3.48992	-0.866627	1.87164	-1.80477	-3.09913	-1.6305	0.81664	-4.28889	7.83098	4.73912	3.79209	5.15542	7.11242	4.24511	1.09759
SAM3ee5dcd894f0	PD	SD/PD	IC0	IC0	TC0	desert	8.70637	1	MS2b2.1	UroB	I	-0.642008	-0.0975233	0.350857	-0.67124	0.908347	0.134358	0.807352	1.10516	0.9752	-0.969936	1.06754	-0.542392	-1.59673	1.19263	0.595958	0.866267	0.70091	0.925537	2.07575	2.44535	-0.0656621
SAM8a1b0e02ee42	CR	CR/PR	IC0	IC0	TC0	desert	20.5667	0	MS2a1	Genomically unstable	II	-2.54511	11.6527	-1.35177	-3.0789	-3.84213	7.12463	-4.32778	-0.161302	1.47839	-3.00559	-3.19776	-2.54685	-2.83867	0.534264	9.30579	5.92571	5.36884	6.38594	6.50842	4.73292	-0.296374
SAMd7d57ee3a863	CR	CR/PR	IC2	IC2+	TC0	inflamed	20.271	0	MS2b2.2	Basal/SCC-like	IV	4.32844	4.42589	3.73773	3.37424	-1.53241	2.13266	1.63788	-2.84541	1.36273	3.48795	2.30196	0.766395	-0.536732	-2.50379	3.11952	2.18402	0.74123	2.71667	3.70219	2.92763	-2.06868
SAMeb29625f76a5	PD	SD/PD	IC1	IC1	TC0	excluded	3.12115	1	MS1b	UroA	I	-0.169642	-2.75676	1.3392	-0.849821	3.12441	-2.05101	-1.09747	2.24254	1.72636	-1.50397	-1.36714	-1.22731	2.62847	2.10349	-0.959437	0.394299	-0.00402605	-0.0209087	-0.385263	-0.914946	0.819819
SAM563d6233dfa2	PD	SD/PD	IC0	IC0	TC0	NA	2.13552	1	MS1a	UroA	IV	-6.77973	-3.56149	-4.34781	-1.5904	2.4911	-1.30186	-1.77686	0.796534	-1.81647	-0.795495	-0.484538	-1.14547	2.92832	0.311435	-3.64124	-2.20458	-0.455535	-3.48036	-1.51578	-1.27769	-0.741196
SAM4581bac493af	NE	NA	IC2	IC2+	TC0	NA	20.0411	0	MS2a2	Genomically unstable	II	3.80199	3.42345	1.58951	2.93928	-1.32357	1.43968	-3.77133	-0.0987709	0.553684	-0.971222	-1.77258	-0.479701	-3.05266	-0.679973	2.34855	2.65084	1.59205	2.5984	5.03844	2.78219	-0.638438
SAMa1871f491b02	PD	SD/PD	IC0	IC0	TC0	desert	1.74127	1	MS1b	UroA	I	-0.968818	1.15441	0.973695	-2.15708	1.24085	0.784408	-7.00807	1.92732	-0.680833	-3.47744	-4.17076	-4.10755	0.0626322	1.08077	0.00516711	-1.75898	-1.07097	-1.19481	-2.9107	-0.614375	0.312363
SAM30cf07d4874f	SD	SD/PD	IC1	IC1	TC0	excluded	11.6632	1	MS2b1	Infiltrated	II	1.36996	-3.94512	-0.43129	1.41333	-0.258523	-2.39467	3.62845	-1.64859	-2.05164	2.25389	2.13533	3.28385	-0.171088	-2.4495	-4.45367	-2.28565	-1.85281	-3.39309	-3.63134	-1.94018	-1.53264
SAM31291c256373	NE	NA	IC1	IC1	TC0	inflamed	1.1499	1	MS2b1	Infiltrated	II	1.12938	1.34067	0.249922	0.535351	-0.932168	1.39073	3.69739	-1.45968	0.421084	0.30203	2.01347	1.13088	-1.39727	-2.26777	1.76822	2.26717	0.999207	2.04282	2.49835	1.48926	-0.366472
SAMd135d5867fe3	PD	SD/PD	IC2	IC2+	TC2+	excluded	3.61396	1	MS2b2.2	Basal/SCC-like	IV	0.408173	5.53012	0.498009	2.73345	-2.24346	3.82962	2.17196	-5.50921	-2.42934	5.25569	2.19321	1.9039	-0.720186	-4.07696	7.12132	2.38159	3.35657	2.93592	3.5108	2.20252	-0.944485
SAM9e11ec6bea80	SD	SD/PD	IC2	IC2+	TC2+	inflamed	15.4086	1	MS2b2.2	Basal/SCC-like	IV	3.43825	6.72495	3.07131	3.79592	-1.60192	4.88737	-0.867285	-2.02176	1.32466	1.79456	0.905112	0.943255	-1.49385	-2.98958	6.47671	4.30212	3.79638	4.47122	4.37259	3.83494	-0.450155
SAM065890737112	CR	CR/PR	IC2	IC2+	TC0	inflamed	20.0739	0	MS1b	UroA	II	1.55058	4.262	2.8691	0.155572	-1.934	3.1431	-6.45373	2.1088	0.770585	-3.07917	-3.9624	-3.46497	-0.732868	0.0812578	2.98148	0.535805	1.75755	1.47423	1.25496	0.97264	1.01404
SAMb470eb8f04be	CR	CR/PR	IC2	IC2+	TC0	excluded	20.0739	0	MS1b	UroA	I	-0.051531	1.65223	1.20944	0.319647	0.401714	1.78534	-0.252836	0.872138	1.07248	0.458073	-0.850657	-0.0857943	0.023063	1.28775	2.1737	0.384485	1.29805	-0.0444737	0.857611	-0.156656	0.579537
SAM675a12a09c15	PD	SD/PD	IC1	IC1	TC0	desert	2.89117	1	MS1a	UroA	I	-3.09434	-8.38792	-4.27284	-1.55927	1.60685	-7.16088	3.2937	1.71913	-2.42351	0.441823	1.30021	1.36754	1.09144	1.42583	-9.39952	-3.92014	-4.17759	-4.58216	-6.23268	-2.88557	0.600512
SAM1e9c4d1d39ae	PD	SD/PD	IC1	IC1	TC0	inflamed	12.4189	1	MS2b2.2	Basal/SCC-like	II	0.58289	7.68119	2.18689	-0.580444	-3.48396	4.45345	-4.0276	0.381145	1.03362	-2.65864	-1.6845	-1.19989	-0.194547	0.168545	5.867	2.6452	3.12198	2.59917	4.63768	4.02264	-1.20029
SAM5a2347c0498a	SD	SD/PD	IC0	IC0	TC0	desert	4.89528	1	MS2a1	Genomically unstable	II	-2.44507	7.50973	-0.844492	-2.66344	-3.24894	5.73232	-5.24233	1.82602	1.1868	-2.82867	-3.22065	-1.50463	-0.784538	-0.666899	6.739	5.08248	4.12335	4.94047	6.52356	4.60263	0.936671
SAM0571f17f4045	SD	SD/PD	IC2	IC2+	TC0	excluded	4.53388	1	MS2b1	Infiltrated	II	4.10786	3.30776	2.48807	3.71262	-1.15419	4.01183	-3.60207	-2.68635	2.27619	1.23119	-2.09956	-0.419692	-2.33371	-1.93492	3.07383	1.69265	1.90051	0.620477	2.49273	1.35502	-0.790959
SAM4b7ea015fd9e	PD	SD/PD	IC1	IC1	TC0	excluded	13.2731	1	MS1b	UroA	I	-4.89165	-4.58411	-5.79587	-3.40081	2.29954	-2.5119	-6.50238	2.95106	-3.36923	-2.50352	-5.21906	-2.86366	1.80507	1.93354	-5.47399	-3.91966	-1.32958	-4.80874	-6.35677	-5.31045	1.49432
SAM9306c5c92444	PD	SD/PD	IC2	IC2+	TC1	inflamed	15.4415	0	MS2a1	Genomically unstable	II	0.923914	7.3252	0.722207	-0.0458823	-3.04168	4.01755	-5.30211	1.93885	1.87773	-2.54746	-2.94385	-2.17174	-0.548829	-0.301009	7.15876	3.62244	3.15813	4.49935	6.40359	4.24806	0.820631
SAMb15ac6e4c4ef	PR	CR/PR	IC1	IC1	TC0	NA	20.0082	0	MS2a1	Genomically unstable	II	1.56469	-0.918374	2.00598	1.33163	-0.580447	-0.365076	-2.87618	0.911325	-2.52082	-1.31341	-1.12793	-0.875273	-2.37221	0.0387603	-2.88434	-0.42866	0.179313	-1.07792	-1.058	-0.595813	0.862747
SAM28e6031ac18b	SD	SD/PD	IC0	IC0	TC0	desert	9.23203	1	MS1a	UroA	I	-4.45186	-4.1489	-1.96828	-6.28322	0.651679	-3.08168	-4.65428	2.51408	-0.875345	-2.28703	-3.48464	-2.70777	2.66312	1.95337	-3.56707	-2.58406	-2.30806	-1.54071	-4.02753	-2.42949	1.2347
SAMd86389d0d768	PD	SD/PD	IC0	IC0	TC0	desert	2.20123	1	MS1b	UroA	I	-2.95625	-4.89546	-3.2275	-4.03857	0.932237	-4.80476	-2.58213	2.82037	-1.13876	-3.00198	-3.013	-1.90212	-0.378263	1.75487	-5.6743	-1.58896	-2.76355	-1.31855	-3.08582	-2.41549	0.938386
SAM63b2189c36d7	PD	SD/PD	IC0	IC0	TC0	desert	3.97536	1	MS1b	UroA	I	-4.01829	-1.37629	-3.70148	-3.18538	0.174619	-2.26296	-3.24888	2.23281	-1.96478	-1.45232	-2.31021	-1.05758	0.673948	0.53988	-3.76238	-3.4461	-2.04085	-2.81322	-3.93963	-1.11088	0.603527
SAM18be5b395318	PD	SD/PD	IC2	IC2+	TC1	excluded	9.00205	1	MS2a1	Genomically unstable	IV	0.0778497	9.16905	-0.366838	-0.73898	-3.21697	7.10764	-2.3571	-0.213097	-0.145305	-1.59259	-2.22422	-1.93845	-0.766789	-1.29386	6.89683	4.08291	4.23319	3.81175	4.4268	3.148	0.800836
SAM0d855cff64e6	PD	SD/PD	IC1	IC1	TC0	desert	2.85832	1	MS2b2.2	Basal/SCC-like	IV	-1.7255	5.69548	1.64085	-2.35848	0.520909	3.84941	-2.9782	-0.581107	0.400812	-1.65441	-2.23449	-2.23636	1.19739	-0.315278	5.25684	3.23339	3.02446	3.51864	3.27415	2.00596	-2.1851
SAM6cbc10abddb0	PD	SD/PD	IC2	IC2+	TC0	inflamed	5.94661	1	MS2b2.2	Basal/SCC-like	III	3.02361	5.21703	-0.0251411	1.77519	1.44124	2.81388	-2.49254	-1.74152	-0.62767	0.670791	-1.20911	-0.691284	-1.65818	-0.335195	3.56558	2.23079	2.1603	2.6646	1.21159	1.98047	-0.604116
SAMdee1011782cd	PD	SD/PD	IC1	IC1	TC0	NA	3.90965	1	MS2b1	Infiltrated	I	2.24767	-9.70294	2.25707	1.38259	1.42019	-5.91259	3.36906	-1.02477	-2.44712	1.65461	2.3606	1.94049	-1.02015	-2.09273	-10.8596	-4.13765	-4.28305	-4.43817	-5.68901	-4.29155	-0.195736
SAMe9475f77504b	SD	SD/PD	IC1	IC1	TC0	excluded	18.6612	0	MS2b1	Infiltrated	IV	1.88194	0.35156	-1.22322	0.552599	0.0927202	0.909772	3.1465	-3.73439	-2.03322	3.33919	2.18853	3.60545	-0.0342122	-2.38512	-2.17199	-1.26128	0.539056	-1.3013	-2.6529	-1.76182	-0.826444
SAMa535fcdf18a0	PR	CR/PR	IC0	IC0	TC0	NA	17.2813	0	MS1b	UroA	I	-0.375255	6.01375	-1.37553	-2.83946	-0.452939	5.16975	1.03393	0.473162	1.15089	-0.302942	-0.703203	-0.216872	1.676	0.982486	6.92021	2.77437	3.00635	2.59554	2.41979	1.44397	1.10388
SAM7746b76437e6	NE	NA	IC0	IC0	TC0	desert	2.82546	1	MS1b	UroA	I	-5.29061	-2.34496	-0.9831	-6.26277	2.42384	-3.4974	-1.66647	2.25087	0.00352919	-2.84044	-2.53459	-2.99595	1.73394	1.48704	-3.01006	-2.90145	-2.33066	-1.31617	-3.05517	-1.15311	1.08736
SAM548551ef782c	PR	CR/PR	IC0	IC0	TC0	desert	17.2813	0	MS2a1	Genomically unstable	IV	-3.13218	13.5458	-2.45726	-2.34757	-3.06253	9.39641	-2.23709	-0.743038	2.55212	-2.7363	-1.97941	-1.83784	-0.313976	-1.56859	12.7587	5.7339	6.75891	7.0246	7.24197	5.06791	1.01772
SAM203dcf14f927	CR	CR/PR	IC1	IC1	TC1	inflamed	19.3511	0	MS2a2	Genomically unstable	II	4.1609	3.30007	1.87223	2.75108	-2.51023	2.30977	-2.34072	-0.396235	0.437833	-0.716939	-0.654466	0.0200068	-3.26784	-1.40926	3.76095	2.1891	1.84425	1.13644	2.95875	1.5698	0.511617
SAMe41b1e773582	PD	SD/PD	IC1	IC1	TC0	excluded	0.854209	1	MS2b2.2	Basal/SCC-like	III	0.351982	4.03175	2.36539	-0.786862	1.36305	2.68293	-0.865672	0.681724	2.63125	-0.958519	-0.637277	-0.985659	-0.0659388	1.3115	4.96444	2.34665	2.46873	3.2437	3.76896	2.70821	-0.471728
SAM978a587b207e	PD	SD/PD	IC0	IC1	TC2+	excluded	2.10267	1	MS2a2	Genomically unstable	II	1.08809	3.79845	1.77315	1.26238	-3.40622	3.08149	1.38311	-1.36333	1.73742	0.283186	2.23873	-0.116153	-0.928341	-1.31179	4.1699	3.25688	2.54255	2.98121	4.74576	2.71074	0.882705
SAM5234688806a7	PD	SD/PD	IC0	IC0	TC0	desert	5.8809	1	MS1b	UroA	I	-2.30951	-5.10725	-0.414664	-2.57649	0.961569	-3.36788	-2.58514	2.41516	-3.14472	-2.04054	-2.10177	-1.65854	1.90472	2.13361	-3.15333	-1.73666	-1.72592	-2.49886	-3.19739	-2.74637	0.502385
SAM2c9586161ce6	PD	SD/PD	IC1	IC1	TC0	desert	11.269	1	MS1b	UroA	I	-3.60386	6.42744	-4.24942	-4.0645	2.42259	4.09568	-5.21856	2.44371	1.68069	-3.18739	-3.77058	-2.85957	0.848634	1.53929	5.50233	1.5262	3.3742	1.7665	2.55504	1.75973	0.904073
SAM76a431ba6ce1	PD	SD/PD	IC1	IC1	TC0	inflamed	14.1273	1	MS2b1	Infiltrated	III	0.184374	-5.97881	0.464198	0.950981	1.49356	-4.21915	3.35322	-0.852168	-0.745806	1.34849	1.72824	1.25787	1.02394	-0.471356	-5.53558	-2.51402	-3.3814	-2.48958	-3.71107	-2.56341	0.166533
SAM7a9093b9c7e9	NE	NA	IC0	IC0	TC0	desert	1.80698	1	MS2b1	Infiltrated	II	1.14413	-7.94344	-1.05026	0.289632	2.38976	-4.99687	3.01719	-1.26727	-3.07927	2.08688	1.46685	1.61465	-0.00575336	-0.457407	-7.63959	-3.56562	-4.50797	-4.20864	-7.39796	-5.27412	0.138939
SAM8f2275c36e8c	SD	SD/PD	IC1	IC1	TC0	desert	20.731	0	MS1b	UroA	I	-3.5118	1.00552	-0.549883	-2.53897	1.32131	0.691007	-1.82998	1.858	-0.906602	-1.44882	-0.599066	-0.997576	0.474202	1.40316	-0.735311	-0.0939763	0.986294	-0.0853755	-0.357679	-0.0575815	0.653787
SAMab8052a03398	SD	SD/PD	IC2	IC2+	TC0	inflamed	13.306	1	MS2b1	Infiltrated	III	2.13949	-9.0333	2.186	2.12452	1.72988	-5.50729	3.95084	-5.81893	-1.7864	6.57958	3.77134	1.90242	-1.50809	-3.29783	-9.07322	-3.8999	-3.78145	-2.79574	-5.02681	-2.87602	-2.08156
SAMd3bd67996035	CR	CR/PR	IC2	IC2+	TC0	excluded	20.8296	0	MS2a2	Genomically unstable	II	2.55563	0.0911638	-0.769599	2.21276	-2.10926	0.305514	-0.28866	-0.999244	-0.789236	0.8773	-1.1555	0.587015	-0.47831	-0.468992	-0.0224215	-1.47681	-0.486409	-2.39134	-1.75864	-1.31637	0.460448
SAMfddc359e862b	NE	NA	IC0	IC0	TC0	excluded	1.9384	1	MS2b1	Infiltrated	II	1.32204	-0.58769	-0.832511	0.247964	-0.418251	0.740512	-0.459107	0.0975194	-0.650521	0.970952	0.823211	0.936587	-0.668639	-0.453745	-2.75633	-0.93214	-0.0926637	-1.40986	-1.0634	-1.49566	0.235432
SAM753d4bb52dbe	SD	SD/PD	IC1	IC1	TC0	excluded	11.3676	1	MS2b1	Infiltrated	I	0.335186	-0.10654	-1.27872	-0.146189	2.02954	0.177973	1.84998	0.468605	2.15765	0.341449	0.825628	0.516521	-0.018419	0.499037	-0.28038	0.136434	0.641111	0.462102	1.34981	0.0357891	0.280572
SAMd3601288319e	CR	CR/PR	IC2	IC2+	TC0	excluded	23.1294	0	MS2a1	Genomically unstable	II	3.35439	3.48275	0.705281	2.12358	-2.55242	2.99885	-1.19199	-0.731015	0.193441	-0.518194	-0.768394	0.013535	0.765315	-2.55742	5.12885	1.7905	1.12169	1.9502	3.0217	1.31525	1.46357
SAM59f392864f5d	SD	SD/PD	IC2	IC2+	TC0	excluded	17.7741	1	MS2b1	Infiltrated	II	2.69645	0.806013	0.865992	1.22855	-0.531661	2.40034	2.78109	-0.819116	-0.290201	0.64359	1.36169	2.67618	-0.951409	-1.42748	0.100289	0.525642	0.90207	-0.272558	0.36522	-0.189084	0.0872753
SAM26104d5adc89	SD	SD/PD	IC0	IC0	TC0	excluded	5.38809	1	MS1a	UroA	III	-2.84289	-4.81322	-2.73178	-1.30359	1.45607	-4.3459	3.68858	1.19287	-0.548414	0.36672	1.83035	1.21309	1.1937	0.944069	-3.30278	-3.51869	-2.699	-2.91593	-4.38226	-2.57717	0.683255
SAMba1a34b5a060	PD	SD/PD	IC2	IC2+	TC0	inflamed	12.846	1	MS2b2.2	Basal/SCC-like	III	0.848646	2.07238	0.784282	1.40661	0.762919	0.835416	1.25305	-0.566104	-1.13059	0.451398	1.62024	0.656261	-0.285699	0.227271	0.858422	0.859918	1.0845	0.824944	1.94057	2.07997	-0.539465
SAM18a4dabbc557	PD	SD/PD	IC2	IC2+	TC2+	excluded	16.46	1	MS2a2	Genomically unstable	II	2.11861	9.39079	0.169573	1.27897	-1.08956	6.49578	-2.75833	-0.430927	1.15446	-2.33591	-3.05769	-2.734	-1.10558	-1.12986	6.8952	4.55551	3.84953	4.71821	5.30497	4.08183	0.190566
SAMfb7aec7cb0e2	PR	CR/PR	IC2	IC2+	TC2+	inflamed	22.538	0	MS2b2.2	Basal/SCC-like	IV	3.29664	7.74849	3.11117	2.79802	-1.87234	4.54136	-0.868478	-1.19645	-0.829667	-0.340688	-0.0494949	0.578905	-0.936982	-0.4346	6.30074	3.99557	3.23108	3.9534	4.97988	3.45587	-2.30486
SAMfed609955db9	PD	SD/PD	IC2	IC2+	TC2+	desert	20.5667	0	MS1b	UroA	I	-2.62333	0.832126	-2.51258	-1.3886	1.42141	-0.438927	1.66328	0.686118	-0.0392269	0.529787	0.390741	1.1822	1.53198	0.619645	1.23163	-0.179762	0.153711	-0.0197153	-0.83963	-0.233169	0.621179
SAMb8070b7937e7	SD	SD/PD	IC1	IC1	TC0	desert	21.0267	1	MS1b	UroA	I	-2.40948	-4.77322	-2.03373	-1.23817	2.81417	-3.82945	-2.27859	2.29673	-3.77902	-1.64335	-1.11906	-0.818218	-0.515247	1.39278	-7.46757	-1.4799	-2.12808	-1.5415	-2.86953	-2.15175	0.285193
SAMf2aae1443f67	PD	SD/PD	IC1	IC1	TC0	desert	10.3491	1	MS1b	UroA	III	-1.40525	-1.35912	-1.73779	-1.83389	1.03396	-2.30175	-2.91175	2.88529	-0.280559	-2.19597	-2.85862	-2.44469	1.76669	2.08731	-1.28243	-0.883621	-0.702844	-0.914852	-1.658	0.652931	0.839559
SAM2bba8cb35e48	PD	SD/PD	IC0	IC0	TC0	excluded	10.4805	1	MS2b1	Infiltrated	II	-0.570425	-4.18056	-2.1199	-0.597647	0.623879	-3.47644	3.26396	-0.908971	-1.9865	2.3255	2.49072	2.78938	1.87541	-0.189194	-3.39592	-2.96261	-2.98218	-2.70586	-4.21489	-2.75037	0.250011
SAMcee0fa8c05b4	NE	NA	IC1	IC1	TC1	excluded	1.67556	1	MS2a1	Genomically unstable	II	0.644846	3.41968	-1.1966	-0.237818	-2.06744	3.83608	-2.70992	0.113308	0.34242	-1.21411	-1.12091	-0.482744	-2.05359	-0.859532	2.58135	1.67004	1.25939	2.36661	3.0923	2.09042	0.19263
SAM5c139c5c1c4f	PD	SD/PD	IC2	IC2+	TC0	excluded	7.22793	1	MS2b2.1	UroB	III	-0.0810593	0.483575	-0.269349	-0.65091	0.716476	-0.926491	-1.94528	0.588676	-0.503604	0.622903	-0.502357	0.728387	-1.00817	1.00195	0.952786	-0.506202	-0.7751	-0.421417	-1.39993	0.4827	-0.290177
SAMc1251c7bfee2	PR	CR/PR	IC2	IC2+	TC0	excluded	21.6181	0	MS2a2	Genomically unstable	IV	0.833395	9.85633	-1.79881	0.738756	-2.36594	6.31373	-1.59423	-2.13441	1.19632	-1.62963	-1.75792	-2.50563	-2.27069	-1.99864	11.0429	4.01706	3.58034	5.90621	5.46395	3.60737	1.39379
SAM6780ed436b55	PD	SD/PD	IC2	IC2+	TC0	inflamed	6.2423	1	MS2b2.2	Basal/SCC-like	III	2.03877	7.31894	2.20576	1.44897	-1.52507	2.37042	2.21958	-1.32343	3.64043	-0.475126	1.3907	0.101973	1.53511	-0.430907	8.4642	4.17429	2.5543	4.08037	5.7357	4.86714	-1.88487
SAM85f0a3ac1c45	PD	SD/PD	IC2	IC2+	TC0	excluded	5.84805	1	MS1b	UroA	III	-4.64589	0.8228	-3.51543	-2.89512	-0.856282	0.633343	-1.65295	2.33304	-2.94734	-2.7704	-2.36941	-2.04698	2.08364	1.13519	1.82696	-0.409537	0.945651	0.335492	-0.122196	-0.48353	1.126
SAM9d2494119c05	PD	SD/PD	IC0	IC0	TC0	NA	1.44559	1	MS1b	UroA	I	-2.22673	4.50157	-2.06046	-3.85119	0.751603	2.17332	-1.86444	1.79562	2.303	-1.5406	-1.48272	-2.15389	0.540358	0.712603	4.70414	2.39156	1.70877	2.55893	3.56553	2.93482	1.05534
SAM9410b866974a	SD	SD/PD	IC0	IC0	TC0	NA	6.73511	1	MS2b1	Infiltrated	IV	0.592379	-3.77136	0.0836312	0.864474	-0.152094	-2.83839	2.6414	-1.0564	-1.86388	1.54474	2.84318	2.06615	1.10237	-1.47057	-3.72553	-1.80101	-1.81157	-2.50347	-3.21563	-3.05696	-1.10236
SAM5d989c86255e	PD	SD/PD	IC1	IC1	TC0	desert	3.44969	1	MS2a2	Genomically unstable	III	-1.17031	3.85412	-1.62012	-0.84734	-0.0822438	2.4563	2.44973	0.860311	0.395672	0.504934	1.04019	0.981888	-2.07601	1.15369	1.87431	2.11457	1.88623	1.58273	1.53389	0.72098	0.750062
SAM27299aed7681	PR	CR/PR	IC1	IC1	TC0	excluded	18.8583	0	MS1b	UroA	I	-1.77257	4.6402	-3.20579	-1.28871	3.7081	3.04145	-3.12242	2.74585	2.14802	-3.29267	-2.63991	-3.10794	1.28534	1.32166	2.77057	0.974515	1.93951	2.21829	3.29634	1.65185	0.738025
SAM49d48750e294	PD	SD/PD	IC1	IC1	TC0	excluded	9.85626	1	MS2b1	Infiltrated	II	-1.98927	-7.41885	-2.7182	-0.415041	0.987923	-5.62377	4.55944	-1.026	-3.22633	2.32843	3.10678	2.67117	1.51993	-0.282774	-7.71696	-5.02123	-3.81872	-4.68476	-6.09985	-3.69042	-0.156366
SAMd43f8933066b	PR	CR/PR	IC1	IC1	TC0	inflamed	20.0082	0	MS2b1	Infiltrated	II	3.46755	-3.13904	1.44646	2.01444	0.496674	-1.11092	2.3551	-0.131467	-0.367532	0.802185	1.36534	1.99224	-0.220712	-1.8555	-4.9281	-1.81579	-1.05172	-3.11176	-3.26712	-2.05438	0.17372
SAM7aa01fc49a80	PD	SD/PD	IC1	IC1	TC0	excluded	2.13552	1	MS2b1	Infiltrated	II	1.63997	-7.83735	0.0974777	1.97447	0.78699	-6.23883	2.52642	-0.639246	-2.74603	2.49567	2.13041	3.55031	1.58111	-0.164104	-8.3972	-3.40076	-4.61888	-5.03721	-6.50114	-3.3867	0.662763
SAM0257bbbbd388	SD	SD/PD	IC1	IC1	TC0	excluded	15.6386	1	MS2a1	Genomically unstable	II	-0.399613	5.01265	-1.43778	-1.25459	-2.70158	4.60704	-3.23536	0.0777106	-0.16991	-2.18885	-2.00959	-1.14098	-1.43646	-1.17056	4.31911	2.94051	1.8726	1.88226	4.56135	2.50035	1.1806
SAMc919aebc7fdd	PR	CR/PR	IC2	IC2+	TC0	inflamed	20.731	0	MS2b1	Infiltrated	IV	2.67422	-4.10192	2.12918	2.06007	2.1025	-3.27303	0.515991	-0.50836	-1.49263	0.658459	0.201599	1.30946	-0.0579958	-0.0989876	-4.46046	-1.88367	-1.6772	-2.57817	-2.39083	-1.28985	0.159429
SAMa321770ac31c	PD	SD/PD	IC2	IC2+	TC0	excluded	7.06366	0	MS2b2.2	Basal/SCC-like	II	0.509623	10.7384	0.456336	-0.309958	-1.72804	6.17614	-2.31745	0.607644	1.81364	-1.19724	-0.670229	0.0621413	-1.63412	0.192021	7.62307	4.01892	5.78327	3.45093	4.61787	4.10089	-0.0976848
SAM3894ac3956a5	PD	SD/PD	IC1	IC1	TC0	excluded	2.10267	0	MS1b	UroA	I	-0.254303	-3.33273	-1.82349	-0.452636	1.0957	-2.85864	2.00135	0.596481	-1.40939	0.449037	1.44988	1.08015	-0.247927	0.770617	-4.44775	-1.86897	-2.01578	-1.83654	-2.96938	-1.54422	0.635846
SAM3779e979db6b	NE	NA	IC1	IC1	TC0	excluded	1.31417	1	MS1a	UroA	I	-0.421862	-8.79191	-1.43355	-0.114863	0.831211	-6.03476	2.34814	0.363438	-0.841586	0.736717	1.04173	1.06883	0.48692	0.888599	-8.934	-4.60419	-4.8783	-4.63395	-6.37164	-4.21356	0.382705
SAM1c0ecfb3eb63	PD	SD/PD	IC2	IC2+	TC0	excluded	5.84805	1	MS2b2.2	Basal/SCC-like	III	2.0738	0.806351	2.46463	2.47165	0.946635	0.729573	4.28251	-1.24424	1.54994	2.65022	2.70058	2.31547	0.148561	0.457221	1.46214	0.194151	0.740392	0.813638	0.921085	1.46767	-0.788208
SAMbf91f27e7f9b	NE	NA	IC2	IC2+	TC0	excluded	0.591376	1	MS2b1	Infiltrated	I	2.02565	-0.280589	1.77562	1.29205	0.513547	-0.0738458	2.7613	-0.382137	-0.624763	1.84663	1.40577	1.72345	0.0375618	0.633018	-2.87493	-0.634989	-0.741299	-1.22307	-1.00176	-1.26474	0.543826
SAMbcb07ba81cee	PD	SD/PD	IC2	IC2+	TC0	excluded	2.52977	1	MS2b2.2	Basal/SCC-like	III	1.42976	3.60282	1.25325	0.483205	2.11739	1.44398	-1.76054	-1.02806	-0.705813	0.478554	-0.930854	0.454509	-2.13385	-0.0619044	2.03785	0.896239	-0.377242	-0.791664	0.32084	1.47389	-1.1795
SAM9aa6a095a9d6	PD	SD/PD	IC1	IC1	TC0	excluded	8.83778	1	MS2b2.1	UroB	I	-0.150835	-5.12898	-0.555388	0.384338	1.24445	-3.46699	0.852916	0.734769	-3.0411	0.757354	0.030176	0.221709	-0.248174	1.19129	-5.10145	-3.10861	-3.38881	-3.28695	-4.97948	-3.18558	-0.462577
SAM957378bd907f	PD	SD/PD	IC0	IC0	TC0	excluded	2.23409	1	MS2b1	Infiltrated	II	3.31937	-3.21625	1.59975	3.03471	0.903513	-1.42944	-2.60377	-2.20422	-0.2321	2.67122	-1.71314	1.21055	-1.65066	-0.764524	-4.33789	-0.943623	-1.62006	-2.33996	-1.79111	-1.59136	-1.02933
SAMf82bbdc267c8	PD	SD/PD	IC0	IC0	TC0	desert	3.12115	1	MS1b	UroA	I	-3.76375	-3.16467	-5.08213	-5.02607	1.20521	-3.92982	-2.01046	2.37932	0.0917406	-1.59966	-2.69953	-1.80929	2.66542	2.09766	-1.60666	-2.28229	-3.19354	-2.01812	-2.33147	-0.537273	0.833408
SAM2624229effe8	PD	SD/PD	IC0	IC0	TC0	excluded	2.56263	1	MS2b1	Infiltrated	I	0.0753449	-9.84281	-2.32791	-0.0202655	1.04125	-6.19552	6.00867	-0.768521	-2.34815	3.14971	3.38335	3.4429	0.738688	0.2705	-10.6499	-4.03133	-3.78584	-4.14113	-6.01565	-3.89605	-0.265959
SAMd2492b2a31bb	PD	SD/PD	IC2	IC2+	TC2+	desert	7.85216	1	MS2b2.2	Basal/SCC-like	III	0.909972	-0.839862	0.483755	1.20697	0.699236	-0.89814	5.29928	-3.30974	0.136404	3.68283	4.54214	2.23353	1.74833	-0.836648	-1.00669	0.168	-0.166772	0.901273	-0.0265332	0.117156	-1.32149
SAM670649e105b5	CR	CR/PR	IC2	IC2+	TC0	excluded	22.078	0	MS2b2.2	Basal/SCC-like	I	0.94857	0.000487778	-0.882016	0.914688	1.32782	-0.999985	2.84049	0.289411	1.76148	0.680607	2.04789	1.28406	0.958705	1.53949	2.11418	0.0321032	-0.57522	-0.471075	-0.173063	0.744614	0.110349
SAM91c47b054ffb	PR	CR/PR	IC2	IC2+	TC0	inflamed	17.0185	1	MS2a1	Genomically unstable	II	2.10746	11.2609	1.53893	1.31429	-3.56062	6.58872	-1.4735	1.28763	3.67634	-1.15684	-1.27442	-1.27507	-0.885446	0.230716	10.8415	4.47416	4.67928	4.96356	7.50661	4.85616	0.991381
SAM491e341d5a82	NE	NA	IC1	IC1	TC0	desert	1.87269	1	MS2a1	Genomically unstable	II	-1.17964	9.27135	-0.696281	-1.9731	-4.25752	5.02006	-0.133602	0.866226	3.69795	-0.889509	-0.23825	-0.492622	-0.472611	0.503507	9.44217	5.66623	4.70139	6.12939	8.40995	4.8877	1.36439
SAM5fe7a81a39dd	PD	SD/PD	IC2	IC2+	TC0	inflamed	17.0842	1	MS2a1	Genomically unstable	II	2.26603	2.70623	-0.792103	1.14379	-1.23264	1.56719	-1.03152	0.447452	-0.515096	0.0253574	-0.41789	0.430165	0.597233	0.664478	1.17565	0.0626303	-0.0341591	-1.05258	-0.224392	0.000756292	0.596683
SAM29da928587ad	PD	SD/PD	IC1	IC1	TC0	desert	2.59548	1	MS1a	UroA	III	-1.12771	-4.35092	-1.10286	0.0791045	0.895523	-4.07141	0.627744	0.831403	0.716992	-0.718872	0.135365	0.260353	1.73615	0.964103	-3.41279	-1.80645	-1.21278	-2.79607	-2.00563	-0.492951	0.257107
SAM0a0f2bac4b20	PD	SD/PD	IC1	IC1	TC1	NA	1.18275	1	MS2b2.2	Basal/SCC-like	III	0.491634	4.08925	0.329822	-0.1755	1.05717	2.67247	2.16874	-0.89774	-2.52038	0.993985	1.35061	0.683117	1.04184	-0.745752	4.64194	2.40691	1.11067	1.95763	2.01837	-0.360019	-1.353
SAM8e469834acc1	PD	SD/PD	IC1	IC1	TC0	excluded	3.71253	1	MS1a	UroA	I	-0.696935	-7.44819	-1.76649	-0.385294	1.33416	-5.55441	3.97506	0.214955	-3.19566	1.44471	2.41919	2.33094	0.365604	0.49707	-9.35903	-3.90166	-3.9455	-3.97646	-5.20572	-3.69423	0.657314
SAM8e43e9caf307	NE	NA	IC1	IC1	TC0	excluded	0.492813	1	MS2a1	Genomically unstable	II	-2.09351	5.35654	-0.321975	-2.81438	-2.78907	3.3767	-3.06736	2.28745	1.22039	-2.02323	-2.45757	-1.19345	-0.466668	0.284245	5.5059	1.57875	2.55157	0.909697	0.997044	0.744935	1.04872
SAM99b1f6a9534e	NE	NA	IC1	IC1	TC0	excluded	0.492813	1	MS2a1	Genomically unstable	II	-1.93201	3.07216	-0.21731	-2.18787	-2.61662	1.68948	-0.412007	2.14308	1.41879	-1.53803	-0.780744	-0.657268	0.88917	0.433837	4.14537	0.384675	1.91691	-0.376912	-0.370074	-0.194802	0.949778
SAM12502d970c10	SD	SD/PD	IC2	IC2+	TC0	inflamed	7.3922	1	MS1b	UroA	I	-1.50945	-2.22394	-0.543379	-1.06679	0.982225	-1.61127	1.35946	0.380691	0.874967	-0.856431	-0.176614	-0.0328338	1.58531	1.01033	-1.40026	-1.90449	-0.211847	-1.77952	-2.23888	-1.51574	0.361075
SAM9681450bbc90	NE	NA	IC2	IC2+	TC0	inflamed	4.96099	1	MS2b1	Infiltrated	III	4.55607	-1.98757	1.9839	2.64277	0.585792	-1.42744	2.83182	-0.97918	-2.49091	3.26409	2.17711	1.83681	0.562021	-0.114835	-3.68715	-2.77656	-1.39738	-2.7784	-4.35541	-1.73833	0.334832
SAM7d7c54623618	PR	CR/PR	IC0	IC0	TC0	excluded	21.2238	0	MS2a1	Genomically unstable	II	-1.48036	14.1932	-2.78627	-1.74669	-4.00105	8.28662	-1.39437	-1.99867	3.8889	1.21505	-2.60048	0.298643	0.774533	-2.59099	12.231	7.89293	6.89589	7.93503	10.1978	8.41857	0.114484
SAM181b638b8248	PD	SD/PD	IC2	IC2+	TC2+	excluded	10.8747	1	MS2b1	Infiltrated	IV	1.97128	-7.81635	0.478456	2.72315	1.82247	-4.57699	3.46236	-2.82104	-3.22614	2.95942	2.28376	1.97582	0.970416	-1.79083	-7.52301	-3.26396	-4.69938	-3.30865	-5.86446	-4.24294	-1.89909
SAMbfdffb97c446	SD	SD/PD	IC1	IC1	TC2+	excluded	6.70226	1	MS2b2.2	Basal/SCC-like	IV	1.91936	3.89444	-0.036287	1.28184	-2.71373	2.69835	1.25589	-0.496878	-0.261173	0.457408	1.0643	1.15764	-0.655055	-0.535875	3.5636	0.776254	2.3285	0.728537	0.580917	2.01812	0.238338
SAM3b15b4c6311d	CR	CR/PR	IC2	IC2+	TC2+	inflamed	21.4538	0	MS2b2.2	Basal/SCC-like	III	3.60746	6.80414	1.95416	3.10945	-1.21896	4.86921	1.20095	-0.873888	0.915755	0.181667	1.20112	-1.16285	-0.949606	0.128246	6.99636	3.90337	2.4688	4.95247	6.36839	3.79102	-1.30609
SAM00b9e5c52da9	NE	NA	IC1	IC1	TC0	excluded	1.90554	1	MS2b2.1	UroB	III	-0.205225	-4.2674	-0.34594	0.717661	1.8587	-3.23514	0.412153	-1.16416	-2.84751	2.24675	1.73611	0.881781	1.46907	1.13525	-3.27679	-2.39588	-3.08045	-3.3114	-4.40774	-2.21674	0.157817
SAM59b825252c0d	NE	NA	IC1	IC1	TC0	NA	0.525667	1	MS2b2.2	Basal/SCC-like	III	1.59516	6.41643	-1.30854	1.30594	0.605914	3.36418	0.115943	-1.22158	0.244782	0.320277	1.40572	-0.105247	-0.724682	0.425746	6.78272	3.39731	2.88904	3.58245	4.1174	1.89106	-2.45053
SAM1c8b086175ca	PD	SD/PD	IC0	IC0	TC0	excluded	20.7639	1	MS2b1	Infiltrated	I	-0.27787	-6.45739	-0.304942	-0.246169	1.88809	-4.69942	6.33071	-0.491267	-0.883866	2.15428	4.10569	3.31284	1.29897	-0.0822351	-7.00928	-2.41393	-2.47286	-2.60043	-3.87279	-2.40095	0.563943
SAMeaa477a5384b	CR	CR/PR	IC2	IC2+	TC0	inflamed	21.5852	0	MS2b2.1	UroB	I	3.1432	4.42446	2.3942	2.31708	0.612883	3.16408	-4.71723	1.16804	1.30956	-0.743789	-1.46596	-1.12759	-1.51686	1.26462	3.36259	1.31143	2.10052	0.659495	3.18656	2.4028	-0.165839
SAM1dda30f1c5be	PD	SD/PD	IC1	IC1	TC0	desert	21.2567	0	MS2b1	Infiltrated	II	0.0813581	-3.29159	-0.202049	0.485739	0.911264	-1.84879	4.98028	-1.45506	-0.834873	2.36731	3.19892	2.49075	0.897971	0.187379	-4.41597	-1.82517	-1.5961	-2.27682	-3.05454	-1.77324	0.290337
SAM9eebdef2858a	NE	NA	IC1	IC1	TC0	excluded	0.821355	1	MS2a1	Genomically unstable	IV	-0.665503	5.72453	-3.18061	-1.20112	-0.841412	4.14186	-0.859553	-1.15065	-2.36307	-0.742181	-0.858605	-1.07776	-0.00756908	-1.42174	4.70103	4.25794	2.94133	3.71853	3.5143	2.87114	0.470101
SAM9daccafc18db	PD	SD/PD	IC0	IC0	TC0	desert	16.46	0	MS2b2.2	Basal/SCC-like	III	-0.742009	0.0119497	-1.97244	-0.53554	0.528669	-0.530872	2.41161	-0.516281	-1.31484	2.92539	2.27429	2.2085	0.819257	0.60729	-1.58526	-2.28477	-0.994984	-3.5245	-2.92152	-2.09935	0.774351
SAM2eb07dedf07f	PR	CR/PR	IC2	IC2+	TC0	inflamed	20.501	0	MS2b1	Infiltrated	II	4.1174	-2.73538	2.11601	3.21656	-0.620522	-0.670672	2.09231	-2.28872	-1.36316	3.0841	1.89635	2.16931	-1.44653	-1.6471	-4.35527	-2.50295	-1.77727	-3.38045	-4.08928	-2.26807	-0.105347
SAM25510f300d79	CR	CR/PR	IC0	IC0	TC0	desert	20.6982	0	MS2b2.2	Basal/SCC-like	III	-3.84008	7.06457	-1.98477	-3.75202	-1.93499	4.50663	-0.164932	-0.797296	1.42166	0.103816	1.45234	-1.80224	-1.44348	0.206878	6.85881	5.08826	2.83332	6.38752	7.04515	5.30645	0.102137
SAMbda79f955628	SD	SD/PD	IC2	IC2+	TC0	inflamed	20.6324	0	MS2a2	Genomically unstable	II	5.70518	0.321295	3.36059	3.61827	-1.62842	-0.0199314	0.924193	-0.734975	1.35502	0.54224	0.899545	1.27267	-1.14053	0.511448	0.120422	-0.824886	1.69766	-1.02157	-0.378393	0.594012	0.177389
SAM9b9d48b0b02c	NE	NA	IC1	IC1	TC0	inflamed	2.89117	1	MS2a1	Genomically unstable	II	-0.182913	8.967	0.295214	-0.77461	-1.8828	6.63577	-4.58867	1.60048	0.88448	-1.73228	-2.3168	-1.08476	0.235315	0.0692858	7.8119	4.34234	4.3775	4.27402	6.18759	3.69747	0.873998
SAMff41c4e8c08f	NE	NA	IC0	IC0	TC0	excluded	2.46407	1	MS1a	UroA	I	-0.702604	-8.02774	-1.01857	-0.267474	1.97867	-5.28541	0.660366	1.1236	-2.0351	0.938127	0.0693219	0.819334	-0.178124	1.08598	-10.2525	-3.90756	-4.03669	-4.29911	-6.06368	-3.41315	0.747191
SAMc97f35a29d16	NE	NA	IC0	IC0	TC0	desert	0.821355	0	MS1a	UroA	II	-3.46218	-4.47542	-2.05542	-5.95544	-0.0378317	-2.05964	-0.773387	1.47826	0.748352	-1.09328	-1.59048	-1.29255	1.18259	2.17421	-0.800327	-1.05433	-1.95756	-1.52563	-2.11827	-1.8504	0.503327
SAM187e056d6a2a	PD	SD/PD	IC0	IC0	TC0	NA	2.29979	1	MS1b	UroA	I	-2.85606	-4.25338	-0.422489	-1.76306	0.513468	-2.92421	1.67987	1.64044	0.130618	-0.808842	0.673001	0.267482	2.4601	0.29966	-2.72757	-1.30095	-1.28241	-0.941205	-0.941564	-2.5308	0.909821
SAMbc8dc3a7b54e	PD	SD/PD	IC0	IC0	TC0	desert	14.7515	1	MS2a1	Genomically unstable	II	-4.40619	8.17213	-2.3893	-4.68174	-3.77929	6.8647	-5.28141	3.46336	3.03708	-3.57839	-3.84651	-2.32491	0.0989814	-0.177771	9.75839	5.37023	3.47433	5.23098	7.70762	5.10245	0.657621
SAM7b40007f4aa4	PR	CR/PR	IC0	IC0	TC0	NA	21.6509	0	MS2a1	Genomically unstable	IV	-3.93648	9.92214	-1.81207	-4.13106	-3.25301	6.2853	-3.96171	0.685814	2.91248	-1.38909	-2.58355	-1.39481	2.12835	-0.805881	9.57982	5.54411	4.55235	5.71468	8.22009	5.08571	-0.420383
SAM568ce160abd9	SD	SD/PD	IC0	IC0	TC0	NA	12.846	1	MS2b1	Infiltrated	III	-1.16513	-15.433	-0.4792	-0.118179	2.13763	-9.49258	4.79795	-1.13264	-3.69007	3.29854	1.64288	2.476	0.704617	0.368598	-18.0944	-5.47842	-6.98105	-5.53289	-8.6791	-7.22417	-0.436071
SAM14938611a2d3	PR	CR/PR	IC1	IC1	TC0	desert	21.4209	0	MS2a1	Genomically unstable	II	0.579323	0.208529	2.98021	0.074766	-1.2956	1.22832	-2.47136	1.02776	0.202184	-2.20792	-1.44562	-0.708297	-1.87808	0.0562675	0.39409	0.599868	0.212301	0.505503	1.78382	-0.0506583	0.629263
SAM1a87df750b9d	SD	SD/PD	IC1	IC1	TC0	excluded	5.38809	1	MS2b2.2	Basal/SCC-like	III	1.56791	5.2984	3.25237	0.930003	-0.320039	2.20441	-1.02087	-1.16197	1.44679	2.07954	0.35789	0.469567	-0.620641	0.612306	8.1114	2.67591	2.08695	2.699	3.79661	0.632725	-2.12875
SAMae02629a97f7	PD	SD/PD	IC0	IC0	TC0	NA	3.25257	1	MS1b	UroA	II	-3.34798	-1.88202	0.5992	-3.57266	-0.899382	-0.492745	-1.8623	1.81388	1.46803	-1.38286	-1.75073	-1.31941	0.731559	2.3333	1.69884	-1.21457	-0.774937	-0.287471	-0.946557	-0.494373	0.899688
SAM47fc46c3d6be	SD	SD/PD	IC2	IC2+	TC0	inflamed	18.7269	0	MS2b1	Infiltrated	IV	3.03491	2.82784	3.78274	3.39295	-0.26449	3.67109	1.02391	-1.45049	0.143589	1.06526	1.14179	1.73992	0.279125	-1.88634	2.11832	2.68239	1.3016	2.55709	4.08104	0.933984	-1.24002
SAM7829a341b9f3	PD	SD/PD	IC2	IC2+	TC1	inflamed	3.8768	1	MS2b2.2	Basal/SCC-like	IV	0.269921	7.4775	1.45398	1.37105	-2.41001	4.50493	-2.46793	0.909804	1.17376	-1.82218	-1.30274	-1.11934	-2.17833	1.16204	5.57395	3.80985	3.39327	3.9282	7.09915	4.45654	-0.450725
SAM0f956e757453	PD	SD/PD	IC1	IC1	TC0	excluded	10.4148	1	MS2b1	Infiltrated	II	-0.642265	-8.01321	-0.306928	-0.145328	-0.449097	-4.30898	2.69789	1.1076	-1.18696	0.142255	1.89821	1.09949	-0.700952	-0.539965	-6.35552	-4.39503	-3.47952	-4.1326	-4.64145	-4.76816	0.67451
SAMaf42c1541269	SD	SD/PD	IC2	IC2+	TC0	inflamed	5.51951	0	MS2a2	Genomically unstable	II	4.48434	4.03567	1.83594	3.11201	-3.10688	4.46713	0.513064	-0.658784	2.10191	-0.60223	0.756625	0.650978	-2.10062	-1.14086	5.27274	1.79403	2.41063	2.78187	4.10529	2.29238	0.385348
SAM09c84ec0cf34	PD	SD/PD	IC0	IC0	TC0	inflamed	6.50513	1	MS1b	UroA	I	-7.82459	-4.57213	-0.392369	-4.78784	1.07495	-3.23132	1.85295	0.891	-0.364073	-0.140525	2.65588	-1.24113	0.0829385	0.609722	-4.37413	-0.794649	-1.86778	-0.461717	-3.05813	-1.79067	0.000525117
SAM7538ad9ff524	SD	SD/PD	IC1	IC1	TC0	inflamed	19.1211	0	MS2b2.1	UroB	III	0.145439	-1.25401	1.67486	-0.422118	1.46285	-1.31163	-3.22358	1.00891	1.01617	-2.22181	-1.41657	-3.36672	-0.415486	1.95674	-0.10067	-0.751128	-0.0245495	-0.56076	-0.357608	0.976709	-2.18578
SAM95c70496ffb5	NE	NA	IC2	IC2+	TC0	inflamed	0.361396	1	MS2b1	Infiltrated	III	2.09721	-8.25149	1.93936	2.19534	1.27817	-4.03182	1.64131	0.0834067	-0.885237	1.14958	1.63245	1.65169	-1.3509	0.544648	-7.58237	-3.55927	-3.80009	-4.14302	-4.17813	-3.2331	-1.24115
SAM7edacb3deb65	NE	NA	IC0	IC0	TC0	desert	18.0041	0	MS2a1	Genomically unstable	II	-2.1447	5.4754	-2.75254	-2.00158	-0.745411	4.25383	-2.91251	0.151879	-0.510078	0.454371	-1.55531	0.111985	-0.46115	-0.841699	2.72532	0.49182	1.71951	0.122612	0.124639	-1.8388	0.867766
SAMb2e4a082541a	PD	SD/PD	IC1	IC1	TC0	NA	4.36961	1	MS2b1	Infiltrated	IV	2.56621	-9.92799	2.59148	3.29935	0.672031	-4.73823	0.641819	-4.12583	-1.31862	5.77788	-0.691799	1.60977	-1.30327	-2.99974	-11.3704	-3.84169	-4.85119	-5.12206	-4.46197	-4.22208	-1.6812
SAM771445e92421	CR	CR/PR	IC1	IC1	TC0	inflamed	19.4168	0	MS2b1	Infiltrated	III	2.06779	-9.92726	2.04248	2.14043	1.24593	-4.60775	3.0686	-0.579105	-3.55044	2.98722	1.8369	2.78522	-0.171171	-0.0604283	-10.3461	-5.14465	-4.69277	-5.64196	-7.0161	-6.18028	-0.102397
SAM59fda9035d1d	PD	SD/PD	IC0	IC0	TC0	NA	3.74538	1	MS2b1	Infiltrated	IV	-2.12477	-9.1622	1.12842	-0.713807	-0.0900927	-4.55838	8.79739	-2.69678	-1.84933	4.18531	5.72208	3.18803	1.3967	-1.37535	-7.56047	-3.49813	-4.52486	-3.51892	-4.82738	-4.6999	0.00579204
SAM727c0e92a2a7	PR	CR/PR	IC2	IC2+	TC2+	NA	18.7269	0	MS2a2	Genomically unstable	II	4.31629	0.797035	3.70899	3.73086	-1.59678	1.93415	-1.46112	-1.56139	1.44688	0.305795	-0.735952	-0.108403	-1.96382	-1.02108	2.45567	1.43329	1.12089	0.688974	2.04756	0.563331	-0.452251
SAM6f2a102a99df	CR	CR/PR	IC2	IC2+	TC2+	NA	19.2854	0	MS2a2	Genomically unstable	II	3.57471	1.60801	4.51484	2.44057	-2.17486	3.35967	-0.121923	-1.75301	1.44116	0.173865	0.690103	-0.309092	-0.732769	-1.35027	1.41232	-0.230912	1.34976	0.141354	0.744136	-0.757758	-0.564109
SAMe56c96c51190	PD	SD/PD	IC1	IC1	TC2+	excluded	9.7577	1	MS2b1	Infiltrated	III	2.66361	-6.93469	1.84826	2.91143	1.29019	-3.99318	2.86703	-2.32196	-0.608664	2.99206	1.82362	1.57118	0.728357	-0.878566	-5.00891	-3.80891	-3.91121	-3.50373	-4.89129	-4.2459	-1.70486
SAM2b672f4336c7	SD	SD/PD	IC0	IC0	TC0	desert	15.3101	1	MS1b	UroA	I	-0.954617	-4.13879	-0.778418	-0.541807	0.539593	-2.4497	0.0867729	1.48459	0.533716	-1.80761	-1.43988	-1.78769	0.0380614	1.59825	-3.06772	-2.70285	-1.98945	-2.88534	-4.20074	-3.38934	0.782092
SAM1ab1b28d9f2b	PD	SD/PD	IC1	IC1	TC0	desert	2.10267	1	MS2a1	Genomically unstable	II	-1.84076	7.50822	0.208618	-1.94255	-5.21483	5.81939	-0.0219859	0.373646	0.661082	0.244708	-0.67848	0.311141	-2.57793	0.587089	6.37677	2.51044	3.80567	2.43345	3.18295	1.98176	1.01441
SAM1bcc62d8290c	NE	NA	IC1	IC1	TC0	excluded	18.6283	0	MS2a1	Genomically unstable	IV	-1.8358	14.3039	-0.436585	-1.17946	-2.88364	9.2278	-4.6759	-2.25205	3.80418	-2.04619	-2.61332	-2.84223	-0.473483	-3.24897	12.9298	7.85196	6.08111	8.20406	11.7176	9.45342	-2.07509
SAM6662f5181f87	PD	SD/PD	IC1	IC1	TC0	inflamed	19.2854	0	MS1a	UroA	I	1.19881	-3.53491	1.99211	0.794298	3.18285	-1.04111	2.03277	1.27038	-1.36015	-0.705657	1.17829	0.00630084	0.232374	1.12773	-2.06122	-0.67482	-1.62266	-1.39715	-1.65208	-2.63265	0.106261
SAMe0c49ea0df5d	SD	SD/PD	IC1	IC1	TC0	excluded	4.13963	1	MS2b2.1	UroB	III	-0.376394	-4.66562	0.328088	0.31692	0.429593	-2.81302	2.81953	1.60525	0.347152	1.02718	1.84279	0.787629	0.785929	1.13144	-4.06724	-2.15005	-2.47377	-1.64333	-2.42018	-2.12204	-0.118656
SAM59289ca42c99	NE	NA	IC1	IC1	TC0	excluded	1.70842	1	MS2b2.2	Basal/SCC-like	III	1.96681	-7.92933	3.10532	1.85732	1.46315	-5.33385	4.11204	-0.79808	0.34468	1.2387	2.16873	0.733112	0.620996	0.178217	-5.22309	-3.35312	-3.4556	-3.33447	-4.5437	-2.86348	-1.57495
SAM18b9351e265a	PD	SD/PD	IC2	IC2+	TC0	inflamed	15.8686	1	MS2b1	Infiltrated	III	2.90667	2.39024	3.37436	2.6804	0.242941	2.13232	1.92257	-2.64542	3.34919	0.509371	1.15225	1.58701	0.679542	-2.32233	4.21765	2.5641	2.45277	2.09008	4.60716	2.11774	-0.942139
SAM7fb7a13c096b	PD	SD/PD	IC0	IC0	TC0	excluded	1.67556	1	MS2b1	Infiltrated	II	-0.582763	-4.8833	0.422396	0.337081	-1.85626	-2.34729	0.64648	1.29645	-0.226579	0.416493	0.0481716	0.342589	-0.209009	0.484419	-2.60849	-2.01392	-2.09035	-2.87016	-1.16264	-1.14821	-0.18037
SAM87a8e18eb45b	PD	SD/PD	IC1	IC1	TC0	excluded	2.75975	1	MS1b	UroA	I	-3.1409	3.68563	-0.687461	-2.62938	0.635047	2.06799	-3.8317	3.41865	2.00385	-3.3005	-3.20175	-3.87925	-0.0220634	2.06882	4.69863	1.73418	2.41359	2.41445	2.59224	0.989869	1.17924
SAM1f3c93814cb9	NE	NA	IC0	IC0	TC0	excluded	1.44559	1	MS2a2	Genomically unstable	II	0.407026	-2.27476	1.27707	0.592747	-1.4307	-0.530655	1.03035	-0.121083	0.21567	-0.366242	1.05319	0.659274	-2.03635	-0.998853	-1.069	0.661843	0.000218886	0.520428	2.22954	0.856862	0.157431
SAM5fc9ae0aed1f	NE	NA	IC2	IC2+	TC2+	inflamed	0.62423	1	MS2b2.2	Basal/SCC-like	IV	3.01828	1.36746	3.28475	2.92887	-1.39098	2.42145	1.4168	-0.70696	1.83547	0.744406	1.62447	0.434782	-0.623558	0.0595993	4.67887	1.25555	1.39089	1.61873	2.00159	0.562043	-0.236081
SAM9725303dce0c	PD	SD/PD	IC1	IC1	TC0	desert	8.90349	0	MS2a1	Genomically unstable	II	-1.52518	2.17942	-0.126443	0.207846	-1.32977	1.61964	-4.62403	1.81537	1.22153	-3.00146	-2.86203	-2.43268	-1.20993	0.0740521	2.32206	-0.190184	0.137011	-0.542914	0.826549	-0.431113	0.798292
SAM6ff654a20f98	CR	CR/PR	IC1	IC1	TC0	excluded	18.5626	0	MS2b1	Infiltrated	I	-0.48828	-5.58272	-0.166731	0.142946	-0.49646	-3.29586	2.93218	0.515517	0.142715	0.707256	1.01819	0.661777	-0.814814	0.49998	-4.45438	-1.89144	-2.14975	-2.49673	-3.08895	-3.43592	0.256331
SAM65afda25b920	SD	SD/PD	IC2	IC2+	TC2+	excluded	8.08214	1	MS2b1	Infiltrated	III	2.346	-9.25173	2.22031	2.0312	1.70191	-4.68401	5.18632	-3.9072	-2.86228	3.74481	3.22789	3.53632	-0.271881	-2.09716	-6.3367	-4.95882	-5.67079	-4.86501	-5.51488	-4.95327	-0.783396
SAMef0e3d2415fd	SD	SD/PD	IC2	IC2+	TC2+	inflamed	10.1191	1	MS2b1	Infiltrated	IV	5.06299	-12.1475	5.11	4.58933	0.701765	-7.33258	1.3265	-3.96586	-0.344821	3.59183	1.66496	1.9705	-0.517534	-2.75834	-11.3417	-5.21181	-6.00702	-5.97534	-6.2168	-5.03861	-1.48157
SAM07a93a28f801	PR	CR/PR	IC1	IC1	TC0	excluded	12.846	0	MS2a1	Genomically unstable	II	-1.82207	2.46328	-0.924661	-1.21298	-2.80878	1.61198	-0.515525	0.472505	1.16226	-0.600746	-0.148524	-0.0619004	1.07876	-0.805506	1.9156	1.7332	3.54648	1.4882	2.34005	1.11622	0.170627
SAM94859b440b1d	PD	SD/PD	IC1	IC1	TC0	excluded	13.3388	1	MS1b	UroA	I	-2.54744	-4.56054	-2.00497	-1.88511	1.62219	-2.26645	-1.59972	2.87556	-0.0977743	-2.37013	-1.83514	-2.21167	0.887694	1.53065	-3.09905	-1.7576	-1.34028	-1.53728	-1.39302	-2.07386	0.582541
SAM58e7832f4e7d	PR	CR/PR	IC0	IC0	TC0	desert	16.46	0	MS1a	UroA	I	-6.20853	-9.5227	-2.28724	-5.81722	0.720878	-7.34002	-3.59289	4.05175	-2.00455	-2.4635	-4.04096	-3.3928	0.913891	2.75031	-10.607	-5.96385	-5.48019	-5.03599	-7.49799	-5.42878	0.786122
SAMc57eadb2d82b	PD	SD/PD	IC0	IC0	TC0	desert	8.01643	1	MS1b	UroA	I	-6.54024	3.01532	0.575489	-5.13991	1.52735	1.3283	-3.0915	3.48775	2.09345	-3.5851	-3.60735	-3.48328	0.849138	1.7475	2.40615	1.38743	1.50433	2.43194	2.28944	1.56893	0.753382
SAMd5ab7fbfab4e	NE	NA	IC2	IC2+	TC2+	excluded	18.1027	0	MS2a2	Genomically unstable	II	3.13527	0.772279	5.06411	3.52824	-2.50207	1.91676	-0.907313	0.0544472	-0.180887	-0.595079	-0.444471	-0.26791	-0.742086	-2.47249	2.27195	0.54851	1.32581	0.26949	1.49134	-0.784279	0.722248
SAM5767dd75d142	PR	CR/PR	IC1	IC1	TC0	excluded	18.1684	0	MS2a2	Genomically unstable	IV	1.12705	3.07017	1.01509	0.433373	-2.92736	1.81903	-1.7154	0.150807	0.676397	-1.55036	-0.352421	-0.788357	-1.18064	-1.05816	4.00485	2.23863	1.71371	2.75184	4.17903	3.00563	-0.426707
SAMaabf4afe4213	PD	SD/PD	IC0	IC0	TC0	NA	2.62834	1	MS2a1	Genomically unstable	II	-0.208794	6.89202	-2.1922	-1.41584	-5.43174	4.90112	-1.39044	0.753438	2.52542	0.0832316	-1.30259	-0.466889	-1.42645	0.543397	5.54812	3.24	3.26927	3.545	4.29822	3.85905	0.571096
SAMcc7a42d87e9c	PR	CR/PR	IC2	IC2+	TC0	inflamed	17.2156	0	MS2a1	Genomically unstable	I	1.03573	-2.21962	3.8516	0.674433	-0.0201749	-0.99028	0.880996	1.79768	2.42224	-2.00712	-0.329837	-1.34908	1.15688	0.796417	-0.649806	-1.17605	-0.81383	-0.666636	0.305102	-0.299428	0.705889
SAMce39dd79b441	PD	SD/PD	IC2	IC2+	TC0	inflamed	6.27515	1	MS2b2.2	Basal/SCC-like	IV	-0.417605	6.08808	1.77817	0.639349	-2.12406	2.13933	-2.32399	-1.6925	1.62615	-0.795875	-0.758546	-1.0445	-1.01886	-0.594046	7.01874	2.17634	2.88786	3.49017	3.25812	2.49146	-1.61709
SAM75f12d1a55fc	SD	SD/PD	IC2	IC2+	TC0	inflamed	14.7515	0	MS2b1	Infiltrated	IV	2.38412	-6.73883	2.43839	2.20757	-0.5502	-2.75194	0.936766	-1.86694	-0.997614	1.88588	0.977984	1.56168	-1.23081	-1.12304	-5.99433	-2.81215	-2.71656	-3.59968	-3.44294	-2.95335	-0.552957
SAM6964a6d7b967	PD	SD/PD	IC1	IC0	TC1	NA	16.2628	1	MS2a1	Genomically unstable	II	-3.54297	7.63511	-2.95845	-4.52822	-2.92903	5.63135	-3.91704	1.00294	0.790885	-3.72833	-3.30964	-3.42555	-1.1117	-0.398059	8.63128	4.47387	3.3171	4.54399	7.13244	4.3112	0.313375
SAM3b1066e5801b	SD	SD/PD	IC2	IC2+	TC0	excluded	15.6386	0	MS2b1	Infiltrated	IV	1.70077	-7.28986	1.2054	2.54171	-0.681987	-2.84632	0.612538	-2.8783	-0.718603	2.10247	-0.314024	1.56467	-1.59981	-2.81775	-6.53767	-2.90969	-2.90989	-4.26604	-3.43157	-3.88985	-0.997183
SAMf20b827dca51	PD	SD/PD	IC2	IC2+	TC0	inflamed	4.36961	1	MS2b1	Infiltrated	II	3.39785	-4.91248	1.88883	2.90214	-0.426596	-2.72638	2.66629	-1.59787	0.195384	1.34508	1.21783	1.8859	-0.910564	-1.8998	-4.15834	-2.01748	-1.93335	-2.63653	-2.52808	-2.15916	0.613692
SAM6792d6e98068	PD	SD/PD	IC2	IC2+	TC0	desert	6.01232	1	MS1b	UroA	I	-4.89732	-5.91547	-1.36231	-3.61013	1.78922	-4.59238	-4.58782	3.21261	-0.783194	-3.63573	-3.62243	-3.38784	1.25312	1.60475	-5.65832	-3.4727	-2.76619	-2.73979	-4.71793	-3.28185	0.710786
SAM31d9176e11fb	CR	CR/PR	IC2	IC2+	TC1	inflamed	17.117	0	MS2b2.1	UroB	I	3.19765	3.87322	1.11854	1.69017	0.281642	3.26552	-0.319333	2.23956	0.661611	-1.68493	-0.0971792	-1.51306	-0.000856361	0.753672	5.87607	0.113052	2.73673	2.9645	4.31725	4.06105	0.245332
SAM04c589eb3fb3	NE	NA	IC1	IC1	TC0	NA	0.689938	0	MS2b2.1	UroB	III	1.84022	-3.31356	1.00803	0.706773	1.27231	-2.04539	-0.451653	0.816875	2.3112	-1.88507	0.219443	-0.668714	-1.61523	2.28664	-0.0832584	-0.819549	0.577823	0.499131	-0.597468	-0.0762268	-1.2807
SAM5cc2d9036053	PD	SD/PD	IC0	IC0	TC0	desert	5.68378	1	MS2b1	Infiltrated	I	-1.6639	-9.4108	0.341282	-1.56972	1.38645	-5.67363	4.75285	0.112215	1.11019	2.6497	2.18868	2.46654	0.735371	0.823244	-7.20699	-3.83398	-3.32648	-4.07607	-3.89133	-3.14932	-0.351043
SAMb8101c538753	SD	SD/PD	IC2	IC2+	TC2+	inflamed	13.4045	1	MS2b2.2	Basal/SCC-like	IV	2.36242	6.67129	4.82165	2.6392	-3.62157	5.94768	-0.594661	-2.18477	2.75198	-0.422374	-0.116768	-1.44439	-1.14351	-0.625565	8.45274	5.36626	4.58416	5.12408	6.71218	3.07345	-0.609308
SAM80c6183220e6	PD	SD/PD	IC1	IC1	TC0	inflamed	14.7515	0	MS2b2.2	Basal/SCC-like	III	2.52556	-0.297296	2.35604	2.69911	0.0948388	-0.622454	0.716129	-0.414645	0.161258	1.34826	0.730544	0.726206	-1.01918	0.793877	0.596938	-0.547475	-0.447872	0.560674	-0.482037	-0.00114917	-1.36099
SAM572f19794c96	CR	CR/PR	IC1	IC1	TC2+	excluded	16.8214	0	MS2b2.2	Basal/SCC-like	III	0.698801	4.60707	1.80214	0.794911	1.53937	2.45128	-0.500762	-0.103093	3.38436	-1.19852	-0.259763	-1.40065	-1.06722	0.808735	7.4774	4.65072	3.68642	5.066	6.01571	1.96921	-0.293697
SAM1abf01dd4544	PR	CR/PR	IC1	IC1	TC0	excluded	16.8542	0	MS2a2	Genomically unstable	II	0.853238	0.8142	0.507845	0.567014	-0.977473	1.43303	-0.215619	0.0515312	1.03761	0.536599	-0.179613	1.29404	-1.30962	-0.381598	0.70042	0.885136	0.36253	0.164002	0.190724	-0.636599	0.465713
SAM1f83ebd6be9b	PD	SD/PD	IC1	IC1	TC0	desert	3.5154	1	MS1b	UroA	I	-2.21903	2.34844	0.365688	-2.92906	-1.57538	1.08747	-3.19879	2.36892	-0.557881	-2.2275	-3.17524	-1.90015	-0.0825286	1.90532	1.97185	2.09009	-0.0175724	1.45433	2.74006	0.889063	0.985098
SAM1f66db567eb5	PR	CR/PR	IC2	IC2+	TC0	inflamed	16.5914	0	MS2b2.2	Basal/SCC-like	III	2.00541	4.6057	3.29005	2.40716	0.60403	3.48444	3.0585	-2.25632	1.94705	1.89896	2.32562	1.1236	-1.12159	-1.4207	4.44769	3.08274	2.55368	3.94633	4.31777	3.17396	-2.28285
SAM4918c524b83a	NE	NA	IC1	IC1	TC0	desert	0.62423	0	MS1b	UroA	I	-1.84791	-3.03034	1.62526	-2.0491	-0.18004	-1.85533	0.816676	1.74469	0.0978867	-2.33026	-0.123049	-1.457	-0.527749	0.578726	-1.57799	-1.26825	-2.4279	-1.47651	-1.72154	-2.0718	0.65738
SAMa0ca029b7afd	NE	NA	IC0	IC0	TC0	NA	0.361396	1	MS1b	UroA	II	0.172895	-4.98109	-0.926259	-0.163575	1.02454	-1.74781	-0.484651	0.970714	-1.33641	-1.34113	0.139602	-0.703492	-1.92242	-0.0611709	-4.24034	-1.52984	-2.36716	-1.69482	-2.85694	-4.16692	0.543647
SAM6157c8f38b72	PR	CR/PR	IC1	IC1	TC0	desert	16.5914	0	MS2b1	Infiltrated	I	0.641771	-4.52936	1.07538	1.11086	-0.307645	-2.9136	3.9795	0.135419	-1.3502	2.07995	2.20866	1.26454	-1.10227	0.843876	-2.70701	-0.0848565	-1.80968	-0.138773	0.504414	-1.0729	0.30686
SAMe7e4f7c076a7	PD	SD/PD	IC2	IC2+	TC2+	inflamed	1.97125	1	MS2b2.2	Basal/SCC-like	IV	4.16599	-0.99498	4.16565	3.82047	-0.982505	-1.01146	2.12615	-1.60927	1.79017	1.00883	2.90766	1.58016	1.08216	0.614423	4.0772	1.73297	-0.836898	2.95601	3.5694	2.13349	-2.79025
SAMbe25e2c88f3e	NE	NA	IC2	IC2+	TC1	NA	2.92402	1	MS2b2.2	Basal/SCC-like	IV	4.91194	2.20976	3.69145	4.23472	-2.69495	2.24229	-4.277	-2.89656	-0.942794	0.750057	-1.71836	-1.2341	0.155165	-3.04055	2.73993	-0.2044	0.796116	-0.516491	0.095738	0.0889446	-1.08229
SAM4caabd64e7fd	PR	CR/PR	IC1	IC1	TC0	excluded	15.7043	0	MS1a	UroA	III	-0.202115	-4.9632	-1.07672	-1.35646	0.125791	-2.35285	-2.14344	2.10819	-0.261953	-1.98718	-1.94963	-1.94593	1.85518	1.91032	-2.77227	-2.26611	-1.59779	-1.46574	-3.28641	-2.89138	0.579469
SAMc6eff056c89a	PD	SD/PD	IC0	IC0	TC0	excluded	1.80698	1	MS2b2.1	UroB	III	0.574088	-7.5099	0.624078	0.0491595	0.726713	-3.71155	-1.13966	-0.0221028	-0.706228	-0.202553	-1.53714	-0.399684	0.132251	1.32182	-7.105	-4.51799	-3.67166	-4.48886	-6.19968	-4.49569	-1.05706
SAM5cfa1699bdb7	PD	SD/PD	IC0	IC0	TC0	NA	15.8357	0	MS2b1	Infiltrated	II	-0.279631	-5.47229	1.23546	0.0908974	0.867195	-2.44696	3.76598	0.438605	0.750716	0.279918	2.21285	1.08769	0.678787	0.564234	-3.25366	-0.411349	-1.56519	-1.65342	-2.20376	-2.10388	0.117541
SAMda4d892fddc8	PD	SD/PD	IC1	IC1	TC0	NA	14.1273	0	MS2b1	Infiltrated	IV	0.558181	-8.69768	0.0961752	0.622083	0.72672	-4.74429	2.36112	-0.0945279	-0.159691	-1.2185	1.02322	-0.109421	-0.137403	-0.60062	-6.4281	-4.46829	-3.77885	-3.47739	-5.04908	-4.16517	0.607114
SAM3a1c9632ff7b	SD	SD/PD	IC0	IC0	TC0	NA	16.0329	0	MS1b	UroA	II	-1.89553	-1.16211	-2.5795	-3.22966	-0.395255	-1.49942	0.293146	1.35643	-0.214483	-2.0396	-0.645902	-1.75738	0.940946	1.26384	0.80819	-0.648679	-0.0557999	0.138915	-0.787816	-0.989224	0.756522
SAM8b4b8b0f9e73	SD	SD/PD	IC1	IC1	TC0	excluded	15.6715	0	MS2b1	Infiltrated	I	2.05467	-9.36932	0.909535	1.54949	1.3759	-5.91055	2.75456	0.0767766	-2.31716	1.32929	1.47732	1.44781	-0.345355	0.594013	-10.0921	-4.33487	-5.55773	-4.35735	-5.85837	-4.20254	0.631167
SAMe3d4266775a9	PD	SD/PD	IC0	IC0	TC0	NA	13.9959	0	MS1b	UroA	I	-1.09487	1.79841	-0.821549	-0.349178	1.83734	3.56548	-0.410395	1.29185	0.716414	-0.250279	0.335458	0.205883	0.0630339	1.52739	0.204308	0.178176	1.15923	-0.721237	0.608147	-0.820862	0.768472
SAM2de7cffb5f72	NE	NA	IC1	IC1	TC2+	NA	1.83984	1	MS2a1	Genomically unstable	II	0.683464	3.2234	2.78882	1.11162	-2.67874	2.03616	-1.44516	1.75824	2.96193	-1.82277	-0.869324	-1.44383	0.199634	0.715048	4.21582	2.47283	0.875632	2.32115	3.85838	2.13596	0.656468

## Sheet: S3
The sequences for shRNA
Gene	Plasmid number	Plasmid name		RNAi target sequences
ANXA6	PSC35384-1	ANXA6-RNAi(35384-1)		CTATCAGATGTGGGAACTT
ANXA6	PSC35385-1	ANXA6-RNAi(35385-1)		GTTGGTGTTCGATGAGTAT
ANXA6	PSC35386-1	ANXA6-RNAi(35386-1)		ACAAACTTTACAAATCCAT
C5AR1	PSC60144-1	C5AR1-RNAi(60144-1)		CCTACATCAACTGCTGCAT
C5AR1	PSC60145-1	C5AR1-RNAi(60145-1)		CTCACGATTTGTTACACTT
C5AR1	PSC60146-1	C5AR1-RNAi(60146-1)		ACCGCTTTCTGCTGGTGTT
CYBB	PSC60168-1	CYBB-RNAi(60168-1)		TGGCTGAAACCCTGAGTAA
CYBB	PSC60169-3	CYBB-RNAi(60169-3)		ACCTAAGATAGCGGTTGAT
CYBB	PSC60170-2	CYBB-RNAi(60170-2)		TATGACTTGGAAATGGATA
SPI1	PSC70839-1	SPI1-RNAi(70839-1)		AGAAGCTCACCTACCAGTT
SPI1	PSC70840-1	SPI1-RNAi(70840-1)		AGAAGAAGATCCGCCTGTA
SPI1	PSC70841-1	SPI1-RNAi(70841-1)		GATCTATACCAACGCCAAA
FCER1G	PSC90799-1	FCER1G-RNAi(90799-1)		ATGAGAAACCACCACAGTA
FCER1G	PSC90800-1	FCER1G-RNAi(90800-1)		AGTGCGAAAGGCAGCTATA
FCER1G	PSC90801-1	FCER1G-RNAi(90801-1)		TCTACTGTCGACTGAAGAT
TLR8	PSC92052-1	TLR8-RNAi(92052-1)		ATTCCATTAAGCAATACTA
TLR8	PSC92053-1	TLR8-RNAi(92053-1)		TCTGGATTTATCCCTTAAT
TLR8	PSC92054-1	TLR8-RNAi(92054-1)		GCTTAGAAATACTTGACTT
TIMP2	PSC92055-1	TIMP2-RNAi(92055-1)		AGTTCTTCGCCTGCATCAA
TIMP2	PSC92056-1	TIMP2-RNAi(92056-1)		TGAGAAGGATATAGAGTTT
TIMP2	PSC92057-1	TIMP2-RNAi(92057-1)		ACATTTATGGCAACCCTAT
ITGB2	PSC92064-1	ITGB2-RNAi(92064-1)		ATCTCATTAAGAATGCTTA
ITGB2	PSC92065-1	ITGB2-RNAi(92065-1)		ACCCTGATAAGCTGCGAAA
ITGB2	PSC92066-1	ITGB2-RNAi(92066-1)		GACCGCTACCTCATCTATG
COL6A1	PSC92079-1	COL6A1-RNAi(92079-1)		GGGCATCAAAGACGTGTTT
COL6A1	PSC92080-1	COL6A1-RNAi(92080-1)		AAGTCAAGTCCTTCACCAA
COL6A1	PSC92081-1	COL6A1-RNAi(92081-1)		GAGACGATAACAACGACAT
COL6A2	PSC92076-1	COL6A2-RNAi(92076-1)		TCGTCATCAACGTGGTCAA
COL6A2	PSC92077-1	COL6A2-RNAi(92077-1)		CATCATCAAGGTCATGAAA
COL6A2	PSC92078-1	COL6A2-RNAi(92078-1)		CGGACACTACCGAGAGAAA

## Sheet: S4
GO analysis of the brown module
ONTOLOGY	ID	Description	GeneRatio	BgRatio	pvalue	p.adjust	qvalue	geneID	Count
GO:1901653	BP	GO:1901653	cellular response to peptide	94/985	385/18670	2.67847e-37	1.57923e-33	6.92737e-34	FCGR2B/JAK3/ITGA4/VCAM1/VIM/TREM2/CFLAR/STAT1/IGF1/ANXA5/LYN/JAK2/ADCY7/KLF2/CAV1/STAT5A/NR4A3/ATP6V1B2/CPEB1/HDAC9/MAP1B/GHRL/PRKCQ/ADCY4/ENPP1/ADCY9/KLF5/CCND3/STAT3/ATP6V0E1/TLR4/ADIPOQ/PTK2/MAX/AGTR1/LPL/IL1B/EDN1/GCLC/PRKCZ/NFKB1/KLF10/SLC2A4/PIK3R2/NCOA5/OGT/FOXO1/NAMPT/NR4A1/SLC9A1/IRS4/FOXC2/APP/PRKAR2B/LPIN1/XBP1/MSTN/APEX1/BAIAP2L1/WNT1/ADCY2/SHC1/ADRB2/VAMP2/TSC1/ACTN2/AGT/LEP/ESRRA/NR…	94
GO:0003012	BP	GO:0003012	muscle system process	101/985	465/18670	2.51479e-35	7.41359e-32	3.25201e-32	CD38/ANXA6/VIM/CXCR4/BIN1/PIK3CG/SPHK1/FLNA/DYSF/CFLAR/IL15/MEF2C/IGF1/TPM1/GSN/GATA6/CAV1/ACTA2/TPM2/SLC8A1/NR4A3/KCNJ5/HTR2A/ANK2/ADORA1/PLA2G6/CRYAB/GHRL/HMOX1/ADRA2A/ADA/STAC3/RHOA/PRKG1/NOS3/PTK2/BDKRB2/ARG2/CHRNA1/MYH11/MYBPC3/TPM4/STC1/PDLIM5/CALM2/IL1B/EDN1/VCL/DMD/UTRN/ATP2A1/FOXO1/CHRNE/ATP1A2/SLC9A1/KCNA1/SMAD3/LMOD3/MSTN/ACTN3/PGAM2/HDAC4/LMNA/TNFRSF1A/KCNA5/CALM1/ADRB2/PTGS2/ACTN2/AG…	101
GO:0070482	BP	GO:0070482	response to oxygen levels	91/985	394/18670	4.47003e-34	8.7851e-31	3.85364e-31	CYBB/CD38/VCAM1/CXCR4/THBS1/CXCL12/S100B/CFLAR/FAS/GATA6/CAV1/ETS1/SLC8A1/NOX4/TLR2/ADORA1/PTGIS/FAM162A/ITPR2/CPEB1/MMP14/CRYAB/PLAU/HMOX1/ADA/CD34/PML/TGFB2/RHOA/ADIPOQ/PSME2/STC1/AQP1/VEGFA/EDN1/RORA/ITPR1/CYGB/HSD11B2/SLC2A4/ATG7/PSMD1/FOXO1/NAMPT/AQP3/LPAR1/SLC9A1/PTK2B/PLOD2/SMAD3/DNMT3A/BCL2/LMNA/CA9/CBFA2T3/KCNA5/HSP90B1/UBC/PSEN2/TSC1/PTGS2/UCP3/LEP/NR4A2/MYOD1/SLC2A1/RYR1/HK2/PPARD/PTEN…	91
GO:0043434	BP	GO:0043434	response to peptide hormone	94/985	436/18670	1.24758e-32	1.83894e-29	8.06661e-30	CYBB/IL10/JAK3/CXCL12/SPARC/CFLAR/STAT1/ANXA5/TIMP1/LYN/JAK2/ADCY7/CAV1/STAT5A/NR4A3/TLR2/ATP6V1B2/CPEB1/HDAC9/MAP1B/GHRL/PRKCQ/ADCY4/ENPP1/ADCY9/CCND3/STAT3/ATP6V0E1/ADIPOQ/PTK2/MAX/AGTR1/GOT2/LPL/IL1B/EDN1/GCLC/PRKCZ/NFKB1/RETN/HSD11B2/SLC2A4/PIK3R2/TNFSF10/NCOA5/OGT/FOXO1/NR4A1/SLC9A1/IRS4/FOXC2/PRKAR2B/LPIN1/XBP1/MSTN/APEX1/BAIAP2L1/WNT1/ADCY2/SHC1/VAMP2/TSC1/PTGS2/ACTN2/AGT/UCP3/LEP/ESRRA/NR…	94
GO:0036293	BP	GO:0036293	response to decreased oxygen levels	85/985	370/18670	1.10001e-31	1.29713e-28	5.68995e-29	CYBB/CD38/VCAM1/CXCR4/THBS1/CXCL12/S100B/CFLAR/GATA6/CAV1/ETS1/SLC8A1/NOX4/TLR2/ADORA1/PTGIS/FAM162A/ITPR2/CPEB1/MMP14/CRYAB/PLAU/HMOX1/ADA/CD34/PML/TGFB2/RHOA/ADIPOQ/PSME2/STC1/AQP1/VEGFA/EDN1/RORA/ITPR1/CYGB/HSD11B2/SLC2A4/PSMD1/NAMPT/AQP3/SLC9A1/PTK2B/PLOD2/SMAD3/DNMT3A/BCL2/LMNA/CA9/CBFA2T3/KCNA5/HSP90B1/UBC/PSEN2/TSC1/PTGS2/UCP3/LEP/NR4A2/SLC2A1/RYR1/HK2/PPARD/PTEN/RAF1/NOS1/EPO/EGLN3/PPARGC…	85
GO:0001666	BP	GO:0001666	response to hypoxia	83/985	359/18670	3.63212e-31	3.56916e-28	1.56563e-28	CYBB/CD38/VCAM1/CXCR4/THBS1/CXCL12/S100B/CFLAR/GATA6/CAV1/ETS1/SLC8A1/NOX4/TLR2/ADORA1/PTGIS/FAM162A/ITPR2/CPEB1/MMP14/CRYAB/PLAU/HMOX1/ADA/CD34/PML/TGFB2/RHOA/ADIPOQ/PSME2/STC1/AQP1/VEGFA/EDN1/RORA/ITPR1/CYGB/HSD11B2/SLC2A4/PSMD1/AQP3/SLC9A1/PTK2B/PLOD2/SMAD3/DNMT3A/BCL2/LMNA/CA9/CBFA2T3/KCNA5/HSP90B1/UBC/PSEN2/PTGS2/UCP3/LEP/NR4A2/SLC2A1/RYR1/HK2/PPARD/PTEN/RAF1/NOS1/EPO/EGLN3/PPARGC1A/SIRT4/ND…	83
GO:0006979	BP	GO:0006979	response to oxidative stress	93/985	451/18670	1.07902e-30	9.0884e-28	3.98668e-28	CYBB/CD38/IL10/SOD2/IL6/AXL/APOE/LRRK2/SIRPA/MMP9/SPHK1/CFLAR/STAT1/TPM1/JAK2/KLF2/ETS1/HGF/SLC8A1/MCL1/NOX4/NR4A3/DUSP1/MPO/MMP14/CRYAB/MMP3/HMOX1/TNF/ADA/PML/PRDX2/TLR4/ADIPOQ/NOS3/MICB/AQP1/EDN1/GCLC/ABL1/PRDX4/CYGB/ATG7/SNCA/FOXO1/TPO/DUOX2/JUN/PTK2B/ALDH3B1/APP/TXNRD1/TRPM2/BCL2/APEX1/SCARA3/NFE2L1/WNT1/PON2/KCNA5/MET/TSC1/PTGS2/UCP3/PAX2/NR4A2/PXDNL/ETFDH/CA3/CD36/PPP2CB/BAK1/KLF4/MAP3K5/MA…	93
GO:0071375	BP	GO:0071375	cellular response to peptide hormone stimulus	77/985	321/18670	4.14098e-30	3.0519e-27	1.33874e-27	JAK3/CFLAR/STAT1/ANXA5/LYN/JAK2/ADCY7/CAV1/STAT5A/NR4A3/ATP6V1B2/CPEB1/HDAC9/MAP1B/GHRL/PRKCQ/ADCY4/ENPP1/ADCY9/CCND3/STAT3/ATP6V0E1/ADIPOQ/PTK2/MAX/AGTR1/LPL/IL1B/EDN1/GCLC/PRKCZ/NFKB1/SLC2A4/PIK3R2/NCOA5/OGT/FOXO1/NR4A1/SLC9A1/IRS4/FOXC2/PRKAR2B/LPIN1/XBP1/MSTN/APEX1/BAIAP2L1/WNT1/ADCY2/SHC1/VAMP2/TSC1/ACTN2/AGT/LEP/ESRRA/NR4A2/PDK4/SLC25A33/KL/GLP1R/SREBF1/PTEN/IRS2/ADCY1/POR/CPS1/PDK2/AKT1/ST…	77
GO:0072593	BP	GO:0072593	reactive oxygen species metabolic process	72/985	284/18670	7.67718e-30	5.0294e-27	2.20618e-27	CYBB/ITGB2/ITGAM/IL10/SOD2/LRRK2/SIRPA/IFNG/THBS1/P2RX7/CFLAR/JAK2/KLF2/CAV1/NOX4/TLR2/MPO/PTGIS/CRYAB/MAOB/MMP3/GLS2/TNF/CD34/PRDX2/STAT3/TLR4/RHOA/NOS3/COQ7/ARF4/ARG2/AGTR1/IL1B/EDN1/RORA/PRDX4/SNCA/FOXO1/TPO/PRCP/DUOX2/PTK2B/SMAD3/BCL2/HDAC4/SYK/PTGS2/AGT/LEP/PAX2/CLU/PDK4/SLC25A33/PXDNL/CD36/SIRT5/HK2/KLF4/NOS1/SH3PXD2A/POR/MAPT/CPS1/NQO1/CDKN1A/CAT/AKT1/NOS2/ACE2/RIPK1/MT3	72
GO:0070997	BP	GO:0070997	neuron death	79/985	348/18670	3.98944e-29	2.35218e-26	1.0318e-26	ITGB2/C5AR1/ITGAM/FCGR2B/IL10/CCL5/SOD2/CCL2/AXL/APOE/LRRK2/IFNG/CTSZ/ADORA2A/MEF2C/NTRK1/JAK2/NRP1/MCL1/NR4A3/ADORA1/FAM162A/HMOX1/TNF/CD34/ERBB3/STAT3/TGFB2/TLR4/HSPA5/RHOA/MAX/PPP1R13B/GPNMB/NUPR1/GCLC/TFAP2B/ABL1/ATG7/SNCA/NAMPT/ARRB1/NGF/STXBP1/SLC9A1/JUN/PTK2B/PPT1/NTRK2/APP/SIAH1/BCL2/HDAC4/VPS35/SLC25A27/WNT1/TP63/PRKCG/BDNF/RAPSN/TSC1/ATN1/CLU/NR4A2/NTF4/MAP3K5/FBXW7/MAPT/EPO/NEFL/NQO1/E…	79
GO:0006936	BP	GO:0006936	muscle contraction	79/985	360/18670	4.51642e-28	2.4208e-25	1.0619e-25	CD38/ANXA6/VIM/CXCR4/BIN1/PIK3CG/SPHK1/FLNA/DYSF/TPM1/CAV1/ACTA2/TPM2/SLC8A1/KCNJ5/HTR2A/ANK2/ADORA1/PLA2G6/CRYAB/GHRL/ADRA2A/ADA/STAC3/RHOA/PRKG1/BDKRB2/ARG2/CHRNA1/MYH11/MYBPC3/TPM4/STC1/CALM2/EDN1/VCL/DMD/UTRN/ATP2A1/CHRNE/ATP1A2/SLC9A1/KCNA1/LMOD3/ACTN3/PGAM2/HDAC4/KCNA5/CALM1/ADRB2/PTGS2/ACTN2/AGT/CALM3/SETD3/RYR1/TRIM63/NEB/NOS1/MYOT/MYH1/CKMT2/MYH2/ATP1B1/CHRNB1/MYH4/SCN1A/KCNE3/ADRA1A/MYL…	79
GO:0048871	BP	GO:0048871	multicellular organismal homeostasis	92/985	485/18670	1.71173e-27	8.41029e-25	3.68922e-25	CD38/TRPV2/CXCR4/IL6/CTSK/B2M/P2RX7/ACTB/IL15/JAK2/ADCY7/CAV1/ITGB3/LTF/IL18R1/NOX4/NR4A3/HTR2A/SERPINA3/ADORA1/AKT3/SLC22A5/GHRL/ADCY4/TNF/CD34/ADCY9/STAT3/TLR4/WWTR1/ADIPOQ/NOS3/ACVR2B/SPP1/AQP1/VEGFA/KDM1A/IL1B/IL7/TFAP2B/ALDH1A1/OGT/BMP6/FOXO1/TNFSF11/NDN/GNAS/DBH/AQP3/AMPD3/PRCP/ESRRG/PTK2B/FOXC2/PRKAR2B/LPIN1/ACTN3/ANKRD11/TRPM2/BCL2/CPT2/ACADL/ADCY2/TP63/SYK/GCNT2/MLXIPL/ADRB2/MET/PTGS2/AC…	92
GO:0048545	BP	GO:0048545	response to steroid hormone	80/985	385/18670	9.89587e-27	4.48816e-24	1.96876e-24	CYBB/CD38/IL10/IL6/FLT3/THBS1/S100B/SPARC/CFLAR/LOX/JAK2/CAV1/IGFBP7/ENG/FBXO32/NR4A3/TLR2/SLIT2/DUSP1/MAOB/YWHAH/TNF/TGFB2/SOX10/RHOA/PGR/ADIPOQ/HDAC1/SPP1/STC1/AQP1/EDN1/RORA/HSD11B2/BMP6/FOXO1/DNAJA1/NR4A1/ATP1A2/ESRRG/VDR/ESR1/CRY2/SMARCA4/RXRA/MSTN/CALR/BCL2/NODAL/TP63/NR5A2/RUNX1/PTGS2/UCP3/ESRRA/NR4A2/MYOD1/CALM3/NR2F1/PFKFB1/CALCR/THRA/PPARD/SREBF1/TRIM63/RARA/CPS1/EPO/NEFL/IL22/CDKN1A/PP…	80
GO:0046677	BP	GO:0046677	response to antibiotic	72/985	327/18670	9.32781e-26	3.92834e-23	1.72319e-23	CYBB/SPI1/IL10/VCAM1/IL6/AXL/LRRK2/SIRPA/SPHK1/SPARC/STAT1/MEF2C/GSN/JAK2/ADCY7/KLF2/ETS1/HGF/SLC8A1/NR4A3/DUSP1/ITPR2/CRYAB/MAOB/HMOX1/ADA/STAT3/HSPA5/RHOA/ADIPOQ/SLC1A3/AQP1/GOT2/KDM1A/EDN1/ABL1/SLC2A4/FOXO1/DBH/SLC9A1/JUN/PTK2B/MSTN/DNMT3A/TRPM2/BCL2/APEX1/ADCY2/KCNA5/MET/AHR/ADH7/LEP/PAX2/CLU/CA3/PPP2CB/BAK1/KLF4/MAP3K5/PTEN/MAP1LC3A/ADCY1/RARA/OGG1/NEFL/NQO1/CAT/CASP3/PYCR1/RIPK1/CASP8	72
GO:0042110	BP	GO:0042110	T cell activation	87/985	464/18670	1.15258e-25	4.53041e-23	1.98729e-23	HAVCR2/WAS/FCER1G/SPN/TNFSF13B/NLRP3/CD28/PDCD1/CD4/IL7R/FCGR2B/IL10/JAK3/FOXP3/CCL5/VCAM1/CCL2/TNFRSF4/IL6/SIRPA/PIK3CG/IFNG/B2M/P2RX7/MSN/IDO1/ADORA2A/LCP1/IL15/CD274/IGF1/ZEB1/LGALS1/GSN/LYN/CAV1/CYLD/IL18R1/RSAD2/PRKCQ/ADA/PRDX2/CAMK4/CCND3/STAT3/RHOA/MYH9/ARG2/RUNX2/MICB/SHH/GPNMB/IL1B/IL7/RORA/ABL1/PRKCZ/FKBP1A/TNFSF11/CD276/XBP1/SMAD3/BCL2/WNT1/SYK/RUNX1/DNAJA3/TSC1/MICA/LEP/ZP4/LGALS3/GLI…	87
GO:0010038	BP	GO:0010038	response to metal ion	76/985	364/18670	1.41321e-25	5.20768e-23	2.28438e-23	CYBB/VCAM1/LRRK2/MMP9/THBS1/B2M/P2RX7/HVCN1/MT2A/SPARC/MEF2C/ANXA5/GSN/MT1M/ADCY7/CAV1/DUSP1/MAOB/HMOX1/MT1E/HSPA5/SHH/AQP1/CALM2/ACO1/EDN1/GCLC/BRAF/STIM1/BMP6/SNCA/TFR2/AQP3/SYT2/CPNE2/JUN/PTK2B/APP/KCNA1/CDH1/CALR/DNMT3A/PGAM2/TRPM2/BCL2/NFE2L1/SORD/CALM1/PTGS2/CALM3/PPP2CB/RYR1/IL1A/PTEN/MAP1LC3A/ADCY1/MAPT/CPS1/OGG1/NQO1/MAPK3/PPARGC1A/NDRG1/SLC30A8/SLC25A12/CAT/CASP3/AKT1/ACTA1/FOS/SNCB/KIT…	76
GO:0045785	BP	GO:0045785	positive regulation of cell adhesion	80/985	403/18670	2.38159e-25	8.25991e-23	3.62326e-23	ITGB2/HAVCR2/TNFSF13B/NLRP3/CD28/PDCD1/CD4/IL7R/IL10/JAK3/ITGA4/FOXP3/CCL5/VCAM1/CCL2/TGM2/IL6/SIRPA/IFNG/CXCL12/FN1/FLNA/DYSF/IL15/CD274/IGF1/LGALS1/TPM1/LYN/JAK2/CAV1/CYLD/ETS1/NRP1/NR4A3/PRKCQ/TNF/ADA/TGFB2/RHOA/ITGAV/VTN/SHH/VEGFA/IL1B/IL7/ABL1/UTRN/PRKCZ/TNFSF11/CD276/RET/DISC1/PTK2B/FOXC2/XBP1/SMAD3/CALR/SOX2/NODAL/PPM1F/SYK/GCNT2/RUNX1/KDR/DNAJA3/TSC1/LEP/ZP4/CD36/GLI3/NKAP/MIP/RARA/EPO/IL…	80
GO:0031667	BP	GO:0031667	response to nutrient levels	90/985	499/18670	2.91659e-25	9.55345e-23	4.19068e-23	CYBB/CD4/VCAM1/APOE/LRRK2/P2RX7/SPARC/FAS/IL15/STAT1/NTRK1/GSN/SLC8A1/MPO/MAP1B/GHRL/HMOX1/ADA/HSPA5/POMC/ADIPOQ/ACAT1/GABARAPL1/MAX/SPP1/STC1/LPL/IL1B/GCLC/KLF10/HSPA8/HSD11B2/MBD1/ATG7/OGT/ACSL4/FOXO1/NAMPT/AQP3/SLC38A2/VDR/ULK1/JUN/MAP1LC3B/XBP1/LDLR/DNMT3A/BCL2/SORD/PRKCG/HSP90B1/ADRB2/TSC1/PTGS2/UCP3/LEP/PAX2/PDK4/MYOD1/DGKQ/PFKFB1/SLC2A1/SIRT5/GLUL/PPARD/MAP3K5/SREBF1/PTEN/MAP1LC3A/ACACB/PO…	90
GO:1901214	BP	GO:1901214	regulation of neuron death	69/985	313/18670	9.33774e-25	2.89765e-22	1.27107e-22	ITGB2/C5AR1/ITGAM/FCGR2B/IL10/CCL5/SOD2/CCL2/AXL/APOE/LRRK2/IFNG/CTSZ/ADORA2A/MEF2C/NTRK1/JAK2/NRP1/MCL1/NR4A3/ADORA1/HMOX1/TNF/CD34/ERBB3/STAT3/TGFB2/TLR4/RHOA/PPP1R13B/GPNMB/NUPR1/GCLC/TFAP2B/ABL1/ATG7/SNCA/ARRB1/NGF/STXBP1/JUN/PTK2B/PPT1/NTRK2/BCL2/HDAC4/VPS35/WNT1/PRKCG/BDNF/RAPSN/TSC1/CLU/NR4A2/NTF4/MAP3K5/FBXW7/MAPT/EPO/NEFL/NQO1/EGLN3/PPARGC1A/CASP3/AKT1/FOS/SNCB/CASP8/MT3	69
GO:0046434	BP	GO:0046434	organophosphate catabolic process	61/985	248/18670	1.12079e-24	3.30408e-22	1.44936e-22	HK3/PLA2G4C/IFNG/P2RX7/SAMHD1/IGF1/HTR2A/NT5E/APOC1/SMPD1/ADA/ENPP1/STAT3/ACAT1/PGM2L1/NUPR1/ALDOC/OGT/NUDT10/AMPD3/NUP43/NUDT11/UNG/PFKFB3/APP/PFKL/ENO2/OGDH/LDLR/ACTN3/PGAM2/GAPDHS/GPD2/HDAC4/VCP/GDA/CNP/PRKAG2/CBFA2T3/MLXIPL/PFKFB4/NT5C1A/OGDHL/PGK2/PFKFB1/HK2/PTEN/PRKAG3/OGG1/GPD1/HKDC1/PPARGC1A/SCARB1/SLC25A12/ADPGK/NTSR1/INPP1/PRKAA2/SLC4A1/ESRRB/GCK	61
GO:0042692	BP	GO:0042692	muscle cell differentiation	77/985	385/18670	1.20121e-24	3.37253e-22	1.47938e-22	SOD2/BIN1/DYSF/CFLAR/MEF2C/LOX/IGF1/ZEB1/CFL2/TPM1/GATA6/SLC8A1/ENG/FLNC/NOX4/ANK2/HDAC9/MMP14/SYNE1/KLF5/SGCB/BVES/STAC3/ITGB1/MYH9/MYH11/MYBPC3/SPEG/SHH/VEGFA/PDLIM5/KDM1A/EDN1/RORA/CBY1/ABL1/DMD/CDH2/UCHL1/SLC9A1/WDR1/XBP1/RXRA/LMOD3/CALR/BCL2/HDAC4/LMNA/WNT1/BDNF/TSC1/ACTN2/AGT/MYOD1/SETD3/KRT19/RYR1/MYH10/NEB/NOS1/RARA/MYPN/LDB3/CHRNB1/ADRA1A/MYL2/SMO/CASP3/AKT1/ACTA1/MYH6/FGF9/KIT/PAK1/CDC4…	77
GO:0009612	BP	GO:0009612	response to mechanical stimulus	56/985	210/18670	1.26771e-24	3.39747e-22	1.49032e-22	TLR8/CXCR4/CHI3L1/THBS1/CXCL12/P2RX7/FAS/STAT1/NTRK1/ETS1/SLC8A1/ENG/HTR2A/MPO/CASP1/MMP14/MAP3K14/MAP1B/TLR4/RHOA/SLC1A3/AQP1/IL1B/EDN1/GCLC/DMD/NFKB1/RETN/BMP6/ATP1A2/SLC38A2/SLC9A1/JUN/PTK2B/NFKBIA/KCNA1/HDAC4/TLR3/TNFRSF1A/KCNA5/PTGS2/AGT/SLC2A1/BAK1/FOXP2/RAF1/MAPK3/SCN1A/AKT1/ACTA1/ANGPT2/FOS/KIT/CASP8/HTT/PKD1	56
GO:0072503	BP	GO:0072503	cellular divalent inorganic cation homeostasis	88/985	493/18670	2.17293e-24	5.57025e-22	2.44342e-22	GPR65/CCR5/C5AR1/CD4/CD38/ANXA6/CCL5/CXCR4/TGM2/APOE/PIK3CG/CXCL12/P2RX7/MT2A/ANXA5/LYN/MT1M/JAK2/CAV1/SLC8A1/SLC39A14/FGF2/HEXB/HTR2A/ANK2/ADORA1/ITPR2/PLA2G6/GHRL/PML/CHERP/MT1E/ITGAV/BDKRB2/SLC24A3/AGTR1/STC1/CALM2/EDN1/ABL1/DMD/ITPR1/LPAR2/ATP2A3/GPR4/STIM1/SNCA/FKBP1A/ATP2A1/ATP1A2/LPAR1/VDR/DISC1/ESR1/PTK2B/APP/SMAD3/GNG3/CALR/TRPM2/BCL2/SLC25A27/KCNA5/CALM1/HSP90B1/AGT/CALM3/CD36/CALCR/BAK…	88
GO:0022407	BP	GO:0022407	regulation of cell-cell adhesion	78/985	403/18670	5.28984e-24	1.29954e-21	5.7005e-22	ITGB2/HAVCR2/SPN/TNFSF13B/NLRP3/CD28/PDCD1/CD4/IL7R/FCGR2B/IL10/JAK3/ITGA4/FOXP3/CCL5/VCAM1/CCL2/IL6/SIRPA/IFNG/CXCL12/IDO1/ADORA2A/IL15/CD274/IGF1/LGALS1/LYN/JAK2/CAV1/CYLD/ETS1/NR4A3/PRKCQ/TNF/ADA/PRDX2/RHOA/PRKG1/ADIPOQ/PTK2/ARG2/SHH/VEGFA/GPNMB/IL1B/IL7/ABL1/PRKCZ/YTHDF2/BMP6/TNFSF11/CD276/CDH1/XBP1/SOX2/NODAL/PPM1F/WNT1/RDX/SYK/GCNT2/RUNX1/DNAJA3/LEP/ZP4/LGALS3/GLI3/NKAP/KLF4/RARA/EPO/IL4/CA…	78
GO:0055074	BP	GO:0055074	calcium ion homeostasis	85/985	471/18670	6.44852e-24	1.52082e-21	6.67116e-22	GPR65/CCR5/C5AR1/CD4/CD38/ANXA6/CCL5/CXCR4/TGM2/APOE/PIK3CG/CXCL12/P2RX7/ANXA5/LYN/JAK2/CAV1/SLC8A1/FGF2/HEXB/HTR2A/ANK2/ADORA1/ITPR2/PLA2G6/GHRL/PML/CHERP/ITGAV/BDKRB2/SLC24A3/AGTR1/STC1/CALM2/EDN1/TFAP2B/ABL1/DMD/ITPR1/LPAR2/ATP2A3/GPR4/STIM1/SNCA/FKBP1A/ATP2A1/TNFSF11/ATP1A2/LPAR1/VDR/DISC1/ESR1/PTK2B/APP/SMAD3/GNG3/CALR/TRPM2/BCL2/SLC25A27/KCNA5/CALM1/HSP90B1/AGT/CALM3/CD36/CALCR/BAK1/RYR1/CA…	85
GO:1901292	BP	GO:1901292	nucleoside phosphate catabolic process	52/985	188/18670	9.35526e-24	2.12148e-21	9.30602e-22	HK3/IFNG/P2RX7/SAMHD1/IGF1/HTR2A/NT5E/ADA/ENPP1/STAT3/ACAT1/PGM2L1/NUPR1/ALDOC/OGT/NUDT10/AMPD3/NUP43/NUDT11/UNG/PFKFB3/APP/PFKL/ENO2/OGDH/ACTN3/PGAM2/GAPDHS/HDAC4/VCP/GDA/CNP/PRKAG2/CBFA2T3/MLXIPL/PFKFB4/NT5C1A/OGDHL/PGK2/PFKFB1/HK2/PRKAG3/OGG1/GPD1/HKDC1/PPARGC1A/SLC25A12/ADPGK/PRKAA2/SLC4A1/ESRRB/GCK	52
GO:0009166	BP	GO:0009166	nucleotide catabolic process	51/985	182/18670	1.31924e-23	2.88084e-21	1.2637e-21	HK3/IFNG/P2RX7/SAMHD1/IGF1/HTR2A/NT5E/ADA/STAT3/ACAT1/PGM2L1/NUPR1/ALDOC/OGT/NUDT10/AMPD3/NUP43/NUDT11/UNG/PFKFB3/APP/PFKL/ENO2/OGDH/ACTN3/PGAM2/GAPDHS/HDAC4/VCP/GDA/CNP/PRKAG2/CBFA2T3/MLXIPL/PFKFB4/NT5C1A/OGDHL/PGK2/PFKFB1/HK2/PRKAG3/OGG1/GPD1/HKDC1/PPARGC1A/SLC25A12/ADPGK/PRKAA2/SLC4A1/ESRRB/GCK	51
GO:0018108	BP	GO:0018108	peptidyl-tyrosine phosphorylation	73/985	363/18670	1.44971e-23	3.05267e-21	1.33907e-21	ITGB2/CD4/JAK3/CCL5/TREM2/IL6/FLT3/AXL/IFNG/PECAM1/IL15/IGF1/NTRK1/LYN/JAK2/CAV1/ITGB3/HGF/NRP1/NOX4/HTR2A/FGFR1/ADORA1/GHRL/PARP14/ACE/TNF/ADRA2A/ERBB3/STAT3/HBEGF/LIF/ADIPOQ/PTK2/VTN/EPHA3/CLK2/VEGFA/IL7/LRP4/ABL1/PRKCZ/BMP6/RET/ERBB4/PTK2B/EPHB6/NTRK2/APP/PTK6/DOK7/TNFRSF1A/SYK/KDR/BDNF/SHC1/MET/AGT/LEP/DGKQ/MUSK/CD36/FBXW7/EPO/TSG101/IL4/MAPK3/STYK1/ADRA1A/FLT1/ALK/IL23A/KIT	73
GO:0007159	BP	GO:0007159	leukocyte cell-cell adhesion	70/985	337/18670	1.70831e-23	3.47318e-21	1.52353e-21	ITGB2/HAVCR2/SPN/TNFSF13B/NLRP3/CD28/PDCD1/CD4/IL7R/FCGR2B/IL10/JAK3/ITGA4/FOXP3/CCL5/VCAM1/CCL2/IL6/SIRPA/IFNG/CXCL12/PECAM1/MSN/IDO1/ADORA2A/IL15/CD274/IGF1/LGALS1/LYN/CAV1/CYLD/ETS1/NR4A3/NT5E/PRKCQ/TNF/ADA/PRDX2/RHOA/SELP/ITGB1/ARG2/SHH/GPNMB/IL1B/IL7/PRKCZ/TNFSF11/CD276/XBP1/SYK/RUNX1/DNAJA3/LEP/ZP4/LGALS3/GLI3/NKAP/KLF4/ADD2/RARA/EPO/IL4/CASP3/AKT1/IL23A/PAK1/EZR/CDC42	70
GO:0051235	BP	GO:0051235	maintenance of location	69/985	330/18670	2.39914e-23	4.6323e-21	2.03199e-21	CCR5/CD4/ANXA6/IL10/IL6/APOE/P2RX7/FLNA/DYSF/ANXA5/GSN/EPB41L3/LYN/CAV1/ITGB3/SLC8A1/FGF2/HEXB/HTR2A/ANK2/ITPR2/SYNE1/TNF/ENPP1/PML/CHERP/HSPA5/ITGAV/FTL/LPL/CALM2/IL1B/ABL1/DMD/ITPR1/NFKB1/DGAT1/SNCA/FKBP1A/ATP2A1/ATP1A2/FTH1/PTK2B/NFKBIA/CALR/TRPM2/CALM1/HSP90B1/LEP/CALM3/DBN1/ABHD5/CD36/RYR1/LETM1/HK2/PPARD/FBXW7/ACACB/NOS1/SCARB1/SLC30A8/NTSR1/AKT1/PRKACA/EZR/MEST/HTT/PKD1	69
GO:0018212	BP	GO:0018212	peptidyl-tyrosine modification	73/985	366/18670	2.43557e-23	4.6323e-21	2.03199e-21	ITGB2/CD4/JAK3/CCL5/TREM2/IL6/FLT3/AXL/IFNG/PECAM1/IL15/IGF1/NTRK1/LYN/JAK2/CAV1/ITGB3/HGF/NRP1/NOX4/HTR2A/FGFR1/ADORA1/GHRL/PARP14/ACE/TNF/ADRA2A/ERBB3/STAT3/HBEGF/LIF/ADIPOQ/PTK2/VTN/EPHA3/CLK2/VEGFA/IL7/LRP4/ABL1/PRKCZ/BMP6/RET/ERBB4/PTK2B/EPHB6/NTRK2/APP/PTK6/DOK7/TNFRSF1A/SYK/KDR/BDNF/SHC1/MET/AGT/LEP/DGKQ/MUSK/CD36/FBXW7/EPO/TSG101/IL4/MAPK3/STYK1/ADRA1A/FLT1/ALK/IL23A/KIT	73
GO:0035690	BP	GO:0035690	cellular response to drug	73/985	369/18670	4.06688e-23	7.44839e-21	3.26728e-21	CYBB/SPI1/IL10/VIM/CXCR4/IL6/AXL/LRRK2/SIRPA/B2M/P2RX7/CD69/SPHK1/MT2A/ACTB/CFLAR/MEF2C/NTRK1/ADCY7/KLF2/ETS1/HGF/SLC8A1/FBXO32/NR4A3/SLIT2/ITPR2/HCN3/MMP3/HMOX1/TNF/HSPA5/SOX10/ADIPOQ/AQP1/IL1B/EDN1/GCLC/ABL1/NFKB1/ATG7/FOXO1/CDH1/MSTN/DNMT3A/TRPM2/APEX1/PPM1F/TLR3/ADCY2/GNAQ/HSP90B1/KDR/MET/AHR/PTGS2/PAX2/RYR1/KLF4/MAP3K5/PTEN/MAP1LC3A/ADCY1/NQO1/MAPK3/PPARGC1A/NOS2/PYCR1/RIPK1/PRKAA2/PCK1/CACN…	73
GO:0000302	BP	GO:0000302	response to reactive oxygen species	57/985	232/18670	4.16888e-23	7.44839e-21	3.26728e-21	IL10/SOD2/IL6/AXL/APOE/LRRK2/SIRPA/MMP9/SPHK1/CFLAR/STAT1/TPM1/KLF2/ETS1/HGF/SLC8A1/NR4A3/DUSP1/MPO/CRYAB/MMP3/HMOX1/TNF/ADA/PRDX2/NOS3/AQP1/EDN1/ABL1/FOXO1/JUN/PTK2B/TRPM2/BCL2/APEX1/KCNA5/MET/UCP3/PAX2/CD36/PPP2CB/BAK1/KLF4/MAP3K5/MAP1LC3A/MAPT/NQO1/MAPK3/PPARGC1A/CAT/PDK2/CASP3/AKT1/PYCR1/FOS/RIPK1/MT3	57
GO:0006874	BP	GO:0006874	cellular calcium ion homeostasis	82/985	458/18670	7.20271e-23	1.24903e-20	5.47896e-21	GPR65/CCR5/C5AR1/CD4/CD38/ANXA6/CCL5/CXCR4/TGM2/APOE/PIK3CG/CXCL12/P2RX7/ANXA5/LYN/JAK2/CAV1/SLC8A1/FGF2/HEXB/HTR2A/ANK2/ADORA1/ITPR2/PLA2G6/GHRL/PML/CHERP/ITGAV/BDKRB2/SLC24A3/AGTR1/STC1/CALM2/EDN1/ABL1/DMD/ITPR1/LPAR2/ATP2A3/GPR4/STIM1/SNCA/FKBP1A/ATP2A1/ATP1A2/LPAR1/VDR/DISC1/ESR1/PTK2B/APP/SMAD3/GNG3/CALR/TRPM2/BCL2/SLC25A27/KCNA5/CALM1/HSP90B1/AGT/CALM3/CD36/CALCR/BAK1/RYR1/CALCB/LETM1/GLP1R…	82
GO:0043062	BP	GO:0043062	extracellular structure organization	78/985	422/18670	1.09054e-22	1.8371e-20	8.05855e-21	ITGB2/ITGAM/ITGAX/ITGA4/VCAM1/PLA2G7/IL6/CTSK/COL6A2/APOE/FAP/AEBP1/COL6A3/TIMP2/MMP9/THBS1/COL6A1/PECAM1/FN1/SPARC/TPSAB1/LCP1/CFLAR/RECK/LOX/TGFBI/TIMP1/A2M/ITGB3/ETS1/ENG/HTRA1/FGF2/COL12A1/CMA1/MPO/COL13A1/SERPINE1/TNXB/HSPG2/MMP14/APOC1/MMP3/LAMA2/TNF/CD34/TGFB2/CETP/ITGAV/PTK2/ITGB1/MYH11/VTN/AGTR1/ITGA7/SPP1/SERPINH1/LPL/ABL1/PRDX4/LAMB2/DGAT1/SOAT2/FOXC2/APP/PLOD2/CDH1/SMAD3/TNFRSF1A/KDR/…	78
GO:0019318	BP	GO:0019318	hexose metabolic process	58/985	249/18670	3.03804e-22	4.97563e-20	2.18259e-20	HK3/SDS/IGF1/CREM/GHRL/TNF/ENPP1/POMC/ADIPOQ/SLC25A10/PGM2L1/CLK2/GOT2/TFAP2B/RORA/ALDOC/ALDH1A1/SLC37A4/MPI/GALE/OGT/FOXO1/PFKFB3/PFKL/ENO2/ACTN3/PGAM2/GAPDHS/GPD2/NFE2L1/SORD/PFKFB4/FABP5/LEP/PGK2/PDK4/DGKQ/PFKFB1/HK2/PPARD/IRS2/ACACB/H6PD/FBP2/GPD1/HKDC1/PPARGC1A/SLC25A12/ADPGK/PDK2/G6PC2/AKT1/TKTL1/AKR1B1/PCK1/ESRRB/GCK/GNB3	58
GO:0005996	BP	GO:0005996	monosaccharide metabolic process	63/985	292/18670	3.61832e-22	5.76584e-20	2.52922e-20	HK3/SDS/SLC2A3/IGF1/CREM/GHRL/TNF/ENPP1/POMC/ADIPOQ/SLC25A10/PGM2L1/CLK2/GOT2/GCLC/TFAP2B/RORA/ALDOC/ALDH1A1/SLC37A4/MPI/GALE/OGT/FOXO1/CYB5R3/PFKFB3/PFKL/ENO2/ACTN3/PGAM2/GAPDHS/GPD2/NFE2L1/SORD/PFKFB4/XYLB/FABP5/LEP/PGK2/PDK4/DGKQ/PFKFB1/SLC2A1/HK2/PPARD/IRS2/ACACB/H6PD/FBP2/GPD1/HKDC1/PPARGC1A/SLC25A12/ADPGK/PDK2/G6PC2/AKT1/TKTL1/AKR1B1/PCK1/ESRRB/GCK/GNB3	63
GO:0051146	BP	GO:0051146	striated muscle cell differentiation	63/985	293/18670	4.38264e-22	6.80002e-20	2.98287e-20	DYSF/CFLAR/MEF2C/LOX/IGF1/CFL2/TPM1/GATA6/SLC8A1/FLNC/NOX4/HDAC9/MMP14/KLF5/SGCB/BVES/STAC3/ITGB1/MYH9/MYH11/MYBPC3/SHH/VEGFA/PDLIM5/EDN1/CBY1/DMD/CDH2/UCHL1/SLC9A1/WDR1/XBP1/RXRA/LMOD3/CALR/BCL2/HDAC4/LMNA/WNT1/BDNF/TSC1/ACTN2/AGT/MYOD1/KRT19/RYR1/MYH10/NEB/NOS1/RARA/MYPN/LDB3/CHRNB1/ADRA1A/MYL2/SMO/CASP3/AKT1/ACTA1/MYH6/PAK1/NKX2-5/MYO18B	63
GO:0071496	BP	GO:0071496	cellular response to external stimulus	68/985	339/18670	5.90914e-22	8.9334e-20	3.91869e-20	CYBB/TLR8/ITGA4/VCAM1/AXL/LRRK2/P2RX7/FAS/IL15/LYN/ENG/CASP1/MAP3K14/HMOX1/TLR4/HSPA5/GABARAPL1/MAX/AQP1/LPL/IL1B/GCLC/NFKB1/KLF10/HSPA8/ATG7/BMP6/FOXO1/NAMPT/AQP3/ATP1A2/SLC38A2/VDR/SLC9A1/ULK1/JUN/MAP1LC3B/XBP1/BCL2/HDAC4/TLR3/TNFRSF1A/HSP90B1/TSC1/PTGS2/AGT/LEP/NR4A2/PDK4/MYOD1/SLC2A1/BAK1/GLUL/MAP3K5/SREBF1/MAP1LC3A/CDKN1A/MAPK3/PDK2/AKT1/GABARAPL2/FOS/PRKD1/CBS/CASP8/PRKAA2/HIGD1A/PCK1	68
GO:0006090	BP	GO:0006090	pyruvate metabolic process	45/985	154/18670	8.61482e-22	1.26982e-19	5.57016e-20	HK3/SDS/IFNG/P2RX7/IGF1/NR4A3/HTR2A/STAT3/PGM2L1/NUPR1/ALDOC/SLC16A8/OGT/ME1/NUP43/PFKFB3/APP/PFKL/ENO2/OGDH/ACTN3/PGAM2/GAPDHS/HDAC4/PRKAG2/CBFA2T3/MLXIPL/PFKFB4/OGDHL/PGK2/PDK4/PFKFB1/HK2/PRKAG3/GPD1/HKDC1/PPARGC1A/SLC25A12/ADPGK/PDK2/PRKAA2/SLC4A1/PCK1/ESRRB/GCK	45
GO:0014706	BP	GO:0014706	striated muscle tissue development	73/985	390/18670	1.25105e-21	1.79907e-19	7.89175e-20	S100B/CFLAR/MEF2C/LOX/IGF1/WNT2/CFL2/TPM1/GATA6/CAV1/SLC8A1/ENG/FGF2/NOX4/FGFR1/HDAC9/ERBB3/KLF5/SGCB/BVES/STAC3/TGFB2/RHOA/ITGB1/HLF/CHRNA1/MYH11/MYBPC3/SHH/VEGFA/NUPR1/PDLIM5/EDN1/CBY1/GLI1/EYA1/FKBP1A/SLC9A1/ERBB4/FOXC2/SGCG/SMAD3/RXRA/LMOD3/MSTN/CALR/ACTN3/BCL2/HDAC4/LMNA/TSC1/ACTN2/AGT/MYOD1/RYR1/MYH10/PTEN/FOXP2/NEB/RARA/ADRA1A/MYL2/SMO/ACTA1/CHRND/MYH6/FOS/DDX5/RIPK1/FGF9/PAK1/NKX2-5/MYO18B	73
GO:0050731	BP	GO:0050731	positive regulation of peptidyl-tyrosine phosphorylation	50/985	192/18670	1.28841e-21	1.80869e-19	7.93392e-20	CD4/CCL5/TREM2/IL6/FLT3/IFNG/PECAM1/IL15/IGF1/LYN/JAK2/ITGB3/HGF/NRP1/NOX4/HTR2A/ADORA1/GHRL/PARP14/ACE/TNF/ADRA2A/ERBB3/STAT3/HBEGF/LIF/ADIPOQ/VTN/VEGFA/LRP4/ABL1/BMP6/ERBB4/PTK2B/NTRK2/PTK6/DOK7/TNFRSF1A/SYK/BDNF/AGT/LEP/DGKQ/CD36/FBXW7/EPO/IL4/ADRA1A/IL23A/KIT	50
GO:0010959	BP	GO:0010959	regulation of metal ion transport	73/985	394/18670	2.33048e-21	3.19021e-19	1.3994e-19	CD4/CCL5/TRPV2/TREM2/CCL2/CXCR4/BIN1/PIK3CG/IFNG/CXCL12/B2M/P2RX7/ADORA2A/FLNA/DYSF/LYN/CAV1/RRAD/SLC8A1/HTR2A/ANK2/ADORA1/PLA2G6/FHL1/YWHAH/GLRX/ADRA2A/ORAI1/PML/STAC3/RHOA/NOS3/STC1/CALM2/ABL1/DMD/UTRN/STIM1/SNCA/FKBP1A/ATP2A1/ATP1A2/SLC9A1/PTK2B/KCNA1/AHNAK/BCL2/KCNA5/CALM1/ADRB2/PSEN2/VAMP2/PTGS2/ACTN2/AGT/CALM3/CALCR/BAK1/LGALS3/PTEN/NOS1/EPO/ATP1B1/KCNE3/ACTN4/NTSR1/AKT1/PRKACA/VIP/NKX2-5/G…	73
GO:0034404	BP	GO:0034404	nucleobase-containing small molecule biosynthetic process	54/985	226/18670	2.4211e-21	3.19021e-19	1.3994e-19	HK3/IFNG/TYMP/P2RX7/SAMHD1/IGF1/HTR2A/NT5E/ADA/ENPP1/STAT3/ACAT1/PGM2L1/NUPR1/ALDOC/OGT/NUDT10/AMPD3/NUP43/NUDT11/UNG/PFKFB3/APP/PFKL/ENO2/OGDH/ACTN3/PGAM2/GAPDHS/HDAC4/VCP/GDA/MTAP/CNP/PRKAG2/CBFA2T3/MLXIPL/PFKFB4/NT5C1A/OGDHL/PGK2/PFKFB1/HK2/PRKAG3/OGG1/GPD1/HKDC1/PPARGC1A/SLC25A12/ADPGK/PRKAA2/SLC4A1/ESRRB/GCK	54
GO:0090257	BP	GO:0090257	regulation of muscle system process	58/985	259/18670	2.43486e-21	3.19021e-19	1.3994e-19	ANXA6/BIN1/PIK3CG/SPHK1/FLNA/IGF1/TPM1/CAV1/SLC8A1/FBXO32/NR4A3/ANK2/ADORA1/GHRL/ADRA2A/ADA/RHOA/PRKG1/NOS3/PTK2/MYBPC3/STC1/CALM2/EDN1/DMD/UTRN/ATP2A1/FOXO1/ATP1A2/SLC9A1/KCNA1/SMAD3/MSTN/ACTN3/HDAC4/LMNA/TNFRSF1A/CALM1/ADRB2/PTGS2/AGT/CALM3/SETD3/KLF4/TRIM63/PRKAG3/NOS1/PPARGC1A/ATP1B1/KCNE3/ADRA1A/MYL2/SCN4A/ACE2/PRKACA/KIT/PAK1/NKX2-5	58
GO:2000377	BP	GO:2000377	regulation of reactive oxygen species metabolic process	50/985	195/18670	2.70598e-21	3.46836e-19	1.52142e-19	ITGB2/ITGAM/IL10/SIRPA/IFNG/THBS1/CFLAR/JAK2/KLF2/CAV1/NOX4/PTGIS/CRYAB/MMP3/TNF/CD34/PRDX2/STAT3/TLR4/RHOA/COQ7/ARF4/ARG2/AGTR1/IL1B/EDN1/SNCA/FOXO1/PRCP/PTK2B/SMAD3/BCL2/HDAC4/SYK/PTGS2/AGT/LEP/PAX2/CLU/SLC25A33/CD36/SIRT5/HK2/KLF4/MAPT/CDKN1A/AKT1/ACE2/RIPK1/MT3	50
GO:0050673	BP	GO:0050673	epithelial cell proliferation	77/985	434/18670	2.79239e-21	3.50297e-19	1.5366e-19	C5AR1/IL10/ITGA4/CCL5/CCL2/APOE/FAP/THBS1/CXCL12/B2M/SPARC/DYSF/CFLAR/STAT1/MEF2C/IGF1/WNT2/CAV1/ITGB3/HGF/NRP1/HTRA1/FGF2/STAT5A/NR4A3/FGFR1/AKT3/ECM1/MMP14/GHRL/HMOX1/TNF/CD34/STAT3/TGFB2/PGR/AGTR1/SHH/VEGFA/NUPR1/GLI1/EYA1/TINF2/BMP6/TNFSF11/NR4A1/EAF2/VDR/ESR1/JUN/XBP1/SMAD3/SOX2/NODAL/TP63/PEX2/KDR/LEP/PAX2/ROBO1/GLUL/PPARD/TCF7L2/PTEN/FOXP2/FBXW7/SCARB1/FLT1/SMO/AKT1/MAGED1/PRL/FGF9/PRKD1/K…	77
GO:1903037	BP	GO:1903037	regulation of leukocyte cell-cell adhesion	63/985	304/18670	3.3977e-21	4.15247e-19	1.82151e-19	ITGB2/HAVCR2/SPN/TNFSF13B/NLRP3/CD28/PDCD1/CD4/IL7R/FCGR2B/IL10/JAK3/ITGA4/FOXP3/CCL5/VCAM1/CCL2/IL6/SIRPA/IFNG/CXCL12/IDO1/ADORA2A/IL15/CD274/IGF1/LGALS1/LYN/CAV1/CYLD/ETS1/NR4A3/PRKCQ/TNF/ADA/PRDX2/RHOA/ARG2/SHH/GPNMB/IL1B/IL7/PRKCZ/TNFSF11/CD276/XBP1/SYK/RUNX1/DNAJA3/LEP/ZP4/LGALS3/GLI3/NKAP/KLF4/RARA/EPO/IL4/CASP3/AKT1/IL23A/PAK1/CDC42	63
GO:0072522	BP	GO:0072522	purine-containing compound biosynthetic process	64/985	313/18670	3.451e-21	4.15247e-19	1.82151e-19	HK3/TREM2/IFNG/P2RX7/IGF1/ADCY7/HTR2A/NT5E/ADCY4/ADA/ADCY9/STAT3/ACAT1/NOS3/PGM2L1/FASN/NUPR1/ALDOC/OGT/ACSL4/SNCA/TECR/AMPD3/NUP43/PPT1/PFKFB3/APP/PFKL/ENO2/OGDH/ACTN3/PGAM2/GAPDHS/HDAC4/VCP/ADCY2/MTAP/PRKAG2/CBFA2T3/MLXIPL/PFKFB4/OGDHL/PGK2/PDK4/PFKFB1/HK2/ATIC/ACACB/PRKAG3/NOS1/ADCY1/GPD1/HKDC1/IL4/PPARGC1A/SLC25A12/STOML2/ADPGK/PDK2/NOS2/PRKAA2/SLC4A1/ESRRB/GCK	64
GO:0019362	BP	GO:0019362	pyridine nucleotide metabolic process	49/985	189/18670	4.05957e-21	4.69319e-19	2.05869e-19	HK3/CD38/NNMT/IFNG/P2RX7/IDO1/IGF1/HTR2A/PTGIS/NT5E/STAT3/PGM2L1/NUPR1/ALDOC/OGT/ME1/NAMPT/NUP43/PFKFB3/APP/PFKL/ENO2/OGDH/ACTN3/PGAM2/GAPDHS/GPD2/HDAC4/VCP/PRKAG2/CBFA2T3/MLXIPL/PFKFB4/OGDHL/PTGS2/PGK2/PFKFB1/HK2/PRKAG3/H6PD/GPD1/HKDC1/PPARGC1A/SLC25A12/ADPGK/PRKAA2/SLC4A1/ESRRB/GCK	49
GO:0046496	BP	GO:0046496	nicotinamide nucleotide metabolic process	49/985	189/18670	4.05957e-21	4.69319e-19	2.05869e-19	HK3/CD38/NNMT/IFNG/P2RX7/IDO1/IGF1/HTR2A/PTGIS/NT5E/STAT3/PGM2L1/NUPR1/ALDOC/OGT/ME1/NAMPT/NUP43/PFKFB3/APP/PFKL/ENO2/OGDH/ACTN3/PGAM2/GAPDHS/GPD2/HDAC4/VCP/PRKAG2/CBFA2T3/MLXIPL/PFKFB4/OGDHL/PTGS2/PGK2/PFKFB1/HK2/PRKAG3/H6PD/GPD1/HKDC1/PPARGC1A/SLC25A12/ADPGK/PRKAA2/SLC4A1/ESRRB/GCK	49
GO:0060537	BP	GO:0060537	muscle tissue development	74/985	408/18670	4.5308e-21	5.13723e-19	2.25348e-19	S100B/CFLAR/MEF2C/LOX/IGF1/WNT2/CFL2/TPM1/GATA6/CAV1/SLC8A1/ENG/FGF2/NOX4/FGFR1/HDAC9/ERBB3/KLF5/SGCB/BVES/STAC3/TGFB2/RHOA/ITGB1/HLF/CHRNA1/MYH11/MYBPC3/SHH/VEGFA/NUPR1/PDLIM5/EDN1/CBY1/GLI1/EYA1/FKBP1A/SLC9A1/ERBB4/FOXC2/SGCG/SMAD3/RXRA/LMOD3/MSTN/CALR/ACTN3/BCL2/HDAC4/LMNA/TSC1/ACTN2/AGT/MYOD1/RYR1/MYH10/PTEN/FOXP2/NEB/RARA/PPARGC1A/ADRA1A/MYL2/SMO/ACTA1/CHRND/MYH6/FOS/DDX5/RIPK1/FGF9/PAK1/NKX…	74
GO:0097237	BP	GO:0097237	cellular response to toxic substance	56/985	247/18670	6.45205e-21	7.1776e-19	3.1485e-19	CYBB/SPI1/IL10/SOD2/IL6/AXL/APOE/LRRK2/SIRPA/B2M/SPHK1/ACTB/NTRK1/ADCY7/KLF2/ETS1/HGF/NR4A3/MPO/ITPR2/HMOX1/TNF/PRDX2/NOS3/AQP1/ABL1/PRDX4/CYGB/NFKB1/FOXO1/TPO/DUOX2/TXNRD1/DNMT3A/TRPM2/APEX1/GSTM3/KDR/MET/PTGS2/PAX2/PXDNL/CD36/RDH11/KLF4/MAP3K5/PTEN/MAP1LC3A/CPS1/NQO1/PPARGC1A/CAT/PYCR1/RIPK1/ABCG2/MT3	56
GO:0050730	BP	GO:0050730	regulation of peptidyl-tyrosine phosphorylation	57/985	256/18670	7.28625e-21	7.91276e-19	3.47098e-19	ITGB2/CD4/CCL5/TREM2/IL6/FLT3/IFNG/PECAM1/IL15/IGF1/LYN/JAK2/CAV1/ITGB3/HGF/NRP1/NOX4/HTR2A/ADORA1/GHRL/PARP14/ACE/TNF/ADRA2A/ERBB3/STAT3/HBEGF/LIF/ADIPOQ/VTN/VEGFA/IL7/LRP4/ABL1/PRKCZ/BMP6/ERBB4/PTK2B/NTRK2/APP/PTK6/DOK7/TNFRSF1A/SYK/BDNF/SHC1/AGT/LEP/DGKQ/CD36/FBXW7/EPO/TSG101/IL4/ADRA1A/IL23A/KIT	57
GO:0006733	BP	GO:0006733	oxidoreduction coenzyme metabolic process	51/985	207/18670	7.38131e-21	7.91276e-19	3.47098e-19	HK3/CD38/NNMT/IFNG/P2RX7/IDO1/IGF1/HTR2A/PTGIS/NT5E/STAT3/COQ7/PGM2L1/NUPR1/ALDOC/FDXR/OGT/ME1/NAMPT/NUP43/PFKFB3/APP/PFKL/ENO2/OGDH/ACTN3/PGAM2/GAPDHS/GPD2/HDAC4/VCP/PRKAG2/CBFA2T3/MLXIPL/PFKFB4/OGDHL/PTGS2/PGK2/PFKFB1/HK2/PRKAG3/H6PD/GPD1/HKDC1/PPARGC1A/SLC25A12/ADPGK/PRKAA2/SLC4A1/ESRRB/GCK	51
GO:0006164	BP	GO:0006164	purine nucleotide biosynthetic process	62/985	300/18670	8.21678e-21	8.65109e-19	3.79485e-19	HK3/TREM2/IFNG/P2RX7/IGF1/ADCY7/HTR2A/ADCY4/ADA/ADCY9/STAT3/ACAT1/NOS3/PGM2L1/FASN/NUPR1/ALDOC/OGT/ACSL4/SNCA/TECR/AMPD3/NUP43/PPT1/PFKFB3/APP/PFKL/ENO2/OGDH/ACTN3/PGAM2/GAPDHS/HDAC4/VCP/ADCY2/PRKAG2/CBFA2T3/MLXIPL/PFKFB4/OGDHL/PGK2/PDK4/PFKFB1/HK2/ATIC/ACACB/PRKAG3/NOS1/ADCY1/GPD1/HKDC1/IL4/PPARGC1A/SLC25A12/STOML2/ADPGK/PDK2/NOS2/PRKAA2/SLC4A1/ESRRB/GCK	62
GO:0051090	BP	GO:0051090	regulation of DNA-binding transcription factor activity	76/985	432/18670	8.65488e-21	8.95249e-19	3.92706e-19	ITGB2/HAVCR2/NLRP3/IL10/FOXP3/TNFRSF4/IL6/SPHK1/FLNA/CFLAR/NTRK1/WNT2/JAK2/CAV1/CYLD/LTF/IL18R1/TLR2/DDX58/PTGIS/PRKCQ/HMOX1/TNF/ENPP1/TRIM21/PRDX2/STAT3/TLR4/SHH/VEGFA/NUPR1/KDM1A/IL1B/EDN1/PRKCZ/NFKB1/TNFSF11/UBE2N/ARRB1/ESR1/JUN/APP/NFKBIA/SMARCA4/SMAD3/NODAL/HDAC4/USP7/WNT1/TLR3/IKBKB/SYK/UBC/AGT/CLU/TRAF5/CD36/TCF7L2/KLF4/PTEN/NEUROD1/ADCY1/HSPA1B/MAPK3/PPARGC1A/CAT/ALK/SMO/AKT1/FOS/RIPK1/PR…	76
GO:0006006	BP	GO:0006006	glucose metabolic process	51/985	209/18670	1.16884e-20	1.17627e-18	5.15978e-19	HK3/SDS/IGF1/CREM/GHRL/TNF/ENPP1/POMC/ADIPOQ/SLC25A10/PGM2L1/CLK2/GOT2/TFAP2B/RORA/ALDOC/SLC37A4/OGT/FOXO1/PFKL/ENO2/ACTN3/PGAM2/GAPDHS/GPD2/NFE2L1/SORD/FABP5/LEP/PGK2/PDK4/DGKQ/PFKFB1/HK2/PPARD/IRS2/ACACB/H6PD/FBP2/GPD1/PPARGC1A/SLC25A12/ADPGK/PDK2/G6PC2/AKT1/TKTL1/PCK1/ESRRB/GCK/GNB3	51
GO:0034599	BP	GO:0034599	cellular response to oxidative stress	62/985	302/18670	1.17707e-20	1.17627e-18	5.15978e-19	CYBB/IL10/SOD2/IL6/AXL/LRRK2/SIRPA/MMP9/SPHK1/CFLAR/TPM1/JAK2/KLF2/ETS1/HGF/MCL1/NOX4/NR4A3/MPO/MMP3/HMOX1/TNF/PML/PRDX2/TLR4/NOS3/AQP1/ABL1/ATG7/SNCA/FOXO1/JUN/ALDH3B1/TXNRD1/TRPM2/BCL2/APEX1/NFE2L1/WNT1/MET/TSC1/PAX2/NR4A2/CD36/KLF4/MAP3K5/MAP1LC3A/FBXW7/MAPT/NQO1/HSPA1B/MAPK3/PPARGC1A/CAT/PDK2/AKT1/PYCR1/FOS/RIPK1/PRKD1/PRKAA2/MT3	62
GO:0055001	BP	GO:0055001	muscle cell development	48/985	186/18670	1.27662e-20	1.25449e-18	5.50289e-19	BIN1/DYSF/CFLAR/MEF2C/LOX/IGF1/CFL2/TPM1/SLC8A1/ENG/FLNC/ANK2/HDAC9/SGCB/BVES/STAC3/ITGB1/MYH11/MYBPC3/VEGFA/PDLIM5/KDM1A/EDN1/DMD/UCHL1/WDR1/LMOD3/BCL2/HDAC4/LMNA/ACTN2/AGT/MYOD1/KRT19/RYR1/MYH10/NEB/MYPN/LDB3/CHRNB1/ADRA1A/MYL2/SMO/ACTA1/MYH6/PAK1/NKX2-5/MYO18B	48
GO:2001233	BP	GO:2001233	regulation of apoptotic signaling pathway	73/985	406/18670	1.42635e-20	1.37864e-18	6.04751e-19	SOD2/LRRK2/MMP9/PLAUR/THBS1/CXCL12/SNAI1/ADORA2A/CFLAR/FAS/IGF1/INHBA/GSN/JAK2/CAV1/CYLD/HGF/NRP1/MCL1/FGFR1/SERPINE1/FAM162A/PLA2G6/YWHAH/HMOX1/TNF/PML/PRDX2/ITGAV/NOS3/BDKRB2/HDAC1/PPP1R13B/NUPR1/KDM1A/IL1B/GCLC/IL7/EYA1/TNFSF10/DNAJA1/DBH/RET/XBP1/SMAD3/SIAH1/BCL2/LMNA/TP63/BDNF/PTGS2/AGT/CLU/NR4A2/BAK1/LGALS3/CSNK2A2/TCF7L2/IL1A/PTEN/RAF1/FBXW7/PDIA3/EPO/HSPA1B/MFF/AKT1/MAGED1/RIPK1/CASP8/WWO…	73
GO:0072524	BP	GO:0072524	pyridine-containing compound metabolic process	49/985	195/18670	1.74525e-20	1.65968e-18	7.28028e-19	HK3/CD38/NNMT/IFNG/P2RX7/IDO1/IGF1/HTR2A/PTGIS/NT5E/STAT3/PGM2L1/NUPR1/ALDOC/OGT/ME1/NAMPT/NUP43/PFKFB3/APP/PFKL/ENO2/OGDH/ACTN3/PGAM2/GAPDHS/GPD2/HDAC4/VCP/PRKAG2/CBFA2T3/MLXIPL/PFKFB4/OGDHL/PTGS2/PGK2/PFKFB1/HK2/PRKAG3/H6PD/GPD1/HKDC1/PPARGC1A/SLC25A12/ADPGK/PRKAA2/SLC4A1/ESRRB/GCK	49
GO:0150076	BP	GO:0150076	neuroinflammatory response	31/985	75/18670	1.89642e-20	1.77481e-18	7.78532e-19	ITGB2/TLR8/C5AR1/ITGAM/TREM2/IL6/LRRK2/IFNG/MMP9/SPHK1/ADORA2A/IGF1/JAK2/TLR2/MMP3/TNF/IL33/NUPR1/IL1B/SNCA/NAMPT/JUN/APP/LDLR/TLR3/PTGS2/CLU/ADCY1/MAPT/IL4/SMO	31
GO:0002237	BP	GO:0002237	response to molecule of bacterial origin	66/985	343/18670	2.54058e-20	2.3405e-18	1.02668e-18	HAVCR2/CCR5/C5AR1/NLRP3/FCGR2B/IL10/CCL5/VCAM1/VIM/TREM2/CCL2/IL6/AXL/SIRPA/B2M/P2RX7/IDO1/SPARC/MEF2C/CD274/LYN/JAK2/LTF/TLR2/MPO/CASP1/SERPINE1/MAOB/TNF/PRDX2/TLR4/RHOA/SELP/NOS3/CXCL1/IL1B/UPF1/EDN1/ABL1/BPI/NFKB1/BMP6/SNCA/GGT1/JUN/NFKBIA/XBP1/GNG12/CNP/PTGS2/CD36/PPARD/PPBP/NOS1/RARA/CPS1/EPO/MAPK3/PPARGC1A/SCARB1/CASP3/AKT1/NOS2/FOS/CASP8/PCK1	66
GO:0001505	BP	GO:0001505	regulation of neurotransmitter levels	67/985	354/18670	3.30531e-20	2.99817e-18	1.31516e-18	ITGB2/IL10/LRRK2/SIRPA/SDS/IFNG/P2RX7/ADORA2A/MEF2C/JAK2/KLF2/CAV1/ITGB3/SARDH/TLR2/HTR2A/PTGIS/MAOB/TNF/CD34/TLR4/NOS3/ARG2/SLC1A3/IL1B/EDN1/RORA/SLC38A1/HSPA8/SLC18A1/SNCA/SNAP25/DBH/STXBP1/ATP1A2/SYT2/PTK2B/PPT1/SLC29A2/SMAD3/PRKCG/VAMP1/VAMP2/PTGS2/AGT/ACHE/CLU/CALM3/CD36/GLUL/KLF4/ALDH7A1/NOS1/ADCY1/POR/CPS1/NQO1/SYN3/CTBP2/ADRA1A/SLC29A1/NTSR1/AKT1/NOS2/SYP/SLC18A3/SYT5	67
GO:0042866	BP	GO:0042866	pyruvate biosynthetic process	38/985	119/18670	4.22763e-20	3.77668e-18	1.65667e-18	HK3/SDS/IFNG/P2RX7/IGF1/HTR2A/STAT3/PGM2L1/NUPR1/ALDOC/OGT/NUP43/PFKFB3/APP/PFKL/ENO2/OGDH/ACTN3/PGAM2/GAPDHS/HDAC4/PRKAG2/CBFA2T3/MLXIPL/PFKFB4/OGDHL/PGK2/PFKFB1/HK2/PRKAG3/GPD1/HKDC1/PPARGC1A/ADPGK/PRKAA2/SLC4A1/ESRRB/GCK	38
GO:0016052	BP	GO:0016052	carbohydrate catabolic process	49/985	199/18670	4.45773e-20	3.9228e-18	1.72076e-18	HK3/IFNG/P2RX7/IGF1/HEXB/HTR2A/STAT3/PGM2L1/NUPR1/ALDOC/PYGM/ALDH1A1/GALE/OGT/NUP43/PHKA2/PFKFB3/APP/PFKL/ENO2/OGDH/ACTN3/PGAM2/GAPDHS/GPD2/HDAC4/SORD/PRKAG2/CBFA2T3/MLXIPL/CALM1/PFKFB4/OGDHL/XYLB/PGK2/PFKFB1/HK2/PYGL/PRKAG3/GPD1/HKDC1/PPARGC1A/SLC25A12/ADPGK/TKTL1/PRKAA2/SLC4A1/ESRRB/GCK	49
GO:0006816	BP	GO:0006816	calcium ion transport	75/985	434/18670	4.66486e-20	4.0447e-18	1.77423e-18	CCR5/CD4/ANXA6/CCL5/TRPV2/CCL2/CXCR4/BIN1/PIK3CG/CXCL12/P2RX7/ADORA2A/DYSF/ANXA5/LYN/CAV1/RRAD/SLC8A1/FGF2/HTR2A/ANK2/ITPR2/PLA2G6/ADRA2A/ORAI1/PML/CHERP/STAC3/RHOA/ITGAV/NOS3/SLC24A3/STC1/CALM2/ABL1/DMD/ITPR1/ATP2A3/STIM1/SNCA/FKBP1A/ATP2A1/ATP1A2/VDR/SLC9A1/PTK2B/AHNAK/SEC61A1/TRPM2/BCL2/CALM1/PSEN2/PTGS2/AGT/CALM3/CALCR/BAK1/LGALS3/RYR1/LETM1/TRPC5/NOS1/EPO/ATP1B1/STOML2/KCNE3/ADRA1A/NTSR1/TRP…	75
GO:0046031	BP	GO:0046031	ADP metabolic process	39/985	126/18670	4.75834e-20	4.06597e-18	1.78356e-18	HK3/IFNG/P2RX7/IGF1/HTR2A/STAT3/PGM2L1/NUPR1/ALDOC/OGT/AMPD3/NUP43/PFKFB3/APP/PFKL/ENO2/OGDH/ACTN3/PGAM2/GAPDHS/HDAC4/PRKAG2/CBFA2T3/MLXIPL/PFKFB4/OGDHL/PGK2/PFKFB1/HK2/PRKAG3/GPD1/HKDC1/PPARGC1A/SLC25A12/ADPGK/PRKAA2/SLC4A1/ESRRB/GCK	39
GO:0019359	BP	GO:0019359	nicotinamide nucleotide biosynthetic process	42/985	147/18670	5.15035e-20	4.27697e-18	1.87612e-18	HK3/NNMT/IFNG/P2RX7/IDO1/IGF1/HTR2A/PTGIS/STAT3/PGM2L1/NUPR1/ALDOC/OGT/NAMPT/NUP43/PFKFB3/APP/PFKL/ENO2/OGDH/ACTN3/PGAM2/GAPDHS/HDAC4/PRKAG2/CBFA2T3/MLXIPL/PFKFB4/OGDHL/PTGS2/PGK2/PFKFB1/HK2/PRKAG3/GPD1/HKDC1/PPARGC1A/ADPGK/PRKAA2/SLC4A1/ESRRB/GCK	42
GO:0019363	BP	GO:0019363	pyridine nucleotide biosynthetic process	42/985	147/18670	5.15035e-20	4.27697e-18	1.87612e-18	HK3/NNMT/IFNG/P2RX7/IDO1/IGF1/HTR2A/PTGIS/STAT3/PGM2L1/NUPR1/ALDOC/OGT/NAMPT/NUP43/PFKFB3/APP/PFKL/ENO2/OGDH/ACTN3/PGAM2/GAPDHS/HDAC4/PRKAG2/CBFA2T3/MLXIPL/PFKFB4/OGDHL/PTGS2/PGK2/PFKFB1/HK2/PRKAG3/GPD1/HKDC1/PPARGC1A/ADPGK/PRKAA2/SLC4A1/ESRRB/GCK	42
GO:0097191	BP	GO:0097191	extrinsic apoptotic signaling pathway	52/985	224/18670	5.37399e-20	4.4007e-18	1.93039e-18	IFNG/THBS1/P2RX7/CFLAR/FAS/IGF1/INHBA/JAK2/CAV1/CYLD/HGF/NRP1/MCL1/FGFR1/SERPINE1/HMOX1/TNF/ERBB3/PML/PRDX2/TGFB2/ITGAV/NOS3/IL33/IL1B/GCLC/IL7/EYA1/TNFSF10/NGF/DBH/RET/SMAD3/BCL2/LMNA/TLR3/TNFRSF1A/AGT/BAK1/LGALS3/TCF7L2/IL1A/PTEN/RAF1/PDIA3/HSPA1B/CASP3/AKT1/RIPK1/CASP8/WWOX/HTT	52
GO:0030099	BP	GO:0030099	myeloid cell differentiation	73/985	416/18670	6.08068e-20	4.91119e-18	2.15432e-18	SPI1/FCER1G/CD4/FLI1/JAK3/TREM2/IFNG/MMP9/THBS1/B2M/IL15/STAT1/MEF2C/LOX/ACTN1/INHBA/LYN/JAK2/KLF2/ETS1/LTF/NR4A3/TLR2/ACIN1/MITF/PRKCQ/TNF/PML/CAMK4/STAT3/LIF/TLR4/THPO/ADIPOQ/MYH9/HDAC1/FASN/VEGFA/KLF10/IRF7/TNFSF11/GNAS/ISG15/JUN/PTK2B/APP/NFKBIA/WDR1/NFE2L1/TLR3/CBFA2T3/RUNX1/ESRRA/LGALS3/THRA/NKAP/FBXW7/SH3PXD2A/RARA/EPO/HSPA1B/IL4/CASP3/STAT5B/FOS/HOXA9/RIPK1/IL23A/KIT/CASP8/CDKN1C/CDC42/SL…	73
GO:0032496	BP	GO:0032496	response to lipopolysaccharide	64/985	330/18670	6.33644e-20	5.04861e-18	2.2146e-18	HAVCR2/CCR5/C5AR1/NLRP3/IL10/CCL5/VCAM1/VIM/TREM2/CCL2/IL6/AXL/SIRPA/P2RX7/IDO1/SPARC/MEF2C/CD274/LYN/JAK2/LTF/TLR2/MPO/CASP1/SERPINE1/MAOB/TNF/PRDX2/TLR4/RHOA/SELP/NOS3/CXCL1/IL1B/UPF1/EDN1/ABL1/BPI/NFKB1/BMP6/SNCA/GGT1/JUN/NFKBIA/XBP1/GNG12/CNP/PTGS2/CD36/PPARD/PPBP/NOS1/RARA/CPS1/EPO/MAPK3/PPARGC1A/SCARB1/CASP3/AKT1/NOS2/FOS/CASP8/PCK1	64
GO:0007568	BP	GO:0007568	aging	63/985	321/18670	6.58018e-20	5.1729e-18	2.26912e-18	ITGB2/IL10/VCAM1/SOD2/LRRK2/TIMP2/B2M/IL15/NTRK1/TIMP1/GSN/ENG/NOX4/HTR2A/MPO/SERPINE1/AKT3/CRYAB/ADA/PML/STAT3/COQ7/ARG2/EDN1/GCLC/ABL1/RETN/MBD1/ATG7/SNCA/NAMPT/JUN/APP/CALR/DNMT3A/BCL2/APEX1/LMNA/WNT1/TP63/CNP/DNAJA3/PTGS2/AGT/UCP3/LEP/PAX2/BAK1/KL/SREBF1/PTEN/OGG1/EPO/NQO1/CDKN1A/MAPK3/PPARGC1A/CAT/ADRA1A/AKT1/FOS/CDKN1C/PCK1	63
GO:0050678	BP	GO:0050678	regulation of epithelial cell proliferation	69/985	378/18670	7.10831e-20	5.51455e-18	2.41899e-18	C5AR1/IL10/ITGA4/CCL5/CCL2/APOE/THBS1/CXCL12/B2M/SPARC/DYSF/CFLAR/STAT1/MEF2C/IGF1/WNT2/CAV1/ITGB3/NRP1/HTRA1/FGF2/STAT5A/NR4A3/FGFR1/AKT3/ECM1/GHRL/HMOX1/TNF/STAT3/TGFB2/PGR/AGTR1/SHH/VEGFA/NUPR1/GLI1/EYA1/TINF2/BMP6/NR4A1/EAF2/VDR/JUN/XBP1/SMAD3/SOX2/NODAL/TP63/PEX2/KDR/LEP/PAX2/ROBO1/GLUL/PPARD/TCF7L2/PTEN/FOXP2/FBXW7/FLT1/SMO/AKT1/MAGED1/PRL/FGF9/PRKD1/CDKN1C/VIP	69
GO:0072511	BP	GO:0072511	divalent inorganic cation transport	80/985	489/18670	8.10573e-20	6.20667e-18	2.72259e-18	CCR5/CD4/ANXA6/CCL5/TRPV2/CCL2/CXCR4/BIN1/PIK3CG/IFNG/CXCL12/P2RX7/ADORA2A/DYSF/TCN2/ANXA5/LYN/CAV1/RRAD/SLC8A1/SLC39A14/FGF2/HTR2A/ANK2/ITPR2/PLA2G6/ADRA2A/ORAI1/PML/CHERP/STAC3/RHOA/ITGAV/NOS3/SLC24A3/STC1/CALM2/ABL1/DMD/ITPR1/ATP2A3/STIM1/SNCA/FKBP1A/ATP2A1/ATP1A2/VDR/SLC9A1/PTK2B/AHNAK/SEC61A1/TRPM2/BCL2/CALM1/PSEN2/PTGS2/AGT/CALM3/CALCR/BAK1/LGALS3/RYR1/LETM1/TRPC5/NOS1/EPO/ATP1B1/SLC30A8/ST…	80
GO:1903039	BP	GO:1903039	positive regulation of leukocyte cell-cell adhesion	51/985	218/18670	8.58657e-20	6.49057e-18	2.84713e-18	ITGB2/HAVCR2/TNFSF13B/NLRP3/CD28/PDCD1/CD4/IL7R/JAK3/ITGA4/FOXP3/CCL5/VCAM1/CCL2/IL6/SIRPA/IFNG/IL15/CD274/IGF1/LGALS1/LYN/CAV1/CYLD/ETS1/NR4A3/PRKCQ/TNF/ADA/RHOA/SHH/IL1B/IL7/PRKCZ/TNFSF11/CD276/XBP1/SYK/RUNX1/DNAJA3/LEP/ZP4/GLI3/NKAP/RARA/EPO/IL4/AKT1/IL23A/PAK1/CDC42	51
GO:0062012	BP	GO:0062012	regulation of small molecule metabolic process	77/985	459/18670	8.99821e-20	6.71563e-18	2.94585e-18	TREM2/APOE/IFNG/P2RX7/SNAI1/IGF1/CAV1/NR4A3/HTR2A/APOC1/TNF/ENPP1/STAT3/RHOA/POMC/ADIPOQ/NOS3/PSME2/CLK2/FASN/NFYA/NUPR1/IL1B/RORA/NFKB1/PSMD1/OGT/FDFT1/BMP6/SNCA/ME1/FOXO1/NUP43/VDR/PTK2B/PFKFB3/APP/LDLR/ACTN3/GAPDHS/HDAC4/VCP/ACADL/NFE2L1/PRKAG2/CBFA2T3/MLXIPL/PFKFB4/PTGS2/FABP5/LEP/PGK2/PDK4/DGKQ/SLC25A33/PFKFB1/SIRT5/SREBF1/IRS2/ACACB/NOS1/POR/GPD1/NQO1/IL4/PPARGC1A/SIRT4/SLC25A12/PDK2/NTSR1/…	77
GO:0019932	BP	GO:0019932	second-messenger-mediated signaling	75/985	439/18670	9.30151e-20	6.85522e-18	3.00708e-18	GPR65/CCR5/CD4/VCAM1/TREM2/CXCR4/GNG2/APOE/LRRK2/THBS1/P2RX7/SPHK1/ADORA2A/MT2A/IGF1/ADCY7/SLC8A1/RCAN1/ANK2/ITPR2/ADCY4/TNF/ADRA2A/ADA/ERBB3/ADCY9/CHERP/PRKG1/SELP/NOS3/AGTR1/AQP1/VEGFA/CALM2/EDN1/DMD/ITPR1/FKBP1A/TNFSF11/GNAS/ATP1A2/LPAR1/SLC9A1/PTK2B/PRKAR2B/ACTN3/TRPM2/HDAC4/ADCY2/NR5A2/GNAQ/SYK/CALM1/KDR/ADRB2/AHR/AGT/CALM3/DGKQ/CD36/CALCR/CALCB/GLP1R/NEUROD1/NOS1/ADCY1/MAPT/ATP1B1/ADRA1A/PD…	75
GO:0006096	BP	GO:0006096	glycolytic process	37/985	115/18670	9.87032e-20	7.18462e-18	3.15158e-18	HK3/IFNG/P2RX7/IGF1/HTR2A/STAT3/PGM2L1/NUPR1/ALDOC/OGT/NUP43/PFKFB3/APP/PFKL/ENO2/OGDH/ACTN3/PGAM2/GAPDHS/HDAC4/PRKAG2/CBFA2T3/MLXIPL/PFKFB4/OGDHL/PGK2/PFKFB1/HK2/PRKAG3/GPD1/HKDC1/PPARGC1A/ADPGK/PRKAA2/SLC4A1/ESRRB/GCK	37
GO:0051091	BP	GO:0051091	positive regulation of DNA-binding transcription factor activity	56/985	261/18670	1.03135e-19	7.41567e-18	3.25293e-18	ITGB2/NLRP3/IL10/IL6/SPHK1/CFLAR/NTRK1/WNT2/JAK2/CAV1/LTF/IL18R1/TLR2/DDX58/PRKCQ/TNF/TRIM21/STAT3/TLR4/SHH/VEGFA/KDM1A/IL1B/EDN1/PRKCZ/NFKB1/TNFSF11/UBE2N/ESR1/APP/SMARCA4/SMAD3/NODAL/HDAC4/WNT1/TLR3/IKBKB/UBC/AGT/CLU/TRAF5/CD36/PTEN/NEUROD1/ADCY1/HSPA1B/PPARGC1A/CAT/ALK/SMO/AKT1/RIPK1/PRKD1/KIT/RNF31/TERF2IP	56
GO:1903409	BP	GO:1903409	reactive oxygen species biosynthetic process	38/985	122/18670	1.1246e-19	7.98875e-18	3.50431e-18	CYBB/ITGB2/IL10/SIRPA/IFNG/CFLAR/JAK2/KLF2/CAV1/NOX4/MPO/PTGIS/MAOB/TNF/CD34/STAT3/TLR4/RHOA/NOS3/ARG2/IL1B/EDN1/RORA/SNCA/DUOX2/PTK2B/SMAD3/HDAC4/PTGS2/AGT/CLU/SLC25A33/CD36/KLF4/NOS1/NQO1/AKT1/NOS2	38
GO:1903522	BP	GO:1903522	regulation of blood circulation	60/985	297/18670	1.15925e-19	8.13684e-18	3.56927e-18	CD38/BIN1/PIK3CG/FLNA/TPM1/JAK2/CAV1/SLC8A1/KCNJ5/HTR2A/ANK2/ADORA1/ITPR2/GHRL/ACE/ADRA2A/ADA/BVES/TGFB2/HBEGF/RHOA/NOS3/BDKRB2/AGTR1/STC1/CALM2/EDN1/DMD/ITPR1/ATP2A3/STIM1/SMTNL1/ATP2A1/DBH/ATP1A2/SLC9A1/HDAC4/KCNA5/CALM1/PTGS2/AGT/LEP/CALM3/RYR1/THRA/GLP1R/SREBF1/NOS1/KCNJ4/ATP1B1/KCNE3/ADRA1A/MYL2/AKT1/ACE2/ATP1A3/MYH6/PRKACA/NKX2-5/CACNA1S	60
GO:0072525	BP	GO:0072525	pyridine-containing compound biosynthetic process	42/985	150/18670	1.19412e-19	8.28298e-18	3.63338e-18	HK3/NNMT/IFNG/P2RX7/IDO1/IGF1/HTR2A/PTGIS/STAT3/PGM2L1/NUPR1/ALDOC/OGT/NAMPT/NUP43/PFKFB3/APP/PFKL/ENO2/OGDH/ACTN3/PGAM2/GAPDHS/HDAC4/PRKAG2/CBFA2T3/MLXIPL/PFKFB4/OGDHL/PTGS2/PGK2/PFKFB1/HK2/PRKAG3/GPD1/HKDC1/PPARGC1A/ADPGK/PRKAA2/SLC4A1/ESRRB/GCK	42
GO:0009152	BP	GO:0009152	purine ribonucleotide biosynthetic process	58/985	280/18670	1.35578e-19	9.29494e-18	4.07728e-18	HK3/TREM2/IFNG/P2RX7/IGF1/ADCY7/HTR2A/ADCY4/ADCY9/STAT3/ACAT1/PGM2L1/FASN/NUPR1/ALDOC/OGT/ACSL4/SNCA/TECR/AMPD3/NUP43/PPT1/PFKFB3/APP/PFKL/ENO2/OGDH/ACTN3/PGAM2/GAPDHS/HDAC4/VCP/ADCY2/PRKAG2/CBFA2T3/MLXIPL/PFKFB4/OGDHL/PGK2/PDK4/PFKFB1/HK2/ATIC/ACACB/PRKAG3/ADCY1/GPD1/HKDC1/IL4/PPARGC1A/SLC25A12/STOML2/ADPGK/PDK2/PRKAA2/SLC4A1/ESRRB/GCK	58
GO:0006757	BP	GO:0006757	ATP generation from ADP	37/985	116/18670	1.37745e-19	9.33499e-18	4.09485e-18	HK3/IFNG/P2RX7/IGF1/HTR2A/STAT3/PGM2L1/NUPR1/ALDOC/OGT/NUP43/PFKFB3/APP/PFKL/ENO2/OGDH/ACTN3/PGAM2/GAPDHS/HDAC4/PRKAG2/CBFA2T3/MLXIPL/PFKFB4/OGDHL/PGK2/PFKFB1/HK2/PRKAG3/GPD1/HKDC1/PPARGC1A/ADPGK/PRKAA2/SLC4A1/ESRRB/GCK	37
GO:0070838	BP	GO:0070838	divalent metal ion transport	79/985	483/18670	1.41573e-19	9.48541e-18	4.16083e-18	CCR5/CD4/ANXA6/CCL5/TRPV2/CCL2/CXCR4/BIN1/PIK3CG/IFNG/CXCL12/P2RX7/ADORA2A/DYSF/ANXA5/LYN/CAV1/RRAD/SLC8A1/SLC39A14/FGF2/HTR2A/ANK2/ITPR2/PLA2G6/ADRA2A/ORAI1/PML/CHERP/STAC3/RHOA/ITGAV/NOS3/SLC24A3/STC1/CALM2/ABL1/DMD/ITPR1/ATP2A3/STIM1/SNCA/FKBP1A/ATP2A1/ATP1A2/VDR/SLC9A1/PTK2B/AHNAK/SEC61A1/TRPM2/BCL2/CALM1/PSEN2/PTGS2/AGT/CALM3/CALCR/BAK1/LGALS3/RYR1/LETM1/TRPC5/NOS1/EPO/ATP1B1/SLC30A8/STOML2/…	79
GO:0032868	BP	GO:0032868	response to insulin	57/985	272/18670	1.57783e-19	1.04527e-17	4.58514e-18	IL10/CFLAR/STAT1/LYN/TLR2/ATP6V1B2/CPEB1/HDAC9/PRKCQ/ENPP1/CCND3/ATP6V0E1/ADIPOQ/MAX/GOT2/LPL/IL1B/GCLC/PRKCZ/RETN/HSD11B2/SLC2A4/PIK3R2/TNFSF10/NCOA5/OGT/FOXO1/SLC9A1/IRS4/FOXC2/LPIN1/XBP1/MSTN/BAIAP2L1/SHC1/VAMP2/TSC1/AGT/UCP3/LEP/ESRRA/PDK4/SLC25A33/PFKFB1/SLC2A1/KL/SREBF1/PTEN/IRS2/CAT/PDK2/AKT1/ATP6V0A1/HADHA/PAK1/PCK1/GCK	57
GO:0022409	BP	GO:0022409	positive regulation of cell-cell adhesion	55/985	255/18670	1.7092e-19	1.11972e-17	4.91172e-18	ITGB2/HAVCR2/TNFSF13B/NLRP3/CD28/PDCD1/CD4/IL7R/IL10/JAK3/ITGA4/FOXP3/CCL5/VCAM1/CCL2/IL6/SIRPA/IFNG/IL15/CD274/IGF1/LGALS1/LYN/CAV1/CYLD/ETS1/NR4A3/PRKCQ/TNF/ADA/RHOA/SHH/IL1B/IL7/PRKCZ/TNFSF11/CD276/XBP1/SOX2/NODAL/SYK/GCNT2/RUNX1/DNAJA3/LEP/ZP4/GLI3/NKAP/RARA/EPO/IL4/AKT1/IL23A/PAK1/CDC42	55
GO:0033002	BP	GO:0033002	muscle cell proliferation	53/985	239/18670	2.11825e-19	1.37244e-17	6.0203e-18	IL10/CCL5/SOD2/TGM2/IL6/IFNG/MMP9/THBS1/CFLAR/IL15/STAT1/MEF2C/IGF1/WNT2/TPM1/JAK2/GATA6/FGF2/NR4A3/FGFR1/HMOX1/TNF/STAT3/TGFB2/HBEGF/PRKG1/ADIPOQ/SHH/EDN1/GLI1/NAMPT/ERBB4/JUN/FOXC2/RXRA/MSTN/HDAC4/PTGS2/AGT/PPARD/TCF7L2/KLF4/MAP3K5/PTEN/CDKN1A/PPARGC1A/AKT1/RIPK1/FGF9/AKR1B1/PAK1/VIP/NKX2-5	53
GO:0031331	BP	GO:0031331	positive regulation of cellular catabolic process	66/985	361/18670	4.28167e-19	2.71914e-17	1.19277e-17	TREM2/IL6/PIM2/APOE/LRRK2/IFNG/P2RX7/MSN/IGF1/CAV1/HTR2A/BAG2/HMOX1/TNF/ADRA2A/TRIM21/PTK2/IL33/TFEB/NUPR1/IL1B/UPF1/GCLC/YTHDF2/SNX9/SNCA/FOXO1/ZC3HAV1/ULK1/DISC1/PTK2B/PABPC1/PFKFB3/APP/LDLR/ACTN3/GAPDHS/VCP/VPS35/RDX/CBFA2T3/MLXIPL/PFKFB4/KDR/ADRB2/TSC1/SUMO2/HSPB8/CLU/PFKFB1/ABHD5/HK2/PTEN/FBXW7/IRS2/GPD1/HSPA1B/IL4/C9orf72/MAPK3/AKT1/PRKD1/EZR/PRKAA2/ESRRB/HTT	66
GO:0019216	BP	GO:0019216	regulation of lipid metabolic process	71/985	410/18670	4.28901e-19	2.71914e-17	1.19277e-17	FLT3/APOE/PIK3CG/IFNG/SPHK1/SNAI1/LYN/CAV1/IGFBP7/FGF2/NR4A3/HTR2A/SERPINA3/ADORA1/PLA2G6/APOC1/TNF/ADRA2A/ADIPOQ/PTK2/AGTR1/FASN/NFYA/IL1B/RORA/NRBF2/NFKB1/PIK3R2/FDFT1/BMP6/SNCA/ME1/VDR/PTK2B/THRSP/RXRA/LDLR/TXNRD1/CPT2/ACADL/NFE2L1/TNFRSF1A/PRKAG2/MLXIPL/PTGS2/AGT/FABP5/LEP/PDK4/DGKQ/ABHD5/CD36/THRA/PPARD/KLF4/SREBF1/FBXW7/IRS2/ACACB/POR/PPARGC1A/SIRT4/SCARB1/STOML2/PDK2/FLT1/AKT1/PRKD1/KIT/PR…	71
GO:0032147	BP	GO:0032147	activation of protein kinase activity	63/985	333/18670	4.66213e-19	2.92424e-17	1.28274e-17	C5AR1/CCL5/CXCR4/CHI3L1/LRRK2/THBS1/P2RX7/IGF1/NTRK1/JAK2/ADCY7/ITGB3/HGF/FGF2/ADORA1/MAP3K14/GHRL/ADCY4/TNF/ADRA2A/PRDX2/ADCY9/TGFB2/TLR4/ACVR2B/VEGFA/IL1B/ABL1/PRKCZ/TNFSF11/UBE2N/ARRB1/NGF/LPAR1/RET/PTK2B/PRKAR2B/GNG3/TLR3/ADCY2/PRKAG2/SYK/UBC/SHC1/ADRB2/AGT/LEP/DGKQ/MAP3K5/RAF1/ADCY1/EPO/IL4/MAPK3/ALK/AKT1/PRKACA/RIPK1/IL23A/KIT/PAK1/CALCA/MT3	63
GO:0023061	BP	GO:0023061	signal release	76/985	462/18670	5.11344e-19	3.1405e-17	1.3776e-17	CD38/CCL5/IL6/LRRK2/IFNG/P2RX7/ADORA2A/MEF2C/ANXA5/INHBA/LYN/JAK2/HTR2A/FGFR1/ADORA1/ITPR2/PLA2G6/GHRL/TNF/ADRA2A/LIF/POMC/ADIPOQ/ACVR2B/AGTR1/SPP1/IL1B/EDN1/TFAP2B/ITPR1/RETN/HSPA8/BMP6/SNCA/TNFSF11/TFR2/SNAP25/ARRB1/GNAS/STXBP1/SYT2/PPT1/PFKL/VPS35/PRKCG/KCNA5/VAMP1/VAMP2/AGT/LEP/CALM3/SLC2A1/GLUL/GRP/PPARD/TCF7L2/GLP1R/SREBF1/RAF1/NEUROD1/IRS2/ADCY1/SYN3/SIRT4/CTBP2/SLC30A8/SLC25A4/ADRA1A/G6PC…	76
GO:0046394	BP	GO:0046394	carboxylic acid biosynthetic process	76/985	462/18670	5.11344e-19	3.1405e-17	1.3776e-17	HK3/SDS/IFNG/PTGDS/P2RX7/IDO1/IGF1/HTR2A/BCAT1/PTGIS/APOC1/GLS2/STAT3/ADIPOQ/PGM2L1/SLC1A3/FASN/NUPR1/GOT2/LPL/IL1B/EDN1/ALDOC/NFKB1/RBP1/OGT/GLS/TECR/GGT1/NUP43/HSD17B4/PFKFB3/APP/PLOD2/PFKL/XBP1/ENO2/OGDH/ACTN3/PGAM2/GAPDHS/HDAC4/ACADL/MTAP/PRKAG2/CBFA2T3/SYK/MLXIPL/PFKFB4/GPT/OGDHL/PTGS2/ALDH1A3/FABP5/PGK2/PDK4/PFKFB1/GLUL/HK2/ATIC/OSBPL3/ACACB/PRKAG3/CPS1/GPD1/HKDC1/PPARGC1A/SLC25A12/CBR1/ADP…	76
GO:0016053	BP	GO:0016053	organic acid biosynthetic process	76/985	463/18670	5.81764e-19	3.53617e-17	1.55116e-17	HK3/SDS/IFNG/PTGDS/P2RX7/IDO1/IGF1/HTR2A/BCAT1/PTGIS/APOC1/GLS2/STAT3/ADIPOQ/PGM2L1/SLC1A3/FASN/NUPR1/GOT2/LPL/IL1B/EDN1/ALDOC/NFKB1/RBP1/OGT/GLS/TECR/GGT1/NUP43/HSD17B4/PFKFB3/APP/PLOD2/PFKL/XBP1/ENO2/OGDH/ACTN3/PGAM2/GAPDHS/HDAC4/ACADL/MTAP/PRKAG2/CBFA2T3/SYK/MLXIPL/PFKFB4/GPT/OGDHL/PTGS2/ALDH1A3/FABP5/PGK2/PDK4/PFKFB1/GLUL/HK2/ATIC/OSBPL3/ACACB/PRKAG3/CPS1/GPD1/HKDC1/PPARGC1A/SLC25A12/CBR1/ADP…	76
GO:0006732	BP	GO:0006732	coenzyme metabolic process	70/985	403/18670	6.48553e-19	3.90191e-17	1.7116e-17	HK3/CD38/VNN2/NNMT/IFNG/P2RX7/IDO1/SLC2A3/IGF1/HTR2A/PTGIS/NT5E/STAT3/ACAT1/COQ7/PGM2L1/FASN/NUPR1/GCLC/ALDOC/DGAT1/FDXR/OGT/ACSL4/SNCA/ME1/NAMPT/CYB5R3/TECR/NUP43/HSD17B4/PPT1/PFKFB3/APP/PFKL/ENO2/OGDH/ACTN3/PGAM2/GAPDHS/GPD2/HDAC4/VCP/PRKAG2/CBFA2T3/MLXIPL/PFKFB4/OGDHL/PTGS2/CBR3/PGK2/PDK4/PFKFB1/SLC2A1/HK2/ATIC/ACACB/PRKAG3/H6PD/GPD1/HKDC1/PPARGC1A/DBI/SLC25A12/ADPGK/PDK2/PRKAA2/SLC4A1/ESRRB/G…	70
GO:0042063	BP	GO:0042063	gliogenesis	58/985	290/18670	7.92115e-19	4.71749e-17	2.06935e-17	C5AR1/VIM/TREM2/CCL2/CXCR4/IL6/BIN1/IFNG/S100B/ADORA2A/GSN/LYN/TLR2/HEXB/MMP14/LAMA2/TNF/ERBB3/STAT3/TGFB2/LIF/TLR4/SOX10/RHOA/HDAC1/IL33/VTN/SHH/IL1B/ABL1/LAMB2/MBD1/CDH2/NDN/LPAR1/DISC1/PTK2B/NKX2-1/NTRK2/APP/WDR1/LDLR/SOX2/SRGAP2/NFE2L1/CNP/PAX2/CLU/GLI3/PTEN/MAPT/MAPK3/NDRG1/LIN28A/SMO/AKT1/PPP1CC/MT3	58
GO:0046390	BP	GO:0046390	ribose phosphate biosynthetic process	59/985	300/18670	9.20042e-19	5.42457e-17	2.37952e-17	HK3/TREM2/IFNG/P2RX7/IGF1/ADCY7/HTR2A/ADCY4/ADCY9/STAT3/ACAT1/PGM2L1/FASN/NUPR1/ALDOC/OGT/ACSL4/SNCA/TECR/AMPD3/NUP43/PPT1/PFKFB3/APP/PFKL/ENO2/OGDH/ACTN3/PGAM2/GAPDHS/HDAC4/VCP/ADCY2/PRKAG2/CBFA2T3/MLXIPL/PFKFB4/OGDHL/PGK2/PDK4/PFKFB1/HK2/ATIC/PYGL/ACACB/PRKAG3/ADCY1/GPD1/HKDC1/IL4/PPARGC1A/SLC25A12/STOML2/ADPGK/PDK2/PRKAA2/SLC4A1/ESRRB/GCK	59
GO:0055002	BP	GO:0055002	striated muscle cell development	44/985	173/18670	9.61272e-19	5.57381e-17	2.44499e-17	DYSF/CFLAR/MEF2C/LOX/IGF1/CFL2/TPM1/SLC8A1/FLNC/HDAC9/SGCB/BVES/STAC3/ITGB1/MYH11/MYBPC3/VEGFA/PDLIM5/EDN1/DMD/UCHL1/WDR1/LMOD3/BCL2/HDAC4/LMNA/ACTN2/AGT/MYOD1/KRT19/RYR1/MYH10/NEB/MYPN/LDB3/CHRNB1/ADRA1A/MYL2/SMO/ACTA1/MYH6/PAK1/NKX2-5/MYO18B	44
GO:0009165	BP	GO:0009165	nucleotide biosynthetic process	68/985	386/18670	9.64262e-19	5.57381e-17	2.44499e-17	HK3/TREM2/NNMT/IFNG/P2RX7/IDO1/IGF1/ADCY7/HTR2A/PTGIS/ADCY4/ADA/ADCY9/STAT3/ACAT1/NOS3/PGM2L1/FASN/NUPR1/ALDOC/OGT/ACSL4/SNCA/ME1/NAMPT/TECR/AMPD3/NUP43/PPT1/PFKFB3/APP/PFKL/ENO2/OGDH/ACTN3/PGAM2/GAPDHS/HDAC4/VCP/ADCY2/PRKAG2/CBFA2T3/MLXIPL/PFKFB4/OGDHL/PTGS2/PGK2/PDK4/PFKFB1/HK2/ATIC/ACACB/PRKAG3/NOS1/ADCY1/GPD1/HKDC1/IL4/PPARGC1A/SLC25A12/STOML2/ADPGK/PDK2/NOS2/PRKAA2/SLC4A1/ESRRB/GCK	68
GO:0051402	BP	GO:0051402	neuron apoptotic process	52/985	239/18670	1.1324e-18	6.48216e-17	2.84344e-17	C5AR1/ITGAM/SOD2/CCL2/AXL/APOE/CTSZ/ADORA2A/MEF2C/NTRK1/JAK2/NRP1/MCL1/NR4A3/FAM162A/HMOX1/TNF/ERBB3/TGFB2/HSPA5/RHOA/MAX/NUPR1/GCLC/TFAP2B/SNCA/ARRB1/NGF/STXBP1/JUN/PTK2B/PPT1/NTRK2/APP/SIAH1/BCL2/HDAC4/TP63/PRKCG/BDNF/RAPSN/ATN1/NR4A2/NTF4/FBXW7/NEFL/NQO1/EGLN3/PPARGC1A/CASP3/SNCB/MT3	52
GO:0002791	BP	GO:0002791	regulation of peptide secretion	79/985	500/18670	1.18208e-18	6.70148e-17	2.93965e-17	TLR8/HAVCR2/NLRP3/CD38/FCGR2B/IL10/FOXP3/CCL5/TREM2/TNFRSF4/FCN1/IL6/APOE/LRRK2/IFNG/P2RX7/FN1/ADORA2A/CD274/IGF1/ANXA5/LYN/JAK2/IFIH1/TLR2/RSAD2/CASP1/DDX58/ADORA1/ITPR2/PLA2G6/HDAC9/GHRL/TNF/ADRA2A/CD34/PML/TGFB2/TLR4/ARG2/IL33/LPL/IL1B/TFAP2B/ABL1/ITPR1/PRKCZ/BMP6/TNFSF11/TFR2/SNAP25/ARRB1/PFKL/XBP1/VPS35/SYK/KCNA5/ACHE/LEP/SLC2A1/GLUL/MYH10/GRP/PPARD/TCF7L2/GLP1R/IL1A/SREBF1/NEUROD1/IRS2/MAPK…	79
GO:0009260	BP	GO:0009260	ribonucleotide biosynthetic process	58/985	293/18670	1.32235e-18	7.42533e-17	3.25716e-17	HK3/TREM2/IFNG/P2RX7/IGF1/ADCY7/HTR2A/ADCY4/ADCY9/STAT3/ACAT1/PGM2L1/FASN/NUPR1/ALDOC/OGT/ACSL4/SNCA/TECR/AMPD3/NUP43/PPT1/PFKFB3/APP/PFKL/ENO2/OGDH/ACTN3/PGAM2/GAPDHS/HDAC4/VCP/ADCY2/PRKAG2/CBFA2T3/MLXIPL/PFKFB4/OGDHL/PGK2/PDK4/PFKFB1/HK2/ATIC/ACACB/PRKAG3/ADCY1/GPD1/HKDC1/IL4/PPARGC1A/SLC25A12/STOML2/ADPGK/PDK2/PRKAA2/SLC4A1/ESRRB/GCK	58
GO:0009127	BP	GO:0009127	purine nucleoside monophosphate biosynthetic process	45/985	183/18670	1.61589e-18	8.90403e-17	3.90581e-17	HK3/TREM2/IFNG/P2RX7/IGF1/HTR2A/ADA/STAT3/PGM2L1/NUPR1/ALDOC/OGT/AMPD3/NUP43/PFKFB3/APP/PFKL/ENO2/OGDH/ACTN3/PGAM2/GAPDHS/HDAC4/VCP/PRKAG2/CBFA2T3/MLXIPL/PFKFB4/OGDHL/PGK2/PFKFB1/HK2/ATIC/PRKAG3/GPD1/HKDC1/IL4/PPARGC1A/SLC25A12/STOML2/ADPGK/PRKAA2/SLC4A1/ESRRB/GCK	45
GO:0009168	BP	GO:0009168	purine ribonucleoside monophosphate biosynthetic process	45/985	183/18670	1.61589e-18	8.90403e-17	3.90581e-17	HK3/TREM2/IFNG/P2RX7/IGF1/HTR2A/ADA/STAT3/PGM2L1/NUPR1/ALDOC/OGT/AMPD3/NUP43/PFKFB3/APP/PFKL/ENO2/OGDH/ACTN3/PGAM2/GAPDHS/HDAC4/VCP/PRKAG2/CBFA2T3/MLXIPL/PFKFB4/OGDHL/PGK2/PFKFB1/HK2/ATIC/PRKAG3/GPD1/HKDC1/IL4/PPARGC1A/SLC25A12/STOML2/ADPGK/PRKAA2/SLC4A1/ESRRB/GCK	45
GO:0006754	BP	GO:0006754	ATP biosynthetic process	42/985	160/18670	1.67613e-18	8.96268e-17	3.93153e-17	HK3/TREM2/IFNG/P2RX7/IGF1/HTR2A/STAT3/PGM2L1/NUPR1/ALDOC/OGT/NUP43/PFKFB3/APP/PFKL/ENO2/OGDH/ACTN3/PGAM2/GAPDHS/HDAC4/VCP/PRKAG2/CBFA2T3/MLXIPL/PFKFB4/OGDHL/PGK2/PFKFB1/HK2/PRKAG3/GPD1/HKDC1/IL4/PPARGC1A/SLC25A12/STOML2/ADPGK/PRKAA2/SLC4A1/ESRRB/GCK	42
GO:0001667	BP	GO:0001667	ameboidal-type cell migration	75/985	461/18670	1.69164e-18	8.96268e-17	3.93153e-17	ITGB2/ANXA6/ITGA4/APOE/FAP/IFNG/MMP9/THBS1/PECAM1/FN1/SPARC/MEF2C/TIMP1/ITGB3/ETS1/SLC8A1/NRP1/FGF2/STAT5A/SLIT2/FGFR1/AKT3/HDAC9/HMOX1/GNA12/PML/TGFB2/HBEGF/SOX10/RHOA/NOS3/PTK2/ITGB1/MYH9/AMOTL2/CAP1/SHH/STC1/VEGFA/EDN1/ABL1/CYGB/RCC2/PTP4A3/NR4A1/PRCP/RET/ERBB4/AMOTL1/JUN/PTK2B/FOXC2/CALR/SRGAP2/NODAL/PPM1F/KDR/MET/PTGS2/AGT/ROBO1/GLUL/PPARD/CRB2/KLF4/PTEN/FBXW7/IL4/SCARB1/SMO/AKT1/ANGPT2/PRKD…	75
GO:1901293	BP	GO:1901293	nucleoside phosphate biosynthetic process	68/985	390/18670	1.70147e-18	8.96268e-17	3.93153e-17	HK3/TREM2/NNMT/IFNG/P2RX7/IDO1/IGF1/ADCY7/HTR2A/PTGIS/ADCY4/ADA/ADCY9/STAT3/ACAT1/NOS3/PGM2L1/FASN/NUPR1/ALDOC/OGT/ACSL4/SNCA/ME1/NAMPT/TECR/AMPD3/NUP43/PPT1/PFKFB3/APP/PFKL/ENO2/OGDH/ACTN3/PGAM2/GAPDHS/HDAC4/VCP/ADCY2/PRKAG2/CBFA2T3/MLXIPL/PFKFB4/OGDHL/PTGS2/PGK2/PDK4/PFKFB1/HK2/ATIC/ACACB/PRKAG3/NOS1/ADCY1/GPD1/HKDC1/IL4/PPARGC1A/SLC25A12/STOML2/ADPGK/PDK2/NOS2/PRKAA2/SLC4A1/ESRRB/GCK	68
GO:0009135	BP	GO:0009135	purine nucleoside diphosphate metabolic process	39/985	138/18670	1.70254e-18	8.96268e-17	3.93153e-17	HK3/IFNG/P2RX7/IGF1/HTR2A/STAT3/PGM2L1/NUPR1/ALDOC/OGT/AMPD3/NUP43/PFKFB3/APP/PFKL/ENO2/OGDH/ACTN3/PGAM2/GAPDHS/HDAC4/PRKAG2/CBFA2T3/MLXIPL/PFKFB4/OGDHL/PGK2/PFKFB1/HK2/PRKAG3/GPD1/HKDC1/PPARGC1A/SLC25A12/ADPGK/PRKAA2/SLC4A1/ESRRB/GCK	39
GO:0009179	BP	GO:0009179	purine ribonucleoside diphosphate metabolic process	39/985	138/18670	1.70254e-18	8.96268e-17	3.93153e-17	HK3/IFNG/P2RX7/IGF1/HTR2A/STAT3/PGM2L1/NUPR1/ALDOC/OGT/AMPD3/NUP43/PFKFB3/APP/PFKL/ENO2/OGDH/ACTN3/PGAM2/GAPDHS/HDAC4/PRKAG2/CBFA2T3/MLXIPL/PFKFB4/OGDHL/PGK2/PFKFB1/HK2/PRKAG3/GPD1/HKDC1/PPARGC1A/SLC25A12/ADPGK/PRKAA2/SLC4A1/ESRRB/GCK	39
GO:0050863	BP	GO:0050863	regulation of T cell activation	60/985	314/18670	2.00759e-18	1.0475e-16	4.59493e-17	HAVCR2/SPN/TNFSF13B/NLRP3/CD28/PDCD1/CD4/IL7R/FCGR2B/IL10/JAK3/FOXP3/CCL5/VCAM1/CCL2/IL6/SIRPA/IFNG/IDO1/ADORA2A/IL15/CD274/IGF1/ZEB1/LGALS1/GSN/LYN/CAV1/CYLD/PRKCQ/ADA/PRDX2/CAMK4/RHOA/ARG2/SHH/GPNMB/IL1B/IL7/ABL1/PRKCZ/TNFSF11/CD276/XBP1/SYK/RUNX1/DNAJA3/LEP/ZP4/LGALS3/GLI3/NKAP/RARA/EPO/IL4/CASP3/AKT1/IL23A/PAK1/CDC42	60
GO:0009266	BP	GO:0009266	response to temperature stimulus	52/985	243/18670	2.43864e-18	1.26124e-16	5.53253e-17	TRPV2/CXCR4/THBS1/CXCL12/IGF1/NTRK1/LYN/IGFBP7/HTR2A/BAG2/ADORA1/CRYAB/HMOX1/CD34/HSPA5/NOS3/MICB/LPL/GCLC/HSPA8/FOXO1/DNAJA1/NUP43/SLC9A1/NFKBIA/MSTN/TRPM2/VCP/SLC25A27/NFE2L1/DNAJA3/ADRB2/PTGS2/MICA/UCP3/HSPB8/THRA/IL1A/NOS1/MAPT/HSPA1B/CDKN1A/MAPK3/PPARGC1A/NTSR1/AKT1/DNAJA2/TRPM8/FOS/PRKACA/CASP8/HSPA2	52
GO:0009108	BP	GO:0009108	coenzyme biosynthetic process	54/985	261/18670	2.65891e-18	1.36321e-16	5.97982e-17	HK3/NNMT/IFNG/P2RX7/IDO1/IGF1/HTR2A/PTGIS/STAT3/ACAT1/COQ7/PGM2L1/FASN/NUPR1/ALDOC/FDXR/OGT/ACSL4/SNCA/NAMPT/TECR/NUP43/PPT1/PFKFB3/APP/PFKL/ENO2/OGDH/ACTN3/PGAM2/GAPDHS/HDAC4/PRKAG2/CBFA2T3/MLXIPL/PFKFB4/OGDHL/PTGS2/PGK2/PDK4/PFKFB1/HK2/ATIC/ACACB/PRKAG3/GPD1/HKDC1/PPARGC1A/ADPGK/PDK2/PRKAA2/SLC4A1/ESRRB/GCK	54
GO:0006066	BP	GO:0006066	alcohol metabolic process	65/985	364/18670	2.81977e-18	1.43322e-16	6.28692e-17	APOE/IFNG/SPHK1/DYSF/IGF1/FGF2/FGFR1/ALDH1B1/APOC1/SMPD1/TNF/ALDH2/CETP/FASN/NFYA/IL1B/NFKB1/ALDH1A1/DGAT1/FDXR/FDFT1/BMP6/SNCA/CYB5R3/SOAT2/DBH/NUDT10/ADH1B/VDR/NUDT11/PTK2B/ALDH3B1/APP/RXRA/LDLR/GPD2/ACADL/NFE2L1/SORD/CALM1/ADH7/ALDH1A3/LEP/ALDH3B2/DGKQ/RDH11/PPARD/SREBF1/PTEN/ACACB/IP6K3/POR/GPD1/IL4/SCARB1/CAT/NTSR1/INPP1/CYP11A1/AKR1B1/PRKAA2/PCK1/ADH1A/MT3/GNB3	65
GO:0009185	BP	GO:0009185	ribonucleoside diphosphate metabolic process	39/985	140/18670	2.96313e-18	1.48719e-16	6.52363e-17	HK3/IFNG/P2RX7/IGF1/HTR2A/STAT3/PGM2L1/NUPR1/ALDOC/OGT/AMPD3/NUP43/PFKFB3/APP/PFKL/ENO2/OGDH/ACTN3/PGAM2/GAPDHS/HDAC4/PRKAG2/CBFA2T3/MLXIPL/PFKFB4/OGDHL/PGK2/PFKFB1/HK2/PRKAG3/GPD1/HKDC1/PPARGC1A/SLC25A12/ADPGK/PRKAA2/SLC4A1/ESRRB/GCK	39
GO:0050867	BP	GO:0050867	positive regulation of cell activation	68/985	394/18670	2.97639e-18	1.48719e-16	6.52363e-17	ITGB2/HAVCR2/FCER1G/ITGAM/TNFSF13B/NLRP3/CD28/PDCD1/CD4/CD38/IL7R/IL10/JAK3/FOXP3/CCL5/VCAM1/TREM2/CCL2/TNFRSF4/IL6/AXL/LRRK2/SIRPA/IFNG/THBS1/IL15/MEF2C/CD274/IGF1/LGALS1/LYN/JAK2/CAV1/CYLD/NR4A3/MMP14/PRKCQ/ADA/TLR4/RHOA/SELP/IL33/SHH/IL1B/IL7/PRKCZ/TNFSF11/STXBP1/CD276/XBP1/BCL2/LAMP1/SYK/RUNX1/DNAJA3/LEP/ZP4/GLI3/NKAP/IRS2/RARA/EPO/IL4/CDKN1A/AKT1/IL23A/PAK1/CDC42	68
GO:0044282	BP	GO:0044282	small molecule catabolic process	73/985	445/18670	3.07838e-18	1.52522e-16	6.69048e-17	HK3/APOE/SDS/TYMP/IDO1/SARDH/FGF2/HEXB/ALDH1B1/BCAT1/NT5E/GLS2/ADA/ALDH2/ADIPOQ/ACAT1/NOS3/ARG2/PGM2L1/GOT2/ALDOC/DBT/ALDH1A1/GALE/GLS/SLC9A1/HSD17B4/ALDH3B1/LPIN1/PFKL/ENO2/OGDH/ACTN3/PGAM2/GAPDHS/CPT2/GPD2/ACADL/SORD/PEX2/GPT/NT5C1A/ADH7/XYLB/LEP/CBR3/ALDH3B2/ETFDH/GLUL/HK2/PPARD/PTEN/ALDH7A1/HADHB/IRS2/ACACB/NOS1/ETFA/SCARB1/SLC25A12/ADPGK/NTSR1/AKT1/NOS2/INPP1/HADHA/TKTL1/CBS/CPT1C/PCK1/CRYM/…	73
GO:0042119	BP	GO:0042119	neutrophil activation	78/985	498/18670	3.33681e-18	1.63948e-16	7.1917e-17	CYBB/ITGB2/FCER1G/C5AR1/HK3/ITGAM/ITGAX/FCGR2B/CCL5/FCN1/IQGAP2/CHI3L1/SIRPA/SERPINA1/TIMP2/MMP9/CTSZ/PLAUR/CTSB/B2M/SLC2A5/PECAM1/FCAR/HVCN1/SLC2A3/IL15/GSN/ANPEP/LTF/TLR2/HEXB/MPO/SERPINA3/SURF4/PLAU/RHOA/ITGAV/FTL/CAP1/CTSA/CXCL1/VCL/ALDOC/BPI/PRDX4/NFKB1/RETN/HSPA8/DGAT1/ATG7/PSMD1/CTSD/CYB5R3/GYG1/SNAP25/PGRMC1/AMPD3/PRCP/FTH1/ALDH3B1/PFKL/SPTAN1/TRPM2/LAMP1/VCP/SYK/FABP5/CKAP4/CD36/LGALS3/A…	78
GO:0002446	BP	GO:0002446	neutrophil mediated immunity	78/985	499/18670	3.76112e-18	1.83269e-16	8.03922e-17	CYBB/ITGB2/FCER1G/C5AR1/HK3/ITGAM/ITGAX/FCN1/IL6/IQGAP2/CHI3L1/SIRPA/SERPINA1/TIMP2/MMP9/CTSZ/PLAUR/CTSB/B2M/SLC2A5/PECAM1/FCAR/HVCN1/SLC2A3/GSN/ANPEP/LTF/TLR2/HEXB/MPO/SERPINA3/SURF4/PLAU/ACE/RHOA/ITGAV/FTL/CAP1/CTSA/CXCL1/VCL/ALDOC/BPI/PRDX4/NFKB1/RETN/HSPA8/DGAT1/ATG7/PSMD1/CTSD/CYB5R3/GYG1/SNAP25/PGRMC1/AMPD3/PRCP/FTH1/ALDH3B1/WDR1/PFKL/SPTAN1/TRPM2/LAMP1/VCP/SYK/FABP5/CKAP4/CD36/LGALS3/ACTR1…	78
GO:0045766	BP	GO:0045766	positive regulation of angiogenesis	47/985	204/18670	4.71185e-18	2.27714e-16	9.9888e-17	CYBB/ITGB2/C5AR1/ITGAX/IL10/CXCR4/CHI3L1/THBS1/SPHK1/GATA6/ETS1/HGF/NRP1/ENG/FGF2/CMA1/SERPINE1/PTGIS/AKT3/ECM1/HDAC9/GHRL/HMOX1/CD34/STAT3/NOS3/ITGB1/AGTR1/AQP1/VEGFA/IL1B/ABL1/STIM1/PTK2B/FOXC2/XBP1/NODAL/TLR3/RUNX1/KDR/PTGS2/HK2/IL1A/KLF4/FLT1/ANGPT2/PRKD1	47
GO:0046209	BP	GO:0046209	nitric oxide metabolic process	30/985	82/18670	4.82625e-18	2.31346e-16	1.01481e-16	ITGB2/IL10/SIRPA/IFNG/JAK2/KLF2/CAV1/TLR2/PTGIS/TNF/CD34/TLR4/NOS3/ARG2/IL1B/EDN1/RORA/PTK2B/SMAD3/PTGS2/AGT/CLU/CD36/KLF4/NOS1/POR/CPS1/NQO1/AKT1/NOS2	30
GO:0009743	BP	GO:0009743	response to carbohydrate	50/985	230/18670	5.49737e-18	2.593e-16	1.13744e-16	COL6A2/THBS1/SLC2A5/SPARC/LGALS1/LYN/SLC8A1/NOX4/CMA1/PLA2G6/MAP1B/GHRL/ADRA2A/RHOA/ADIPOQ/ACVR2B/LPL/IL1B/GCLC/ATG7/ME1/NAMPT/ARRB1/PTK2B/PFKL/SMARCA4/XBP1/MLXIPL/VAMP2/PTGS2/LEP/PAX2/GLUL/PPARD/TCF7L2/SREBF1/PTEN/RAF1/NEUROD1/IRS2/PPARGC1A/SLC30A8/LIN28A/CAT/CASP3/ANGPT2/PRKACA/PRKAA2/PCK1/GCK	50
GO:1904018	BP	GO:1904018	positive regulation of vasculature development	50/985	230/18670	5.49737e-18	2.593e-16	1.13744e-16	CYBB/ITGB2/C5AR1/ITGAX/IL10/SOD2/CXCR4/CHI3L1/THBS1/SPHK1/CFLAR/GATA6/ETS1/HGF/NRP1/ENG/FGF2/CMA1/SERPINE1/PTGIS/AKT3/ECM1/HDAC9/GHRL/HMOX1/CD34/STAT3/NOS3/ITGB1/AGTR1/AQP1/VEGFA/IL1B/ABL1/STIM1/PTK2B/FOXC2/XBP1/NODAL/TLR3/RUNX1/KDR/PTGS2/HK2/IL1A/KLF4/FLT1/ANGPT2/PRKD1/KIT	50
GO:0001659	BP	GO:0001659	temperature homeostasis	43/985	173/18670	6.09827e-18	2.8536e-16	1.25175e-16	TRPV2/CXCR4/IL15/JAK2/CAV1/IL18R1/HTR2A/ADORA1/GHRL/TNF/STAT3/TLR4/ADIPOQ/ACVR2B/VEGFA/KDM1A/IL1B/ALDH1A1/OGT/FOXO1/TNFSF11/GNAS/DBH/ESRRG/FOXC2/LPIN1/ACTN3/TRPM2/CPT2/ACADL/SYK/ADRB2/PTGS2/ACHE/FABP5/LEP/CD36/THRA/IL1A/IL4/PPARGC1A/NTSR1/TRPM8	43
GO:0050708	BP	GO:0050708	regulation of protein secretion	75/985	472/18670	6.67231e-18	3.09763e-16	1.35879e-16	TLR8/HAVCR2/NLRP3/CD38/FCGR2B/IL10/FOXP3/CCL5/TREM2/TNFRSF4/FCN1/IL6/APOE/LRRK2/IFNG/P2RX7/FN1/ADORA2A/CD274/IGF1/ANXA5/LYN/JAK2/IFIH1/TLR2/RSAD2/CASP1/DDX58/ITPR2/PLA2G6/HDAC9/GHRL/TNF/ADRA2A/CD34/PML/TGFB2/TLR4/ARG2/IL33/LPL/IL1B/TFAP2B/ABL1/ITPR1/PRKCZ/BMP6/SNAP25/ARRB1/PFKL/XBP1/VPS35/SYK/KCNA5/ACHE/LEP/SLC2A1/GLUL/MYH10/PPARD/TCF7L2/GLP1R/IL1A/SREBF1/NEUROD1/IRS2/MAPK3/SIRT4/SLC30A8/SLC25A4/…	75
GO:0002696	BP	GO:0002696	positive regulation of leukocyte activation	66/985	380/18670	6.79046e-18	3.12785e-16	1.37205e-16	ITGB2/HAVCR2/FCER1G/ITGAM/TNFSF13B/NLRP3/CD28/PDCD1/CD4/CD38/IL7R/IL10/JAK3/FOXP3/CCL5/VCAM1/TREM2/CCL2/TNFRSF4/IL6/AXL/LRRK2/SIRPA/IFNG/THBS1/IL15/MEF2C/CD274/IGF1/LGALS1/LYN/CAV1/CYLD/NR4A3/MMP14/PRKCQ/ADA/TLR4/RHOA/IL33/SHH/IL1B/IL7/PRKCZ/TNFSF11/STXBP1/CD276/XBP1/BCL2/LAMP1/SYK/RUNX1/DNAJA3/LEP/ZP4/GLI3/NKAP/IRS2/RARA/EPO/IL4/CDKN1A/AKT1/IL23A/PAK1/CDC42	66
GO:0007599	BP	GO:0007599	hemostasis	62/985	341/18670	6.96353e-18	3.18271e-16	1.39612e-16	WAS/FCER1G/FLI1/GNG2/IL6/AXL/APOE/FAP/F13A1/PIK3CG/SERPINA1/PLAUR/THBS1/P2RX7/ADORA2A/FLNA/ACTB/ANXA5/LYN/JAK2/GATA6/A2M/CAV1/ITGB3/SERPINE1/ITPR2/PLAU/PRKCQ/ADRA2A/GNA12/CD34/PRDX2/TLR4/PRKG1/SELP/NOS3/MYH9/HDAC1/VTN/AKAP1/SHH/KDM1A/EDN1/VCL/ITPR1/ARRB1/GNAS/STXBP1/PRCP/PRKAR2B/GNAQ/PRKCG/SYK/DGKQ/CD36/RAF1/DGKK/MAPK3/PLAT/PRKACA/CDC42/SLC4A1	62
GO:1901342	BP	GO:1901342	regulation of vasculature development	70/985	422/18670	8.48686e-18	3.84912e-16	1.68844e-16	CYBB/ITGB2/C5AR1/ITGAX/IL10/SOD2/CXCR4/IL6/CHI3L1/THBS1/SPHK1/SPARC/CFLAR/STAT1/RECK/KLF2/GATA6/ETS1/HGF/NRP1/ENG/FGF2/CMA1/SERPINE1/PTGIS/AKT3/ECM1/HSPG2/HDAC9/GHRL/HMOX1/CD34/PML/STAT3/TGFB2/RHOA/RNH1/NOS3/ITGB1/AGTR1/AQP1/VEGFA/GPNMB/IL1B/ABL1/GPR4/STIM1/PTK2B/FOXC2/HTATIP2/XBP1/NODAL/TLR3/RUNX1/KDR/PTGS2/AGT/LEP/GLUL/HK2/IL1A/KLF4/FBXW7/FLT1/KLK3/ANGPT2/PRL/FGF9/PRKD1/KIT	70
GO:0044262	BP	GO:0044262	cellular carbohydrate metabolic process	56/985	286/18670	8.87252e-18	3.99331e-16	1.75169e-16	HK3/DYSF/IGF1/ENPP1/STAT3/POMC/ADIPOQ/PGM2L1/CLK2/NUPR1/RORA/PYGM/BRAF/OGT/SNCA/FOXO1/GYG1/GYS1/PHKA2/PTK2B/PFKFB3/ACTN3/GPD2/HDAC4/NFE2L1/SORD/PRKAG2/CBFA2T3/CALM1/PFKFB4/XYLB/LEP/PDK4/DGKQ/PFKFB1/SLC2A1/HK2/PYGL/PTEN/IRS2/ACACB/PRKAG3/FBP2/HKDC1/PPARGC1A/SLC25A12/PDK2/NTSR1/AKT1/INPP1/PPP1CC/AKR1B1/PCK1/ESRRB/GCK/GNB3	56
GO:0045765	BP	GO:0045765	regulation of angiogenesis	66/985	383/18670	1.03094e-17	4.60486e-16	2.01995e-16	CYBB/ITGB2/C5AR1/ITGAX/IL10/CXCR4/IL6/CHI3L1/THBS1/SPHK1/SPARC/STAT1/RECK/KLF2/GATA6/ETS1/HGF/NRP1/ENG/FGF2/CMA1/SERPINE1/PTGIS/AKT3/ECM1/HSPG2/HDAC9/GHRL/HMOX1/CD34/PML/STAT3/TGFB2/RHOA/RNH1/NOS3/ITGB1/AGTR1/AQP1/VEGFA/GPNMB/IL1B/ABL1/GPR4/STIM1/PTK2B/FOXC2/HTATIP2/XBP1/NODAL/TLR3/RUNX1/KDR/PTGS2/AGT/LEP/GLUL/HK2/IL1A/KLF4/FBXW7/FLT1/KLK3/ANGPT2/PRL/PRKD1	66
GO:0062013	BP	GO:0062013	positive regulation of small molecule metabolic process	40/985	153/18670	1.28854e-17	5.7122e-16	2.50569e-16	TREM2/IFNG/P2RX7/IGF1/NR4A3/HTR2A/TNF/STAT3/ADIPOQ/NOS3/NUPR1/IL1B/NFKB1/BMP6/SNCA/FOXO1/PFKFB3/APP/ACTN3/GAPDHS/VCP/MLXIPL/PFKFB4/PTGS2/PGK2/PFKFB1/SREBF1/IRS2/NOS1/POR/GPD1/IL4/PPARGC1A/SLC25A12/NTSR1/AKT1/NOS2/PRKAA2/ESRRB/GCK	40
GO:0051188	BP	GO:0051188	cofactor biosynthetic process	60/985	326/18670	1.3164e-17	5.79214e-16	2.54076e-16	CYBB/HK3/NNMT/IFNG/P2RX7/IDO1/IGF1/HTR2A/PTGIS/MAOB/STAT3/ACAT1/COQ7/PGM2L1/FASN/NUPR1/GCLC/ALDOC/FDXR/OGT/ACSL4/SNCA/NAMPT/TECR/GGT1/NUP43/DUOX2/PPT1/PFKFB3/APP/PFKL/ENO2/OGDH/ACTN3/PGAM2/GAPDHS/HDAC4/NFE2L1/PRKAG2/CBFA2T3/MLXIPL/PFKFB4/OGDHL/PTGS2/PGK2/PDK4/PFKFB1/HK2/ATIC/ACACB/PRKAG3/GPD1/HKDC1/PPARGC1A/ADPGK/PDK2/PRKAA2/SLC4A1/ESRRB/GCK	60
GO:0050900	BP	GO:0050900	leukocyte migration	77/985	499/18670	1.33008e-17	5.809e-16	2.54815e-16	ITGB2/MYO1G/FCER1G/SPN/CCR5/C5AR1/ITGAM/ITGAX/CCL18/IL10/ITGA4/CCL5/VCAM1/TREM2/CCL2/CXCR4/PLA2G7/IL6/SIRPA/PIK3CG/THBS1/CXCL12/PECAM1/MSN/FN1/DYSF/LYN/CAV1/ITGB3/SLIT2/DUSP1/ADORA1/SERPINE1/ECM1/MMP14/HMOX1/TNF/ADA/CD34/TGFB2/RHOA/ITGAV/SELP/ITGB1/MYH9/IL33/VEGFA/CXCL1/IL1B/EDN1/PIK3R2/SLC16A8/TNFSF11/DBH/RET/PTK2B/APP/WDR1/MSTN/CALR/TRPM2/SYK/SHC1/LEP/LGALS3/PPBP/ADD2/MAPK3/ATP1B1/FLT1/AKT1/GYP…	77
GO:0007596	BP	GO:0007596	blood coagulation	61/985	336/18670	1.3961e-17	6.05251e-16	2.65497e-16	WAS/FCER1G/GNG2/IL6/AXL/APOE/FAP/F13A1/PIK3CG/SERPINA1/PLAUR/THBS1/P2RX7/ADORA2A/FLNA/ACTB/ANXA5/LYN/JAK2/GATA6/A2M/CAV1/ITGB3/SERPINE1/ITPR2/PLAU/PRKCQ/ADRA2A/GNA12/CD34/PRDX2/TLR4/PRKG1/SELP/NOS3/MYH9/HDAC1/VTN/AKAP1/SHH/KDM1A/EDN1/VCL/ITPR1/ARRB1/GNAS/STXBP1/PRCP/PRKAR2B/GNAQ/PRKCG/SYK/DGKQ/CD36/RAF1/DGKK/MAPK3/PLAT/PRKACA/CDC42/SLC4A1	61
GO:0010001	BP	GO:0010001	glial cell differentiation	48/985	218/18670	1.48231e-17	6.37934e-16	2.79833e-16	C5AR1/VIM/TREM2/CXCR4/IL6/BIN1/IFNG/S100B/ADORA2A/GSN/LYN/TLR2/LAMA2/TNF/ERBB3/STAT3/LIF/TLR4/SOX10/RHOA/HDAC1/VTN/SHH/IL1B/ABL1/LAMB2/MBD1/CDH2/LPAR1/NKX2-1/NTRK2/APP/WDR1/LDLR/SOX2/NFE2L1/CNP/PAX2/CLU/GLI3/PTEN/MAPT/MAPK3/NDRG1/LIN28A/SMO/AKT1/MT3	48
GO:2001057	BP	GO:2001057	reactive nitrogen species metabolic process	30/985	85/18670	1.56e-17	6.66506e-16	2.92367e-16	ITGB2/IL10/SIRPA/IFNG/JAK2/KLF2/CAV1/TLR2/PTGIS/TNF/CD34/TLR4/NOS3/ARG2/IL1B/EDN1/RORA/PTK2B/SMAD3/PTGS2/AGT/CLU/CD36/KLF4/NOS1/POR/CPS1/NQO1/AKT1/NOS2	30
GO:0045981	BP	GO:0045981	positive regulation of nucleotide metabolic process	25/985	57/18670	1.66915e-17	7.0295e-16	3.08353e-16	TREM2/IFNG/P2RX7/IGF1/HTR2A/STAT3/NOS3/NUPR1/PFKFB3/APP/ACTN3/GAPDHS/VCP/MLXIPL/PFKFB4/PGK2/PFKFB1/NOS1/GPD1/IL4/PPARGC1A/SLC25A12/NOS2/PRKAA2/ESRRB	25
GO:1900544	BP	GO:1900544	positive regulation of purine nucleotide metabolic process	25/985	57/18670	1.66915e-17	7.0295e-16	3.08353e-16	TREM2/IFNG/P2RX7/IGF1/HTR2A/STAT3/NOS3/NUPR1/PFKFB3/APP/ACTN3/GAPDHS/VCP/MLXIPL/PFKFB4/PGK2/PFKFB1/NOS1/GPD1/IL4/PPARGC1A/SLC25A12/NOS2/PRKAA2/ESRRB	25
GO:0050870	BP	GO:0050870	positive regulation of T cell activation	46/985	202/18670	1.74536e-17	7.29833e-16	3.20146e-16	HAVCR2/TNFSF13B/NLRP3/CD28/PDCD1/CD4/IL7R/JAK3/FOXP3/CCL5/VCAM1/CCL2/IL6/SIRPA/IFNG/IL15/CD274/IGF1/LGALS1/LYN/CAV1/CYLD/PRKCQ/ADA/RHOA/SHH/IL1B/IL7/PRKCZ/TNFSF11/CD276/XBP1/SYK/RUNX1/DNAJA3/LEP/ZP4/GLI3/NKAP/RARA/EPO/IL4/AKT1/IL23A/PAK1/CDC42	46
GO:0051924	BP	GO:0051924	regulation of calcium ion transport	52/985	254/18670	1.8371e-17	7.60175e-16	3.33456e-16	CD4/CCL5/TRPV2/CCL2/CXCR4/BIN1/PIK3CG/CXCL12/P2RX7/ADORA2A/DYSF/LYN/CAV1/RRAD/SLC8A1/ANK2/PLA2G6/ADRA2A/ORAI1/PML/STAC3/RHOA/NOS3/STC1/CALM2/ABL1/DMD/STIM1/SNCA/FKBP1A/ATP2A1/ATP1A2/SLC9A1/PTK2B/AHNAK/BCL2/CALM1/PSEN2/PTGS2/AGT/CALM3/CALCR/BAK1/LGALS3/NOS1/EPO/ATP1B1/KCNE3/NTSR1/PRKACA/HTT/HSPA2	52
GO:0051047	BP	GO:0051047	positive regulation of secretion	70/985	428/18670	1.84371e-17	7.60175e-16	3.33456e-16	ITGB2/TLR8/HAVCR2/FCER1G/ITGAM/NLRP3/CD38/IL10/TREM2/TNFRSF4/FCN1/IL6/LRRK2/IFNG/CXCL12/P2RX7/ADORA2A/CD274/IGF1/INHBA/JAK2/IFIH1/TLR2/FGFR1/CASP1/DDX58/ADORA1/PLA2G6/GHRL/TNF/CD34/TGFB2/TLR4/IL33/SPP1/AQP1/LPL/IL1B/EDN1/ABL1/PRKCZ/RETN/BMP6/SNCA/TNFSF11/TFR2/ARRB1/STXBP1/XBP1/LAMP1/VPS35/SYK/AGT/ACHE/LEP/GLUL/MYH10/GRP/PPARD/TCF7L2/IL1A/IRS2/TSG101/MAPK3/SLC30A8/NTSR1/PRL/EZR/VIP/GCK	70
GO:0001503	BP	GO:0001503	ossification	67/985	398/18670	2.01778e-17	8.26167e-16	3.62403e-16	IL6/CTSK/COL6A1/P2RX7/SNAI1/SPARC/MEF2C/LOX/IGF1/PDLIM7/HGF/SLC8A1/LTF/COL13A1/ECM1/MMP14/TNF/ENPP1/TGFB2/WWTR1/RHOA/RRBP1/PTK2/ACVR2B/RUNX2/SHH/TPM4/SPP1/STC1/FASN/GPNMB/LRP4/GLI1/KLF10/BMP6/TNFSF11/GNAS/HSD17B4/ISG15/PTK2B/FOXC2/SMAD3/SOX2/CEBPD/BCL2/HDAC4/TP63/ADRB2/PTGS2/ACHE/LEP/ESRRA/RYR1/GLI3/KL/THRA/MAPK3/CAT/SMO/AKT1/AXIN2/DDX5/PRKACA/OSTN/FGF9/PRKD1/WWOX	67
GO:2001236	BP	GO:2001236	regulation of extrinsic apoptotic signaling pathway	40/985	155/18670	2.11924e-17	8.61726e-16	3.78001e-16	THBS1/CFLAR/FAS/IGF1/INHBA/CAV1/CYLD/HGF/NRP1/MCL1/FGFR1/SERPINE1/HMOX1/TNF/PML/PRDX2/ITGAV/NOS3/IL1B/GCLC/IL7/EYA1/TNFSF10/DBH/RET/BCL2/LMNA/AGT/LGALS3/TCF7L2/IL1A/PTEN/RAF1/PDIA3/HSPA1B/AKT1/RIPK1/CASP8/WWOX/HTT	40
GO:1903532	BP	GO:1903532	positive regulation of secretion by cell	67/985	399/18670	2.30557e-17	9.3107e-16	4.0842e-16	ITGB2/TLR8/HAVCR2/FCER1G/ITGAM/NLRP3/CD38/IL10/TREM2/TNFRSF4/FCN1/IL6/LRRK2/IFNG/CXCL12/P2RX7/ADORA2A/CD274/IGF1/INHBA/JAK2/IFIH1/TLR2/FGFR1/CASP1/DDX58/PLA2G6/GHRL/TNF/CD34/TGFB2/TLR4/IL33/SPP1/LPL/IL1B/EDN1/ABL1/PRKCZ/RETN/BMP6/SNCA/TNFSF11/TFR2/ARRB1/STXBP1/XBP1/LAMP1/VPS35/SYK/AGT/ACHE/LEP/GLUL/MYH10/GRP/PPARD/TCF7L2/IL1A/IRS2/TSG101/MAPK3/SLC30A8/NTSR1/EZR/VIP/GCK	67
GO:0009206	BP	GO:0009206	purine ribonucleoside triphosphate biosynthetic process	42/985	171/18670	2.37518e-17	9.52659e-16	4.1789e-16	HK3/TREM2/IFNG/P2RX7/IGF1/HTR2A/STAT3/PGM2L1/NUPR1/ALDOC/OGT/NUP43/PFKFB3/APP/PFKL/ENO2/OGDH/ACTN3/PGAM2/GAPDHS/HDAC4/VCP/PRKAG2/CBFA2T3/MLXIPL/PFKFB4/OGDHL/PGK2/PFKFB1/HK2/PRKAG3/GPD1/HKDC1/IL4/PPARGC1A/SLC25A12/STOML2/ADPGK/PRKAA2/SLC4A1/ESRRB/GCK	42
GO:0007517	BP	GO:0007517	muscle organ development	68/985	410/18670	2.56527e-17	1.02195e-15	4.48284e-16	COL6A3/S100B/CFLAR/MEF2C/LOX/IGF1/TAGLN/WNT2/CFL2/TPM1/GATA6/CAV1/ENG/FGF2/FGFR1/FHL1/HDAC9/CRYAB/LAMA2/ERBB3/KLF5/SGCB/BVES/STAC3/TGFB2/HBEGF/LIF/RHOA/HLF/CHRNA1/MYBPC3/SPEG/ITGA7/SHH/NUPR1/EDN1/GLI1/DMD/UTRN/FKBP1A/ERBB4/FOXC2/SGCG/XBP1/SMAD3/RXRA/LMOD3/MSTN/ACTN3/BCL2/HDAC4/ACHE/MYOD1/RYR1/PTEN/FOXP2/NEB/MYL2/SMO/ACTA1/CHRND/MYH6/FOS/DDX5/RIPK1/FGF9/PAK1/NKX2-5	68
GO:0009145	BP	GO:0009145	purine nucleoside triphosphate biosynthetic process	42/985	172/18670	2.98678e-17	1.18188e-15	5.1844e-16	HK3/TREM2/IFNG/P2RX7/IGF1/HTR2A/STAT3/PGM2L1/NUPR1/ALDOC/OGT/NUP43/PFKFB3/APP/PFKL/ENO2/OGDH/ACTN3/PGAM2/GAPDHS/HDAC4/VCP/PRKAG2/CBFA2T3/MLXIPL/PFKFB4/OGDHL/PGK2/PFKFB1/HK2/PRKAG3/GPD1/HKDC1/IL4/PPARGC1A/SLC25A12/STOML2/ADPGK/PRKAA2/SLC4A1/ESRRB/GCK	42
GO:0006165	BP	GO:0006165	nucleoside diphosphate phosphorylation	37/985	134/18670	3.01221e-17	1.184e-15	5.19368e-16	HK3/IFNG/P2RX7/IGF1/HTR2A/STAT3/PGM2L1/NUPR1/ALDOC/OGT/NUP43/PFKFB3/APP/PFKL/ENO2/OGDH/ACTN3/PGAM2/GAPDHS/HDAC4/PRKAG2/CBFA2T3/MLXIPL/PFKFB4/OGDHL/PGK2/PFKFB1/HK2/PRKAG3/GPD1/HKDC1/PPARGC1A/ADPGK/PRKAA2/SLC4A1/ESRRB/GCK	37
GO:0043312	BP	GO:0043312	neutrophil degranulation	75/985	485/18670	3.17316e-17	1.239e-15	5.43497e-16	CYBB/ITGB2/FCER1G/C5AR1/HK3/ITGAM/ITGAX/FCN1/IQGAP2/CHI3L1/SIRPA/SERPINA1/TIMP2/MMP9/CTSZ/PLAUR/CTSB/B2M/SLC2A5/PECAM1/FCAR/HVCN1/SLC2A3/GSN/ANPEP/LTF/TLR2/HEXB/MPO/SERPINA3/SURF4/PLAU/RHOA/ITGAV/FTL/CAP1/CTSA/CXCL1/VCL/ALDOC/BPI/PRDX4/NFKB1/RETN/HSPA8/DGAT1/ATG7/PSMD1/CTSD/CYB5R3/GYG1/SNAP25/PGRMC1/AMPD3/PRCP/FTH1/ALDH3B1/PFKL/SPTAN1/TRPM2/LAMP1/VCP/SYK/FABP5/CKAP4/CD36/LGALS3/ACTR10/PYGL/PPBP/H…	75
GO:0050817	BP	GO:0050817	coagulation	61/985	342/18670	3.38205e-17	1.31188e-15	5.75464e-16	WAS/FCER1G/GNG2/IL6/AXL/APOE/FAP/F13A1/PIK3CG/SERPINA1/PLAUR/THBS1/P2RX7/ADORA2A/FLNA/ACTB/ANXA5/LYN/JAK2/GATA6/A2M/CAV1/ITGB3/SERPINE1/ITPR2/PLAU/PRKCQ/ADRA2A/GNA12/CD34/PRDX2/TLR4/PRKG1/SELP/NOS3/MYH9/HDAC1/VTN/AKAP1/SHH/KDM1A/EDN1/VCL/ITPR1/ARRB1/GNAS/STXBP1/PRCP/PRKAR2B/GNAQ/PRKCG/SYK/DGKQ/CD36/RAF1/DGKK/MAPK3/PLAT/PRKACA/CDC42/SLC4A1	61
GO:0009156	BP	GO:0009156	ribonucleoside monophosphate biosynthetic process	45/985	197/18670	3.45873e-17	1.33285e-15	5.84664e-16	HK3/TREM2/IFNG/P2RX7/IGF1/HTR2A/ADA/STAT3/PGM2L1/NUPR1/ALDOC/OGT/AMPD3/NUP43/PFKFB3/APP/PFKL/ENO2/OGDH/ACTN3/PGAM2/GAPDHS/HDAC4/VCP/PRKAG2/CBFA2T3/MLXIPL/PFKFB4/OGDHL/PGK2/PFKFB1/HK2/ATIC/PRKAG3/GPD1/HKDC1/IL4/PPARGC1A/SLC25A12/STOML2/ADPGK/PRKAA2/SLC4A1/ESRRB/GCK	45
GO:0009896	BP	GO:0009896	positive regulation of catabolic process	69/985	423/18670	3.64119e-17	1.39406e-15	6.11511e-16	TREM2/IL6/PIM2/APOE/LRRK2/IFNG/P2RX7/MSN/IGF1/CAV1/HTR2A/BAG2/ADORA1/HMOX1/TNF/ADRA2A/TRIM21/PTK2/IL33/TFEB/NUPR1/IL1B/UPF1/GCLC/YTHDF2/ATG7/SNX9/SNCA/FOXO1/ZC3HAV1/ULK1/DISC1/PTK2B/PABPC1/PFKFB3/APP/LDLR/ACTN3/GAPDHS/VCP/VPS35/RDX/CBFA2T3/MLXIPL/PFKFB4/KDR/ADRB2/TSC1/SUMO2/HSPB8/CLU/PFKFB1/ABHD5/HK2/PTEN/FBXW7/IRS2/GPD1/HSPA1B/IL4/C9orf72/MAPK3/AKT1/PRKD1/EZR/PRKAA2/VIP/ESRRB/HTT	69
GO:0072330	BP	GO:0072330	monocarboxylic acid biosynthetic process	61/985	343/18670	3.91065e-17	1.48756e-15	6.52528e-16	HK3/SDS/IFNG/PTGDS/P2RX7/IDO1/IGF1/HTR2A/PTGIS/APOC1/STAT3/ADIPOQ/PGM2L1/SLC1A3/FASN/NUPR1/LPL/IL1B/EDN1/ALDOC/RBP1/OGT/TECR/NUP43/HSD17B4/PFKFB3/APP/PFKL/XBP1/ENO2/OGDH/ACTN3/PGAM2/GAPDHS/HDAC4/ACADL/PRKAG2/CBFA2T3/MLXIPL/PFKFB4/OGDHL/PTGS2/ALDH1A3/FABP5/PGK2/PDK4/PFKFB1/HK2/OSBPL3/ACACB/PRKAG3/GPD1/HKDC1/PPARGC1A/SLC25A12/CBR1/ADPGK/PRKAA2/SLC4A1/ESRRB/GCK	61
GO:0048732	BP	GO:0048732	gland development	70/985	434/18670	3.93989e-17	1.48908e-15	6.53193e-16	IL10/TGM2/MSN/CFLAR/WNT2/JAK2/GATA6/CAV1/ETS1/HGF/NRP1/STAT5A/FGFR1/HMOX1/TNF/ORAI1/ADA/PML/PRDX2/TGFB2/SOX10/PGR/ACAT1/VTN/SHH/FASN/VEGFA/GOT2/ABL1/GLI1/TNFSF11/EAF2/VDR/ERBB4/ESR1/JUN/NKX2-1/CDH1/XBP1/SMAD3/RXRA/SOX2/BCL2/NODAL/WNT1/TP63/MET/ALDH1A3/ROBO1/GLI3/CSNK2A2/THRA/HK2/PTEN/RAF1/FBXW7/IRS2/RARA/CPS1/MAPK3/SMO/AKT1/PRL/HOXA9/AIRE/CDKN1C/PCK1/NKX2-5/TG/PKD1	70
GO:0071902	BP	GO:0071902	positive regulation of protein serine/threonine kinase activity	60/985	334/18670	4.36129e-17	1.63785e-15	7.18451e-16	C5AR1/CXCR4/FLT3/LRRK2/PIK3CG/IFNG/THBS1/P2RX7/IGF1/NTRK1/JAK2/HGF/LTF/CCND2/FGF2/NOX4/HTR2A/FGFR1/ADORA1/MAP3K14/GHRL/TNF/ADRA2A/PRDX2/CCND3/TLR4/RHOA/ADIPOQ/VEGFA/CALM2/IL1B/EDN1/SNCA/TNFSF11/UBE2N/ARRB1/NGF/LPAR1/RET/PTK2B/GNG3/SYK/CALM1/UBC/SHC1/ADRB2/ROBO1/CALM3/MAP3K5/RAF1/MAPK3/FLT1/ALK/AKT1/MAGED1/RIPK1/KIT/PAK1/HIGD1A/PKD1	60
GO:1904951	BP	GO:1904951	positive regulation of establishment of protein localization	72/985	456/18670	4.47393e-17	1.66951e-15	7.32341e-16	ITGB2/TLR8/HAVCR2/ITGAM/NLRP3/CD38/IL10/TREM2/TNFRSF4/FCN1/IL6/LRRK2/IFNG/P2RX7/ADORA2A/FLNA/CD274/IGF1/JAK2/IFIH1/TLR2/CASP1/DDX58/PLA2G6/GHRL/YWHAH/TNF/CD34/TGFB2/TLR4/IL33/PPP1R13B/SHH/LPL/IL1B/ABL1/PRKCZ/PIK3R2/PTP4A3/BMP6/ARRB1/CDH1/XBP1/SMAD3/BCL2/VPS35/TP63/SYK/VAMP2/PTGS2/ACHE/LEP/GLI3/CSNK2A2/GLUL/MYH10/PPARD/TCF7L2/IL1A/FBXW7/IRS2/TSG101/MAPK3/MFF/SLC30A8/SMO/PRKACA/CASP8/PAK1/EZR/RNF31…	72
GO:0002283	BP	GO:0002283	neutrophil activation involved in immune response	75/985	488/18670	4.50579e-17	1.67082e-15	7.32917e-16	CYBB/ITGB2/FCER1G/C5AR1/HK3/ITGAM/ITGAX/FCN1/IQGAP2/CHI3L1/SIRPA/SERPINA1/TIMP2/MMP9/CTSZ/PLAUR/CTSB/B2M/SLC2A5/PECAM1/FCAR/HVCN1/SLC2A3/GSN/ANPEP/LTF/TLR2/HEXB/MPO/SERPINA3/SURF4/PLAU/RHOA/ITGAV/FTL/CAP1/CTSA/CXCL1/VCL/ALDOC/BPI/PRDX4/NFKB1/RETN/HSPA8/DGAT1/ATG7/PSMD1/CTSD/CYB5R3/GYG1/SNAP25/PGRMC1/AMPD3/PRCP/FTH1/ALDH3B1/PFKL/SPTAN1/TRPM2/LAMP1/VCP/SYK/FABP5/CKAP4/CD36/LGALS3/ACTR10/PYGL/PPBP/H…	75
GO:0034284	BP	GO:0034284	response to monosaccharide	46/985	207/18670	4.82375e-17	1.77755e-15	7.79733e-16	COL6A2/THBS1/SLC2A5/SPARC/LGALS1/SLC8A1/NOX4/CMA1/PLA2G6/GHRL/ADRA2A/RHOA/ADIPOQ/ACVR2B/LPL/GCLC/ATG7/NAMPT/ARRB1/PTK2B/PFKL/SMARCA4/XBP1/MLXIPL/VAMP2/PTGS2/LEP/PAX2/GLUL/PPARD/TCF7L2/SREBF1/PTEN/RAF1/NEUROD1/IRS2/PPARGC1A/SLC30A8/LIN28A/CAT/CASP3/ANGPT2/PRKACA/PRKAA2/PCK1/GCK	46
GO:0046939	BP	GO:0046939	nucleotide phosphorylation	37/985	136/18670	5.14894e-17	1.8856e-15	8.27129e-16	HK3/IFNG/P2RX7/IGF1/HTR2A/STAT3/PGM2L1/NUPR1/ALDOC/OGT/NUP43/PFKFB3/APP/PFKL/ENO2/OGDH/ACTN3/PGAM2/GAPDHS/HDAC4/PRKAG2/CBFA2T3/MLXIPL/PFKFB4/OGDHL/PGK2/PFKFB1/HK2/PRKAG3/GPD1/HKDC1/PPARGC1A/ADPGK/PRKAA2/SLC4A1/ESRRB/GCK	37
GO:0070661	BP	GO:0070661	leukocyte proliferation	56/985	298/18670	6.18995e-17	2.25284e-15	9.8822e-16	HAVCR2/SPN/TNFSF13B/CD28/CD4/CD38/IL7R/FCGR2B/IL10/JAK3/FOXP3/CCL5/VCAM1/TREM2/TNFRSF4/IL6/FLT3/PIK3CG/P2RX7/MSN/IDO1/IL15/MEF2C/CD274/IGF1/LYN/PRKCQ/ACE/ADA/PRDX2/CCND3/TLR4/ARG2/IL33/SHH/GPNMB/IL1B/IL7/ABL1/TNFSF11/CD276/BCL2/SYK/DNAJA3/AHR/LEP/CLU/ZP4/LGALS3/IRS2/EPO/IL4/CDKN1A/CASP3/IL23A/KIT	56
GO:0007565	BP	GO:0007565	female pregnancy	44/985	192/18670	6.84734e-17	2.47681e-15	1.08647e-15	HAVCR2/CD38/MMP9/CTSB/IDO1/RECK/TIMP1/ADCY7/IGFBP7/ETS1/PTGIS/PLA2G6/GHRL/LIF/PGR/SPP1/STC1/GOT2/IL1B/HSD11B2/ACSL4/NAMPT/SLC38A2/VDR/ESR1/RXRA/CALR/TEAD3/BCL2/NODAL/PTGS2/AGT/LEP/SLC2A1/PPARD/RARA/EPO/MAPK3/AKT1/ANGPT2/PRL/FOS/AKR1B1/CALCA	44
GO:0051480	BP	GO:0051480	regulation of cytosolic calcium ion concentration	62/985	357/18670	7.05674e-17	2.53698e-15	1.11286e-15	GPR65/CCR5/C5AR1/CD4/CD38/CXCR4/TGM2/PIK3CG/P2RX7/LYN/JAK2/CAV1/SLC8A1/FGF2/HTR2A/ANK2/ADORA1/ITPR2/PLA2G6/GHRL/PML/CHERP/ITGAV/BDKRB2/AGTR1/CALM2/EDN1/ABL1/DMD/ITPR1/LPAR2/GPR4/SNCA/FKBP1A/ATP1A2/LPAR1/ESR1/PTK2B/SMAD3/GNG3/TRPM2/BCL2/KCNA5/CALM1/AGT/CALM3/CD36/CALCR/BAK1/RYR1/CALCB/LETM1/GLP1R/TRPC5/NOS1/EPO/ADRA1A/NTSR1/PRKACA/CALCA/HTT/PKD1	62
GO:0030198	BP	GO:0030198	extracellular matrix organization	63/985	368/18670	8.13368e-17	2.90644e-15	1.27493e-15	ITGB2/ITGAM/ITGAX/ITGA4/VCAM1/IL6/CTSK/COL6A2/FAP/AEBP1/COL6A3/TIMP2/MMP9/THBS1/COL6A1/PECAM1/FN1/SPARC/TPSAB1/LCP1/CFLAR/RECK/LOX/TGFBI/TIMP1/A2M/ITGB3/ETS1/ENG/HTRA1/FGF2/COL12A1/CMA1/COL13A1/SERPINE1/TNXB/HSPG2/MMP14/MMP3/LAMA2/TNF/TGFB2/ITGAV/PTK2/ITGB1/MYH11/VTN/ITGA7/SPP1/SERPINH1/ABL1/PRDX4/LAMB2/FOXC2/APP/PLOD2/CDH1/SMAD3/TNFRSF1A/KDR/AGT/SH3PXD2A/KLK4	63
GO:0007204	BP	GO:0007204	positive regulation of cytosolic calcium ion concentration	58/985	319/18670	8.31856e-17	2.95459e-15	1.29605e-15	GPR65/CCR5/C5AR1/CD4/CD38/CXCR4/TGM2/PIK3CG/P2RX7/LYN/JAK2/CAV1/SLC8A1/FGF2/HTR2A/ANK2/ITPR2/PLA2G6/GHRL/PML/CHERP/ITGAV/BDKRB2/AGTR1/CALM2/EDN1/ABL1/DMD/ITPR1/LPAR2/GPR4/SNCA/FKBP1A/ATP1A2/LPAR1/ESR1/PTK2B/GNG3/TRPM2/BCL2/CALM1/AGT/CALM3/CD36/CALCR/BAK1/RYR1/LETM1/GLP1R/TRPC5/NOS1/EPO/ADRA1A/NTSR1/PRKACA/CALCA/HTT/PKD1	58
GO:0009201	BP	GO:0009201	ribonucleoside triphosphate biosynthetic process	42/985	177/18670	9.13668e-17	3.22574e-15	1.41499e-15	HK3/TREM2/IFNG/P2RX7/IGF1/HTR2A/STAT3/PGM2L1/NUPR1/ALDOC/OGT/NUP43/PFKFB3/APP/PFKL/ENO2/OGDH/ACTN3/PGAM2/GAPDHS/HDAC4/VCP/PRKAG2/CBFA2T3/MLXIPL/PFKFB4/OGDHL/PGK2/PFKFB1/HK2/PRKAG3/GPD1/HKDC1/IL4/PPARGC1A/SLC25A12/STOML2/ADPGK/PRKAA2/SLC4A1/ESRRB/GCK	42
GO:0001819	BP	GO:0001819	positive regulation of cytokine production	72/985	464/18670	1.16471e-16	4.08757e-15	1.79304e-15	CYBB/TLR8/HAVCR2/FCER1G/SPN/C5AR1/NLRP3/CD28/CD4/IL10/FOXP3/TREM2/FCN1/IL6/LRRK2/IFNG/THBS1/B2M/P2RX7/SPHK1/IDO1/IL15/STAT1/CD274/JAK2/HGF/IL18R1/IFIH1/NR4A3/TLR2/RSAD2/CASP1/DDX58/SERPINE1/PRKCQ/HMOX1/TNF/ADRA2A/CD34/STAT3/TLR4/ADIPOQ/IL33/LPL/IL1B/IL7/RORA/ABL1/PRKCZ/NFKB1/IRF7/CD276/APP/XBP1/SMAD3/NODAL/TLR3/SYK/RUNX1/PTGS2/AGT/LEP/CLU/CD36/IL1A/RARA/HSPA1B/IL4/MAPK3/RIPK1/IL23A/CASP8	72
GO:0009126	BP	GO:0009126	purine nucleoside monophosphate metabolic process	60/985	341/18670	1.20183e-16	4.18414e-15	1.8354e-15	HK3/TREM2/IFNG/P2RX7/IGF1/HTR2A/ATP6V1B2/NT5E/ADA/ENPP1/STAT3/RHOA/PGM2L1/NUPR1/ALDOC/HSPA8/OGT/SNCA/NUDT10/ATP1A2/AMPD3/NUP43/NUDT11/PFKFB3/APP/PFKL/ENO2/OGDH/ACTN3/PGAM2/GAPDHS/HDAC4/VCP/PRKAG2/CBFA2T3/MLXIPL/PFKFB4/NT5C1A/OGDHL/PGK2/SLC25A33/PFKFB1/HK2/ATIC/PRKAG3/GPD1/HKDC1/HSPA1B/IL4/PPARGC1A/ATP1B1/MYH4/SLC25A12/STOML2/ADPGK/MYH6/PRKAA2/SLC4A1/ESRRB/GCK	60
GO:1903706	BP	GO:1903706	regulation of hemopoiesis	73/985	475/18670	1.20642e-16	4.18414e-15	1.8354e-15	SPI1/NLRP3/CD28/CD4/IL7R/FCGR2B/JAK3/FOXP3/TREM2/AXL/IFNG/THBS1/B2M/IL15/STAT1/MEF2C/LOX/ZEB1/INHBA/LYN/CYLD/ETS1/LTF/NR4A3/ACIN1/MITF/MMP14/PRKCQ/ACE/TNF/ADA/PRDX2/CAMK4/STAT3/LIF/TLR4/RHOA/THPO/ADIPOQ/PSME2/HDAC1/SHH/IL7/ABL1/PRKCZ/KLF10/YTHDF2/PSMD1/IRF7/TNFSF11/GNAS/ISG15/JUN/PTK2B/NFKBIA/XBP1/TLR3/SYK/RUNX1/ESRRA/LGALS3/GLI3/NKAP/FBXW7/RARA/HSPA1B/IL4/STAT5B/FOS/HOXA9/RIPK1/IL23A/CASP8	73
GO:0009914	BP	GO:0009914	hormone transport	58/985	322/18670	1.29926e-16	4.4798e-15	1.96509e-15	CD38/CCL5/IL6/IFNG/ADORA2A/ANXA5/INHBA/LYN/JAK2/FGFR1/ADORA1/SLC16A2/ITPR2/PLA2G6/GHRL/TNF/ADRA2A/LIF/POMC/ADIPOQ/ACVR2B/AGTR1/SPP1/IL1B/EDN1/TFAP2B/ITPR1/RETN/SLC16A10/BMP6/TNFSF11/TFR2/SNAP25/ARRB1/GNAS/PFKL/KCNA5/AGT/LEP/SLC2A1/GLUL/GRP/PPARD/TCF7L2/GLP1R/SREBF1/RAF1/NEUROD1/IRS2/SIRT4/SLC30A8/SLC25A4/G6PC2/NOS2/VIP/CRYM/GCK/ABCC8	58
GO:0043270	BP	GO:0043270	positive regulation of ion transport	53/985	275/18670	1.39217e-16	4.77225e-15	2.09337e-15	CD4/CCL5/TRPV2/TREM2/CCL2/APOE/IFNG/CXCL12/P2RX7/ADORA2A/FLNA/CAV1/ANK2/ADORA1/PLA2G6/FHL1/GLRX/ADRA2A/ORAI1/STAC3/ABCB1/STC1/CALM2/IL1B/EDN1/ABL1/DMD/STIM1/SNCA/ATP2A1/TNFSF11/STXBP1/SLC9A1/KCNA1/CALM1/ADRB2/ACTN2/AGT/LEP/CALM3/CALCR/BAK1/LGALS3/NOS1/ATP1B1/KCNE3/ACTN4/NTSR1/AKT1/ACE2/NKX2-5/HTT/HSPA2	53
GO:0006937	BP	GO:0006937	regulation of muscle contraction	41/985	171/18670	1.43603e-16	4.89412e-15	2.14684e-15	ANXA6/BIN1/PIK3CG/SPHK1/FLNA/TPM1/CAV1/SLC8A1/ANK2/ADORA1/GHRL/ADRA2A/ADA/RHOA/PRKG1/MYBPC3/STC1/CALM2/EDN1/DMD/ATP2A1/ATP1A2/SLC9A1/KCNA1/ACTN3/HDAC4/CALM1/ADRB2/PTGS2/CALM3/SETD3/NOS1/ATP1B1/KCNE3/ADRA1A/MYL2/SCN4A/ACE2/PRKACA/KIT/NKX2-5	41
GO:0030810	BP	GO:0030810	positive regulation of nucleotide biosynthetic process	22/985	46/18670	1.45413e-16	4.89918e-15	2.14906e-15	TREM2/IFNG/P2RX7/IGF1/HTR2A/STAT3/NOS3/PFKFB3/APP/GAPDHS/VCP/MLXIPL/PFKFB4/PFKFB1/NOS1/GPD1/IL4/PPARGC1A/SLC25A12/NOS2/PRKAA2/ESRRB	22
GO:1900373	BP	GO:1900373	positive regulation of purine nucleotide biosynthetic process	22/985	46/18670	1.45413e-16	4.89918e-15	2.14906e-15	TREM2/IFNG/P2RX7/IGF1/HTR2A/STAT3/NOS3/PFKFB3/APP/GAPDHS/VCP/MLXIPL/PFKFB4/PFKFB1/NOS1/GPD1/IL4/PPARGC1A/SLC25A12/NOS2/PRKAA2/ESRRB	22
GO:0032103	BP	GO:0032103	positive regulation of response to external stimulus	58/985	323/18670	1.5054e-16	5.04309e-15	2.21218e-15	HAVCR2/FCER1G/C5AR1/CD28/CCL18/CCL5/TREM2/CXCR4/TGM2/PLA2G7/IL6/LRRK2/PIK3CG/THBS1/CXCL12/IDO1/DYSF/IL15/JAK2/ETS1/NRP1/FGF2/TLR2/SLIT2/FGFR1/SERPINE1/GHRL/TNF/TLR4/IL33/AGTR1/VEGFA/NUPR1/LPL/IL1B/EDN1/BMP6/SNCA/TNFSF11/LPAR1/PTK2B/NFKBIA/SMAD3/MSTN/LDLR/CALR/PPM1F/TLR3/TNFRSF1A/KDR/MET/PTGS2/AGT/PLA2G2A/MAPK3/IL23A/PRKD1/NPY	58
GO:0015849	BP	GO:0015849	organic acid transport	59/985	333/18670	1.55995e-16	5.16711e-15	2.26659e-15	APOE/THBS1/P2RX7/ADORA2A/ADORA1/SLC16A2/PLA2G6/GLS2/ACE/SLCO2A1/BDKRB2/SLC25A10/SLC1A3/GOT2/IL1B/EDN1/SLC38A1/SLC16A8/SLC16A4/GLS/SLC16A10/ACSL4/SNCA/SLC16A6/SLC1A4/TNFSF11/SNAP25/STXBP1/ATP1A2/SLC38A2/SLC25A20/THRSP/NTRK2/SLC16A9/RXRA/CPT2/NFE2L1/PRKAG2/SYK/SLC16A12/VAMP2/AGT/LEP/CD36/PPARD/IRS2/ACACB/SLC26A4/LCN1/PLA2G2A/SLC25A22/SLC16A14/SLC25A12/NTSR1/AKT1/NOS2/ACE2/PRKAA2/CPT1C	59
GO:0046942	BP	GO:0046942	carboxylic acid transport	59/985	333/18670	1.55995e-16	5.16711e-15	2.26659e-15	APOE/THBS1/P2RX7/ADORA2A/ADORA1/SLC16A2/PLA2G6/GLS2/ACE/SLCO2A1/BDKRB2/SLC25A10/SLC1A3/GOT2/IL1B/EDN1/SLC38A1/SLC16A8/SLC16A4/GLS/SLC16A10/ACSL4/SNCA/SLC16A6/SLC1A4/TNFSF11/SNAP25/STXBP1/ATP1A2/SLC38A2/SLC25A20/THRSP/NTRK2/SLC16A9/RXRA/CPT2/NFE2L1/PRKAG2/SYK/SLC16A12/VAMP2/AGT/LEP/CD36/PPARD/IRS2/ACACB/SLC26A4/LCN1/PLA2G2A/SLC25A22/SLC16A14/SLC25A12/NTSR1/AKT1/NOS2/ACE2/PRKAA2/CPT1C	59
GO:0044706	BP	GO:0044706	multi-multicellular organism process	47/985	222/18670	1.66465e-16	5.48311e-15	2.4052e-15	HAVCR2/CD38/PLA2G4C/MMP9/CTSB/IDO1/RECK/TIMP1/ADCY7/IGFBP7/ETS1/HEXB/PTGIS/PLA2G6/GHRL/LIF/PGR/SPP1/STC1/GOT2/IL1B/EDN1/HSD11B2/ACSL4/NAMPT/SLC38A2/VDR/ESR1/RXRA/CALR/TEAD3/BCL2/NODAL/PTGS2/AGT/LEP/SLC2A1/PPARD/RARA/EPO/MAPK3/AKT1/ANGPT2/PRL/FOS/AKR1B1/CALCA	47
GO:0003018	BP	GO:0003018	vascular process in circulatory system	41/985	173/18670	2.23216e-16	7.31155e-15	3.20726e-15	CD38/SOD2/APOE/ADORA2A/CAV1/ACTA2/SLC8A1/HTR2A/SLIT2/ADORA1/PLA2G6/ACE/HMOX1/ADRA2A/RHOA/PRKG1/NOS3/BDKRB2/AGTR1/VEGFA/EDN1/GCLC/PTP4A3/SMTNL1/BMP6/DBH/ATP1A2/FOXC2/KCNA5/ADRB2/PTGS2/AGT/LEP/PPARD/NOS1/CPS1/NTS/ADRA1A/AKT1/ACE2/VIP	41
GO:0071248	BP	GO:0071248	cellular response to metal ion	43/985	190/18670	2.52225e-16	8.21611e-15	3.60405e-15	CYBB/LRRK2/MMP9/B2M/HVCN1/MT2A/MEF2C/ANXA5/GSN/MT1M/ADCY7/HMOX1/MT1E/HSPA5/SHH/AQP1/EDN1/BRAF/BMP6/SNCA/TFR2/SYT2/CPNE2/JUN/APP/KCNA1/CDH1/CALR/TRPM2/NFE2L1/PTGS2/RYR1/MAP1LC3A/ADCY1/OGG1/NQO1/MAPK3/PPARGC1A/AKT1/FOS/PRKAA2/SYT5/MT3	43
GO:0070371	BP	GO:0070371	ERK1 and ERK2 cascade	57/985	317/18670	2.59687e-16	8.37329e-15	3.673e-15	HAVCR2/C5AR1/CD4/CCL18/CCL5/TREM2/CCL2/FLT3/CHI3L1/APOE/SIRPA/FN1/CFLAR/IGF1/NTRK1/LYN/NRP1/FGF2/NOX4/HTR2A/DUSP1/TNF/LIF/TLR4/THPO/ITGAV/ADIPOQ/GPNMB/IL1B/ABL1/PRKCZ/BRAF/TNFSF11/ARRB1/ERBB4/JUN/PTK2B/APP/NODAL/SYK/GCNT2/KDR/SHC1/AGT/CD36/CALCR/KLF4/PTEN/FBXW7/PLA2G2A/EPO/MAPK3/ADRA1A/FLT1/KIT/EZR/MT3	57
GO:1903580	BP	GO:1903580	positive regulation of ATP metabolic process	22/985	47/18670	2.5989e-16	8.37329e-15	3.673e-15	TREM2/IFNG/P2RX7/IGF1/HTR2A/STAT3/NUPR1/PFKFB3/APP/ACTN3/GAPDHS/VCP/MLXIPL/PFKFB4/PGK2/PFKFB1/GPD1/IL4/PPARGC1A/SLC25A12/PRKAA2/ESRRB	22
GO:0009132	BP	GO:0009132	nucleoside diphosphate metabolic process	39/985	158/18670	2.76143e-16	8.84858e-15	3.88148e-15	HK3/IFNG/P2RX7/IGF1/HTR2A/STAT3/PGM2L1/NUPR1/ALDOC/OGT/AMPD3/NUP43/PFKFB3/APP/PFKL/ENO2/OGDH/ACTN3/PGAM2/GAPDHS/HDAC4/PRKAG2/CBFA2T3/MLXIPL/PFKFB4/OGDHL/PGK2/PFKFB1/HK2/PRKAG3/GPD1/HKDC1/PPARGC1A/SLC25A12/ADPGK/PRKAA2/SLC4A1/ESRRB/GCK	39
GO:0048638	BP	GO:0048638	regulation of developmental growth	60/985	347/18670	2.79615e-16	8.9114e-15	3.90904e-15	TRPV2/CXCR4/APOE/CXCL12/FN1/MEF2C/IGF1/LATS2/WNT2/GATA6/DPYSL2/NRP1/FGF2/STAT5A/FGFR1/MAP1B/GHRL/STAT3/PTK2/SPP1/VEGFA/EDN1/IL7/ABL1/GLI1/WWC3/NGF/SYT2/ERBB4/DISC1/FOXC2/APP/MSTN/ACTN3/BCL2/BDNF/ADRB2/LEP/MYOD1/DBN1/MUSK/PPARD/TRPC5/PTEN/ACACB/POR/MAPT/CDKN1A/SMO/AKT1/STAT5B/PRL/MYH6/RIPK1/OSTN/FGF9/PAK1/EZR/NKX2-5/MT3	60
GO:0035296	BP	GO:0035296	regulation of tube diameter	37/985	143/18670	3.09307e-16	9.70038e-15	4.25513e-15	CD38/SOD2/APOE/ADORA2A/CAV1/ACTA2/SLC8A1/HTR2A/ADORA1/PLA2G6/ACE/HMOX1/ADRA2A/RHOA/PRKG1/NOS3/BDKRB2/AGTR1/EDN1/GCLC/SMTNL1/DBH/ATP1A2/FOXC2/KCNA5/ADRB2/PTGS2/AGT/LEP/PPARD/NOS1/CPS1/NTS/ADRA1A/AKT1/ACE2/VIP	37
GO:0050880	BP	GO:0050880	regulation of blood vessel size	37/985	143/18670	3.09307e-16	9.70038e-15	4.25513e-15	CD38/SOD2/APOE/ADORA2A/CAV1/ACTA2/SLC8A1/HTR2A/ADORA1/PLA2G6/ACE/HMOX1/ADRA2A/RHOA/PRKG1/NOS3/BDKRB2/AGTR1/EDN1/GCLC/SMTNL1/DBH/ATP1A2/FOXC2/KCNA5/ADRB2/PTGS2/AGT/LEP/PPARD/NOS1/CPS1/NTS/ADRA1A/AKT1/ACE2/VIP	37
GO:0097746	BP	GO:0097746	regulation of blood vessel diameter	37/985	143/18670	3.09307e-16	9.70038e-15	4.25513e-15	CD38/SOD2/APOE/ADORA2A/CAV1/ACTA2/SLC8A1/HTR2A/ADORA1/PLA2G6/ACE/HMOX1/ADRA2A/RHOA/PRKG1/NOS3/BDKRB2/AGTR1/EDN1/GCLC/SMTNL1/DBH/ATP1A2/FOXC2/KCNA5/ADRB2/PTGS2/AGT/LEP/PPARD/NOS1/CPS1/NTS/ADRA1A/AKT1/ACE2/VIP	37
GO:0009124	BP	GO:0009124	nucleoside monophosphate biosynthetic process	45/985	208/18670	3.11708e-16	9.72397e-15	4.26548e-15	HK3/TREM2/IFNG/P2RX7/IGF1/HTR2A/ADA/STAT3/PGM2L1/NUPR1/ALDOC/OGT/AMPD3/NUP43/PFKFB3/APP/PFKL/ENO2/OGDH/ACTN3/PGAM2/GAPDHS/HDAC4/VCP/PRKAG2/CBFA2T3/MLXIPL/PFKFB4/OGDHL/PGK2/PFKFB1/HK2/ATIC/PRKAG3/GPD1/HKDC1/IL4/PPARGC1A/SLC25A12/STOML2/ADPGK/PRKAA2/SLC4A1/ESRRB/GCK	45
GO:0071241	BP	GO:0071241	cellular response to inorganic substance	46/985	217/18670	3.32977e-16	1.03328e-14	4.53254e-15	CYBB/LRRK2/MMP9/B2M/HVCN1/MT2A/CFLAR/MEF2C/ANXA5/GSN/MT1M/ADCY7/MMP3/HMOX1/MT1E/HSPA5/SHH/AQP1/EDN1/BRAF/BMP6/SNCA/FOXO1/TFR2/SYT2/CPNE2/JUN/APP/KCNA1/CDH1/CALR/TRPM2/NFE2L1/PTGS2/RYR1/MAP1LC3A/ADCY1/OGG1/NQO1/MAPK3/PPARGC1A/AKT1/FOS/PRKAA2/SYT5/MT3	46
GO:0003015	BP	GO:0003015	heart process	54/985	290/18670	3.39926e-16	1.04932e-14	4.60291e-15	CXCR4/BIN1/PIK3CG/FLNA/TPM1/JAK2/CAV1/SLC8A1/NOX4/KCNJ5/ANK2/ADORA1/ITPR2/ACE/ADA/BVES/TGFB2/HBEGF/WWTR1/NOS3/MYBPC3/STC1/CALM2/EDN1/DMD/ITPR1/ATP2A3/STIM1/ATP2A1/ATP1A2/SLC9A1/SGCG/HDAC4/KCNA5/CALM1/AGT/CALM3/RYR1/THRA/GLP1R/SREBF1/NOS1/KCNJ4/ATP1B1/SCN1A/KCNE3/ADRA1A/MYL2/ACE2/ATP1A3/MYH6/PRKACA/NKX2-5/CACNA1S	54
GO:0010876	BP	GO:0010876	lipid localization	65/985	400/18670	3.75559e-16	1.14486e-14	5.02202e-15	IL6/APOE/THBS1/P2RX7/DYSF/INHBA/CAV1/ITGB3/HEXB/PLA2G6/GHRL/APOC1/ACE/TNF/ENPP1/CETP/SLCO2A1/ITGAV/POMC/ADIPOQ/BDKRB2/ABCB1/AGTR1/SHH/SPP1/GOT2/LPL/IL1B/EDN1/NFKB1/RETN/DGAT1/BMP6/ACSL4/TNFSF11/SOAT2/SLC25A20/THRSP/NFKBIA/RXRA/LDLR/CPT2/PRKAG2/SYK/AGT/LEP/CLU/ABHD5/CD36/PPARD/ESYT1/OSBPL3/FBXW7/IRS2/ACACB/LCN1/PLA2G2A/SCARB1/STOML2/NTSR1/AKT1/NOS2/PRKAA2/CPT1C/MEST	65
GO:0050727	BP	GO:0050727	regulation of inflammatory response	73/985	485/18670	3.78607e-16	1.14486e-14	5.02202e-15	FCER1G/C5AR1/NLRP3/CD28/CCL18/FCGR2B/IL10/FOXP3/CCL5/TREM2/TGM2/PLA2G7/IL6/APOE/LRRK2/SIRPA/PIK3CG/MMP9/SPHK1/ZYX/IDO1/ADORA2A/IL15/IGF1/LYN/JAK2/ADCY7/A2M/CYLD/ETS1/HGF/TLR2/CMA1/ADORA1/SERPINE1/PTGIS/NT5E/GHRL/MMP3/TNF/ADA/TLR4/ADIPOQ/IL33/VTN/AGTR1/NUPR1/LPL/IL1B/RORA/NFKB1/SNCA/TNFSF11/GGT1/ESR1/NFKBIA/SMAD3/LDLR/VPS35/NFE2L1/TLR3/TNFRSF1A/PTGS2/AGT/LEP/CLU/PPARD/KLF4/PLA2G2A/IL4/NOS2/ACE2/IL…	73
GO:0051249	BP	GO:0051249	regulation of lymphocyte activation	73/985	485/18670	3.78607e-16	1.14486e-14	5.02202e-15	HAVCR2/SPN/TNFSF13B/NLRP3/CD28/PDCD1/CD4/CD38/IL7R/FCGR2B/IL10/JAK3/FOXP3/CCL5/VCAM1/CCL2/TNFRSF4/IL6/AXL/SIRPA/IFNG/IDO1/ADORA2A/IL15/MEF2C/CD274/IGF1/ZEB1/INHBA/LGALS1/GSN/LYN/CAV1/CYLD/MMP14/PRKCQ/ADA/PRDX2/CAMK4/TLR4/RHOA/ARG2/SHH/GPNMB/IL1B/IL7/ABL1/PRKCZ/TNFSF11/CD276/XBP1/BCL2/LAMP1/SYK/RUNX1/DNAJA3/AHR/MICA/LEP/ZP4/LGALS3/GLI3/NKAP/IRS2/RARA/EPO/IL4/CDKN1A/CASP3/AKT1/IL23A/PAK1/CDC42	73
GO:0061900	BP	GO:0061900	glial cell activation	24/985	58/18670	3.78644e-16	1.14486e-14	5.02202e-15	ITGB2/TLR8/C5AR1/ITGAM/TREM2/IL6/LRRK2/IFNG/SPHK1/ADORA2A/JAK2/TLR2/TNF/IL33/IL1B/SNCA/NAMPT/JUN/APP/LDLR/TLR3/CLU/MAPT/SMO	24
GO:0035150	BP	GO:0035150	regulation of tube size	37/985	144/18670	3.9562e-16	1.19009e-14	5.2204e-15	CD38/SOD2/APOE/ADORA2A/CAV1/ACTA2/SLC8A1/HTR2A/ADORA1/PLA2G6/ACE/HMOX1/ADRA2A/RHOA/PRKG1/NOS3/BDKRB2/AGTR1/EDN1/GCLC/SMTNL1/DBH/ATP1A2/FOXC2/KCNA5/ADRB2/PTGS2/AGT/LEP/PPARD/NOS1/CPS1/NTS/ADRA1A/AKT1/ACE2/VIP	37
GO:0009167	BP	GO:0009167	purine ribonucleoside monophosphate metabolic process	59/985	340/18670	4.20964e-16	1.2599e-14	5.52663e-15	HK3/TREM2/IFNG/P2RX7/IGF1/HTR2A/ATP6V1B2/NT5E/ADA/ENPP1/STAT3/RHOA/PGM2L1/NUPR1/ALDOC/HSPA8/OGT/SNCA/NUDT10/ATP1A2/AMPD3/NUP43/NUDT11/PFKFB3/APP/PFKL/ENO2/OGDH/ACTN3/PGAM2/GAPDHS/HDAC4/VCP/PRKAG2/CBFA2T3/MLXIPL/PFKFB4/OGDHL/PGK2/SLC25A33/PFKFB1/HK2/ATIC/PRKAG3/GPD1/HKDC1/HSPA1B/IL4/PPARGC1A/ATP1B1/MYH4/SLC25A12/STOML2/ADPGK/MYH6/PRKAA2/SLC4A1/ESRRB/GCK	59
GO:0034614	BP	GO:0034614	cellular response to reactive oxygen species	40/985	168/18670	4.37759e-16	1.30355e-14	5.71809e-15	IL10/SOD2/IL6/AXL/LRRK2/SIRPA/MMP9/SPHK1/CFLAR/TPM1/KLF2/ETS1/HGF/NR4A3/MPO/MMP3/TNF/PRDX2/NOS3/AQP1/ABL1/FOXO1/JUN/TRPM2/APEX1/MET/PAX2/CD36/KLF4/MAP3K5/MAP1LC3A/MAPT/NQO1/MAPK3/PDK2/AKT1/PYCR1/FOS/RIPK1/MT3	40
GO:0043523	BP	GO:0043523	regulation of neuron apoptotic process	45/985	210/18670	4.5671e-16	1.35315e-14	5.93565e-15	C5AR1/ITGAM/SOD2/CCL2/AXL/APOE/CTSZ/ADORA2A/MEF2C/NTRK1/JAK2/NRP1/MCL1/NR4A3/HMOX1/TNF/ERBB3/TGFB2/RHOA/NUPR1/GCLC/TFAP2B/SNCA/ARRB1/NGF/STXBP1/JUN/PTK2B/PPT1/NTRK2/BCL2/HDAC4/PRKCG/BDNF/RAPSN/NR4A2/NTF4/FBXW7/NEFL/NQO1/EGLN3/PPARGC1A/CASP3/SNCB/MT3	45
GO:0042116	BP	GO:0042116	macrophage activation	30/985	95/18670	5.29703e-16	1.56157e-14	6.8499e-15	ITGB2/TLR8/HAVCR2/C5AR1/ITGAM/FCGR2B/IL10/TREM2/IL6/LRRK2/IFNG/THBS1/SPHK1/DYSF/JAK2/TLR2/TNF/TLR4/IL33/RORA/BPI/SNCA/NAMPT/JUN/APP/LDLR/TLR3/SYK/CLU/MAPT	30
GO:0006140	BP	GO:0006140	regulation of nucleotide metabolic process	37/985	146/18670	6.42641e-16	1.85834e-14	8.15172e-15	TREM2/IFNG/P2RX7/IGF1/HTR2A/STAT3/RHOA/NOS3/NUPR1/OGT/SNCA/ME1/NUP43/PFKFB3/APP/ACTN3/GAPDHS/HDAC4/VCP/PRKAG2/CBFA2T3/MLXIPL/PFKFB4/PGK2/PDK4/SLC25A33/PFKFB1/NOS1/GPD1/IL4/PPARGC1A/SLC25A12/PDK2/NOS2/PRKAA2/ESRRB/GCK	37
GO:0042542	BP	GO:0042542	response to hydrogen peroxide	37/985	146/18670	6.42641e-16	1.85834e-14	8.15172e-15	IL10/IL6/AXL/LRRK2/SIRPA/SPHK1/STAT1/KLF2/ETS1/HGF/SLC8A1/NR4A3/DUSP1/CRYAB/HMOX1/ADA/AQP1/ABL1/FOXO1/JUN/PTK2B/TRPM2/BCL2/APEX1/KCNA5/MET/PAX2/PPP2CB/BAK1/KLF4/MAP3K5/MAP1LC3A/NQO1/CAT/CASP3/PYCR1/RIPK1	37
GO:0051384	BP	GO:0051384	response to glucocorticoid	37/985	146/18670	6.42641e-16	1.85834e-14	8.15172e-15	IL10/IL6/FLT3/S100B/SPARC/CFLAR/IGFBP7/FBXO32/SLIT2/DUSP1/MAOB/TNF/RHOA/ADIPOQ/STC1/AQP1/EDN1/HSD11B2/BMP6/FOXO1/MSTN/BCL2/PTGS2/UCP3/MYOD1/CALM3/PFKFB1/CALCR/TRIM63/CPS1/EPO/NEFL/IL22/CDKN1A/CASP3/FOS/PCK1	37
GO:0007409	BP	GO:0007409	axonogenesis	71/985	468/18670	6.42981e-16	1.85834e-14	8.15172e-15	ITGA4/TRPV2/CXCR4/APOE/CXCL12/S100B/FN1/ACTB/NTRK1/PDLIM7/DPYSL2/NRP1/NR4A3/SLIT2/MAP1A/MAP1B/PRKCQ/LAMA2/NCAM1/RHOA/PTK2/ITGB1/EPHA3/SHH/SPP1/NEFH/VEGFA/VCL/LRP4/ABL1/LAMB2/CDH2/UCHL1/NDN/NGF/STXBP1/ULK1/RET/DISC1/EPHB6/NKX2-1/NTRK2/APP/SPTAN1/SIAH1/BCL2/TUBB3/CNP/BDNF/SHC1/SPTB/PAX2/NR4A2/ROBO1/DBN1/GLI3/MYH10/TRPC5/PTEN/IRS2/ADCY1/MAPT/MYPN/MYOT/NEFL/C9orf72/MAPK3/SMO/PAK1/EZR/MT3	71
GO:0046883	BP	GO:0046883	regulation of hormone secretion	51/985	266/18670	6.58997e-16	1.89534e-14	8.31402e-15	CD38/CCL5/IFNG/ADORA2A/ANXA5/INHBA/JAK2/FGFR1/ADORA1/ITPR2/PLA2G6/GHRL/TNF/ADRA2A/LIF/POMC/ADIPOQ/AGTR1/SPP1/IL1B/EDN1/TFAP2B/ITPR1/RETN/BMP6/TNFSF11/TFR2/SNAP25/ARRB1/GNAS/PFKL/KCNA5/AGT/LEP/SLC2A1/GLUL/GRP/PPARD/TCF7L2/GLP1R/SREBF1/NEUROD1/IRS2/SIRT4/SLC30A8/SLC25A4/G6PC2/NOS2/VIP/GCK/ABCC8	51
GO:0031960	BP	GO:0031960	response to corticosteroid	39/985	162/18670	6.8613e-16	1.9638e-14	8.61432e-15	CYBB/IL10/IL6/FLT3/S100B/SPARC/CFLAR/IGFBP7/ENG/FBXO32/SLIT2/DUSP1/MAOB/TNF/RHOA/ADIPOQ/STC1/AQP1/EDN1/HSD11B2/BMP6/FOXO1/MSTN/BCL2/PTGS2/UCP3/MYOD1/CALM3/PFKFB1/CALCR/TRIM63/CPS1/EPO/NEFL/IL22/CDKN1A/CASP3/FOS/PCK1	39
GO:2001234	BP	GO:2001234	negative regulation of apoptotic signaling pathway	47/985	230/18670	7.12756e-16	2.03015e-14	8.90537e-15	SOD2/LRRK2/MMP9/PLAUR/THBS1/CXCL12/SNAI1/CFLAR/FAS/IGF1/HGF/NRP1/MCL1/SERPINE1/HMOX1/TNF/PRDX2/ITGAV/NOS3/BDKRB2/HDAC1/KDM1A/IL1B/GCLC/IL7/EYA1/TNFSF10/DNAJA1/XBP1/BCL2/LMNA/BDNF/PTGS2/CLU/NR4A2/LGALS3/CSNK2A2/TCF7L2/IL1A/RAF1/EPO/HSPA1B/AKT1/RIPK1/CASP8/HIGD1A/HTT	47
GO:0035265	BP	GO:0035265	organ growth	44/985	204/18670	7.53553e-16	2.13603e-14	9.36984e-15	ANXA6/COL6A2/COL6A3/COL6A1/MEF2C/IGF1/LATS2/WNT2/GATA6/FGF2/COL12A1/FGFR1/ECM1/TGFB2/PTK2/ACVR2B/SHH/STC1/PDLIM5/EDN1/IL7/GLI1/WWC3/ERBB4/ESR1/FOXC2/RXRA/BCL2/SCARA3/AGT/LEP/PTEN/ACACB/POR/RARA/ADRA1A/SMO/AKT1/MYH6/RIPK1/OSTN/FGF9/PAK1/NKX2-5	44
GO:0006809	BP	GO:0006809	nitric oxide biosynthetic process	27/985	77/18670	7.8109e-16	2.2035e-14	9.66577e-15	ITGB2/IL10/SIRPA/IFNG/JAK2/KLF2/CAV1/PTGIS/TNF/CD34/TLR4/NOS3/ARG2/IL1B/EDN1/RORA/PTK2B/SMAD3/PTGS2/AGT/CLU/CD36/KLF4/NOS1/NQO1/AKT1/NOS2	27
GO:1900371	BP	GO:1900371	regulation of purine nucleotide biosynthetic process	33/985	117/18670	7.88795e-16	2.21464e-14	9.71463e-15	TREM2/IFNG/P2RX7/IGF1/HTR2A/STAT3/NOS3/NUPR1/OGT/SNCA/NUP43/PFKFB3/APP/ACTN3/GAPDHS/HDAC4/VCP/PRKAG2/CBFA2T3/MLXIPL/PFKFB4/PDK4/PFKFB1/NOS1/GPD1/IL4/PPARGC1A/SLC25A12/PDK2/NOS2/PRKAA2/ESRRB/GCK	33
GO:0015711	BP	GO:0015711	organic anion transport	72/985	482/18670	9.15039e-16	2.55691e-14	1.1216e-14	APOE/THBS1/P2RX7/ADORA2A/ADORA1/SLC16A2/PLA2G6/APOC1/GLS2/ACE/CETP/SLCO2A1/BDKRB2/ABCB1/SLC25A10/SLC1A3/AQP1/GOT2/IL1B/EDN1/SLC37A4/SLC38A1/SLC16A8/SLC16A4/GLS/SLC16A10/ACSL4/SNCA/SLC16A6/SLC1A4/TNFSF11/SNAP25/STXBP1/ATP1A2/SLC38A2/SLC25A20/THRSP/NTRK2/SLC16A9/RXRA/LDLR/CPT2/NFE2L1/CA9/PRKAG2/SYK/SLC16A12/VAMP2/AGT/LEP/CA3/CD36/SLC2A1/PPARD/IRS2/ACACB/SLC26A4/CA12/LCN1/PLA2G2A/SLC25A22/SLC16A14/S…	72
GO:0009142	BP	GO:0009142	nucleoside triphosphate biosynthetic process	42/985	188/18670	9.20294e-16	2.55946e-14	1.12272e-14	HK3/TREM2/IFNG/P2RX7/IGF1/HTR2A/STAT3/PGM2L1/NUPR1/ALDOC/OGT/NUP43/PFKFB3/APP/PFKL/ENO2/OGDH/ACTN3/PGAM2/GAPDHS/HDAC4/VCP/PRKAG2/CBFA2T3/MLXIPL/PFKFB4/OGDHL/PGK2/PFKFB1/HK2/PRKAG3/GPD1/HKDC1/IL4/PPARGC1A/SLC25A12/STOML2/ADPGK/PRKAA2/SLC4A1/ESRRB/GCK	42
GO:0051222	BP	GO:0051222	positive regulation of protein transport	66/985	418/18670	9.56516e-16	2.64771e-14	1.16143e-14	ITGB2/TLR8/HAVCR2/ITGAM/NLRP3/CD38/IL10/TREM2/TNFRSF4/FCN1/IL6/LRRK2/IFNG/P2RX7/ADORA2A/FLNA/CD274/IGF1/JAK2/IFIH1/TLR2/CASP1/DDX58/PLA2G6/GHRL/TNF/CD34/TGFB2/TLR4/IL33/SHH/LPL/IL1B/ABL1/PRKCZ/PIK3R2/BMP6/ARRB1/CDH1/XBP1/SMAD3/VPS35/SYK/VAMP2/PTGS2/ACHE/LEP/GLI3/CSNK2A2/GLUL/MYH10/PPARD/TCF7L2/IL1A/FBXW7/IRS2/TSG101/MAPK3/MFF/SLC30A8/SMO/PRKACA/PAK1/EZR/RNF31/GCK	66
GO:0030808	BP	GO:0030808	regulation of nucleotide biosynthetic process	33/985	118/18670	1.04074e-15	2.86739e-14	1.2578e-14	TREM2/IFNG/P2RX7/IGF1/HTR2A/STAT3/NOS3/NUPR1/OGT/SNCA/NUP43/PFKFB3/APP/ACTN3/GAPDHS/HDAC4/VCP/PRKAG2/CBFA2T3/MLXIPL/PFKFB4/PDK4/PFKFB1/NOS1/GPD1/IL4/PPARGC1A/SLC25A12/PDK2/NOS2/PRKAA2/ESRRB/GCK	33
GO:0043281	BP	GO:0043281	regulation of cysteine-type endopeptidase activity involved in apoptotic process	45/985	215/18670	1.16051e-15	3.18251e-14	1.39603e-14	NLRP3/MMP9/PLAUR/THBS1/ADORA2A/CFLAR/FAS/GSN/JAK2/HGF/CASP1/FAM162A/CRYAB/TNF/PML/RHOA/AQP1/VEGFA/TFAP2B/TNFSF10/SNCA/CTSD/ARRB1/NGF/SMAD3/SOX2/NODAL/VCP/PPM1F/TP63/SYK/PTGS2/PAX2/ROBO1/BAK1/KLF4/MAP3K5/RAF1/POR/MAPT/EGLN3/AKT1/RIPK1/CASP8/MT3	45
GO:0052547	BP	GO:0052547	regulation of peptidase activity	69/985	452/18670	1.21682e-15	3.32148e-14	1.45699e-14	NLRP3/BIN1/COL6A3/SERPINA1/TIMP2/MMP9/PLAUR/THBS1/FN1/ADORA2A/CFLAR/FAS/RECK/TIMP1/GSN/LYN/JAK2/A2M/CAV1/HGF/LTF/CASP1/SERPINA3/SERPINE1/FAM162A/ECM1/CRYAB/TNF/PML/STAT3/RHOA/PSME2/HDAC1/VTN/SERPINH1/AQP1/VEGFA/TFAP2B/TNFSF10/SNCA/CTSD/ARRB1/NGF/APP/SMAD3/SOX2/NODAL/VCP/PPM1F/TP63/SYK/PTGS2/AGT/PAX2/ROBO1/BAK1/CRB2/KLF4/MAP3K5/RAF1/LCN1/POR/MAPT/EGLN3/MAPK3/AKT1/RIPK1/CASP8/MT3	69
GO:0060047	BP	GO:0060047	heart contraction	52/985	280/18670	1.36249e-15	3.70196e-14	1.62389e-14	CXCR4/BIN1/PIK3CG/FLNA/TPM1/JAK2/CAV1/SLC8A1/KCNJ5/ANK2/ADORA1/ITPR2/ACE/ADA/BVES/TGFB2/HBEGF/NOS3/MYBPC3/STC1/CALM2/EDN1/DMD/ITPR1/ATP2A3/STIM1/ATP2A1/ATP1A2/SLC9A1/SGCG/HDAC4/KCNA5/CALM1/AGT/CALM3/RYR1/THRA/GLP1R/SREBF1/NOS1/KCNJ4/ATP1B1/SCN1A/KCNE3/ADRA1A/MYL2/ACE2/ATP1A3/MYH6/PRKACA/NKX2-5/CACNA1S	52
GO:0070372	BP	GO:0070372	regulation of ERK1 and ERK2 cascade	54/985	300/18670	1.54017e-15	4.16552e-14	1.82723e-14	HAVCR2/C5AR1/CD4/CCL18/CCL5/TREM2/CCL2/FLT3/CHI3L1/APOE/SIRPA/FN1/CFLAR/NTRK1/LYN/NRP1/FGF2/NOX4/HTR2A/DUSP1/TNF/LIF/TLR4/THPO/ADIPOQ/GPNMB/IL1B/ABL1/PRKCZ/BRAF/TNFSF11/ARRB1/ERBB4/JUN/PTK2B/APP/NODAL/SYK/GCNT2/KDR/SHC1/CD36/CALCR/KLF4/PTEN/FBXW7/PLA2G2A/EPO/MAPK3/ADRA1A/FLT1/KIT/EZR/MT3	54
GO:1900542	BP	GO:1900542	regulation of purine nucleotide metabolic process	36/985	142/18670	1.57016e-15	4.22723e-14	1.8543e-14	TREM2/IFNG/P2RX7/IGF1/HTR2A/STAT3/RHOA/NOS3/NUPR1/OGT/SNCA/NUP43/PFKFB3/APP/ACTN3/GAPDHS/HDAC4/VCP/PRKAG2/CBFA2T3/MLXIPL/PFKFB4/PGK2/PDK4/SLC25A33/PFKFB1/NOS1/GPD1/IL4/PPARGC1A/SLC25A12/PDK2/NOS2/PRKAA2/ESRRB/GCK	36
GO:0006941	BP	GO:0006941	striated muscle contraction	40/985	174/18670	1.58793e-15	4.25564e-14	1.86676e-14	CXCR4/BIN1/PIK3CG/FLNA/TPM1/CAV1/SLC8A1/KCNJ5/ANK2/ADORA1/STAC3/ARG2/CHRNA1/MYBPC3/STC1/CALM2/DMD/ATP2A1/ATP1A2/SLC9A1/LMOD3/ACTN3/PGAM2/HDAC4/KCNA5/CALM1/CALM3/NOS1/ATP1B1/CHRNB1/SCN1A/KCNE3/ADRA1A/MYL2/SCN4A/ACE2/CHRND/MYH6/PRKACA/NKX2-5	40
GO:1901215	BP	GO:1901215	negative regulation of neuron death	44/985	208/18670	1.60355e-15	4.27808e-14	1.87661e-14	C5AR1/IL10/SOD2/CCL2/AXL/APOE/LRRK2/ADORA2A/MEF2C/NTRK1/JAK2/NRP1/NR4A3/HMOX1/CD34/ERBB3/STAT3/RHOA/GPNMB/GCLC/TFAP2B/ATG7/SNCA/ARRB1/NGF/STXBP1/JUN/PTK2B/PPT1/NTRK2/BCL2/VPS35/WNT1/PRKCG/BDNF/TSC1/NR4A2/NTF4/EPO/NEFL/PPARGC1A/AKT1/SNCB/MT3	44
GO:2001171	BP	GO:2001171	positive regulation of ATP biosynthetic process	19/985	36/18670	1.63592e-15	4.34477e-14	1.90586e-14	TREM2/IFNG/P2RX7/IGF1/HTR2A/STAT3/PFKFB3/APP/GAPDHS/VCP/MLXIPL/PFKFB4/PFKFB1/GPD1/IL4/PPARGC1A/SLC25A12/PRKAA2/ESRRB	19
GO:0002576	BP	GO:0002576	platelet degranulation	34/985	128/18670	2.10996e-15	5.57863e-14	2.4471e-14	FCER1G/F13A1/SERPINA1/THBS1/PECAM1/FN1/SPARC/FLNA/ACTN1/IGF1/ANXA5/TIMP1/LYN/A2M/ITGB3/HGF/SERPINA3/SERPINE1/ECM1/TGFB2/SELP/LEFTY2/VEGFA/VCL/STXBP1/APP/WDR1/SYK/CALM1/ACTN2/CLU/CD36/PPBP/ACTN4	34
GO:0046879	BP	GO:0046879	hormone secretion	55/985	312/18670	2.13323e-15	5.61496e-14	2.46304e-14	CD38/CCL5/IL6/IFNG/ADORA2A/ANXA5/INHBA/LYN/JAK2/FGFR1/ADORA1/ITPR2/PLA2G6/GHRL/TNF/ADRA2A/LIF/POMC/ADIPOQ/ACVR2B/AGTR1/SPP1/IL1B/EDN1/TFAP2B/ITPR1/RETN/BMP6/TNFSF11/TFR2/SNAP25/ARRB1/GNAS/PFKL/KCNA5/AGT/LEP/SLC2A1/GLUL/GRP/PPARD/TCF7L2/GLP1R/SREBF1/RAF1/NEUROD1/IRS2/SIRT4/SLC30A8/SLC25A4/G6PC2/NOS2/VIP/GCK/ABCC8	55
GO:0032943	BP	GO:0032943	mononuclear cell proliferation	51/985	274/18670	2.33568e-15	6.12051e-14	2.6848e-14	HAVCR2/SPN/TNFSF13B/CD28/CD4/CD38/IL7R/FCGR2B/IL10/JAK3/FOXP3/CCL5/VCAM1/TNFRSF4/IL6/FLT3/PIK3CG/P2RX7/MSN/IDO1/IL15/MEF2C/CD274/IGF1/LYN/PRKCQ/ACE/ADA/PRDX2/CCND3/TLR4/ARG2/SHH/GPNMB/IL1B/IL7/ABL1/CD276/BCL2/SYK/DNAJA3/AHR/LEP/ZP4/LGALS3/IRS2/EPO/IL4/CDKN1A/CASP3/IL23A	51
GO:0001101	BP	GO:0001101	response to acid chemical	58/985	343/18670	2.49791e-15	6.51666e-14	2.85857e-14	CYBB/CD38/GNG2/COL6A1/SPARC/ZEB1/NTRK1/WNT2/GSN/LYN/KLF2/IGFBP7/TLR2/DUSP1/CPEB1/TNF/RHOA/ADIPOQ/EPHA3/MICB/CLK2/AQP1/VEGFA/LPL/EDN1/GCLC/ATG7/BMP6/FOXO1/AQP3/RET/PTK2B/NTRK2/XBP1/PTK6/RXRA/LDLR/DNMT3A/KDR/PTGS2/LEP/PAX2/PDK4/CD36/TEAD2/KLF4/SREBF1/RARA/CPS1/OGG1/NQO1/PPARGC1A/CAT/CASP3/AKT1/AKR1B1/PRKAA2/PCK1	58
GO:0009746	BP	GO:0009746	response to hexose	43/985	202/18670	2.65695e-15	6.90105e-14	3.02719e-14	COL6A2/THBS1/SLC2A5/LGALS1/SLC8A1/NOX4/CMA1/PLA2G6/GHRL/ADRA2A/RHOA/ADIPOQ/ACVR2B/LPL/GCLC/ATG7/NAMPT/ARRB1/PTK2B/PFKL/SMARCA4/XBP1/MLXIPL/VAMP2/PTGS2/PAX2/GLUL/PPARD/TCF7L2/SREBF1/PTEN/RAF1/NEUROD1/IRS2/PPARGC1A/SLC30A8/LIN28A/CASP3/ANGPT2/PRKACA/PRKAA2/PCK1/GCK	43
GO:1903708	BP	GO:1903708	positive regulation of hemopoiesis	41/985	185/18670	2.72728e-15	7.05264e-14	3.09368e-14	NLRP3/CD4/IL7R/FOXP3/TREM2/AXL/IFNG/IL15/STAT1/INHBA/CYLD/ETS1/ACIN1/MMP14/TNF/ADA/STAT3/LIF/RHOA/THPO/SHH/IL7/PRKCZ/KLF10/TNFSF11/GNAS/ISG15/JUN/XBP1/SYK/RUNX1/GLI3/NKAP/RARA/HSPA1B/IL4/STAT5B/FOS/RIPK1/IL23A/CASP8	41
GO:0009161	BP	GO:0009161	ribonucleoside monophosphate metabolic process	59/985	354/18670	2.80343e-15	7.21793e-14	3.16619e-14	HK3/TREM2/IFNG/P2RX7/IGF1/HTR2A/ATP6V1B2/NT5E/ADA/ENPP1/STAT3/RHOA/PGM2L1/NUPR1/ALDOC/HSPA8/OGT/SNCA/NUDT10/ATP1A2/AMPD3/NUP43/NUDT11/PFKFB3/APP/PFKL/ENO2/OGDH/ACTN3/PGAM2/GAPDHS/HDAC4/VCP/PRKAG2/CBFA2T3/MLXIPL/PFKFB4/OGDHL/PGK2/SLC25A33/PFKFB1/HK2/ATIC/PRKAG3/GPD1/HKDC1/HSPA1B/IL4/PPARGC1A/ATP1B1/MYH4/SLC25A12/STOML2/ADPGK/MYH6/PRKAA2/SLC4A1/ESRRB/GCK	59
GO:0048660	BP	GO:0048660	regulation of smooth muscle cell proliferation	39/985	169/18670	3.13378e-15	8.03337e-14	3.52389e-14	IL10/CCL5/SOD2/TGM2/IL6/IFNG/MMP9/THBS1/IL15/STAT1/MEF2C/IGF1/TPM1/JAK2/FGF2/NR4A3/HMOX1/TNF/HBEGF/PRKG1/ADIPOQ/EDN1/NAMPT/JUN/HDAC4/PTGS2/AGT/PPARD/TCF7L2/KLF4/MAP3K5/PTEN/CDKN1A/PPARGC1A/AKT1/FGF9/AKR1B1/PAK1/VIP	39
GO:0046034	BP	GO:0046034	ATP metabolic process	54/985	305/18670	3.18871e-15	8.1388e-14	3.57013e-14	HK3/TREM2/IFNG/P2RX7/IGF1/HTR2A/ATP6V1B2/ENPP1/STAT3/RHOA/PGM2L1/NUPR1/ALDOC/HSPA8/OGT/SNCA/ATP1A2/AMPD3/NUP43/PFKFB3/APP/PFKL/ENO2/OGDH/ACTN3/PGAM2/GAPDHS/HDAC4/VCP/PRKAG2/CBFA2T3/MLXIPL/PFKFB4/OGDHL/PGK2/SLC25A33/PFKFB1/HK2/PRKAG3/GPD1/HKDC1/HSPA1B/IL4/PPARGC1A/ATP1B1/MYH4/SLC25A12/STOML2/ADPGK/MYH6/PRKAA2/SLC4A1/ESRRB/GCK	54
GO:0070588	BP	GO:0070588	calcium ion transmembrane transport	55/985	315/18670	3.26463e-15	8.27625e-14	3.63043e-14	CCR5/ANXA6/TRPV2/BIN1/PIK3CG/P2RX7/DYSF/ANXA5/LYN/RRAD/SLC8A1/FGF2/HTR2A/ANK2/ITPR2/PLA2G6/ADRA2A/ORAI1/CHERP/STAC3/ITGAV/SLC24A3/CALM2/ABL1/DMD/ITPR1/ATP2A3/STIM1/SNCA/FKBP1A/ATP2A1/ATP1A2/SLC9A1/PTK2B/AHNAK/SEC61A1/TRPM2/CALM1/PSEN2/CALM3/CALCR/RYR1/LETM1/TRPC5/NOS1/ATP1B1/STOML2/KCNE3/NTSR1/TRPM8/PRKACA/CACNA1S/HTT/PKD1/HSPA2	55
GO:0042133	BP	GO:0042133	neurotransmitter metabolic process	37/985	153/18670	3.27063e-15	8.27625e-14	3.63043e-14	ITGB2/IL10/SIRPA/SDS/IFNG/JAK2/KLF2/CAV1/SARDH/TLR2/PTGIS/MAOB/TNF/CD34/TLR4/NOS3/ARG2/SLC1A3/IL1B/EDN1/RORA/DBH/PTK2B/SMAD3/PTGS2/AGT/ACHE/CLU/CD36/KLF4/ALDH7A1/NOS1/POR/CPS1/NQO1/AKT1/NOS2	37
GO:0002573	BP	GO:0002573	myeloid leukocyte differentiation	43/985	204/18670	3.85832e-15	9.72165e-14	4.26446e-14	SPI1/FCER1G/CD4/TREM2/IFNG/MMP9/IL15/MEF2C/INHBA/LYN/LTF/TLR2/ACIN1/MITF/TNF/CAMK4/LIF/TLR4/ADIPOQ/MYH9/FASN/VEGFA/KLF10/IRF7/TNFSF11/GNAS/JUN/APP/TLR3/CBFA2T3/RUNX1/ESRRA/NKAP/FBXW7/SH3PXD2A/RARA/IL4/FOS/RIPK1/IL23A/KIT/CASP8/CDC42	43
GO:0048659	BP	GO:0048659	smooth muscle cell proliferation	39/985	171/18670	4.7587e-15	1.19393e-13	5.23723e-14	IL10/CCL5/SOD2/TGM2/IL6/IFNG/MMP9/THBS1/IL15/STAT1/MEF2C/IGF1/TPM1/JAK2/FGF2/NR4A3/HMOX1/TNF/HBEGF/PRKG1/ADIPOQ/EDN1/NAMPT/JUN/HDAC4/PTGS2/AGT/PPARD/TCF7L2/KLF4/MAP3K5/PTEN/CDKN1A/PPARGC1A/AKT1/FGF9/AKR1B1/PAK1/VIP	39
GO:0009895	BP	GO:0009895	negative regulation of catabolic process	54/985	308/18670	4.89278e-15	1.22237e-13	5.36198e-14	IL10/TREM2/LRRK2/PIK3CG/TIMP2/FLNA/DYSF/TIMP1/HGF/MCL1/DERL3/MAP1A/ADORA1/APOC1/HMOX1/TNF/ADRA2A/PML/STAT3/PTK2/CTSA/SHH/NUPR1/IL1B/ATG7/OGT/SNCA/NAMPT/ELAVL1/PABPC1/SMAD3/ACTN3/BCL2/HDAC4/VPS35/USP7/WNT1/CBFA2T3/PRKCG/MET/TSC1/LEP/PFKFB1/CSNK2A2/ACACB/PPARGC1A/SLC25A12/ADRA1A/AKT1/NOS2/AXIN2/GABARAPL2/VIP/MT3	54
GO:1903555	BP	GO:1903555	regulation of tumor necrosis factor superfamily cytokine production	38/985	163/18670	4.99393e-15	1.24237e-13	5.44974e-14	CYBB/HAVCR2/FCER1G/SPN/IL10/FOXP3/TREM2/AXL/LRRK2/SIRPA/IFNG/THBS1/CD274/IGF1/JAK2/LTF/IFIH1/TLR2/DDX58/GHRL/CD34/TLR4/POMC/ADIPOQ/ARG2/GPNMB/LPL/BPI/APP/TLR3/SYK/LEP/CLU/CD36/RARA/IL4/RIPK1/IL23A	38
GO:0071236	BP	GO:0071236	cellular response to antibiotic	36/985	147/18670	5.07318e-15	1.25678e-13	5.51296e-14	CYBB/SPI1/IL10/IL6/AXL/LRRK2/SIRPA/SPHK1/MEF2C/ADCY7/KLF2/ETS1/HGF/NR4A3/ITPR2/HSPA5/AQP1/ABL1/FOXO1/SLC9A1/DNMT3A/TRPM2/APEX1/ADCY2/MET/AHR/PAX2/CLU/KLF4/MAP3K5/PTEN/MAP1LC3A/ADCY1/NQO1/PYCR1/RIPK1	36
GO:0006109	BP	GO:0006109	regulation of carbohydrate metabolic process	43/985	206/18670	5.57379e-15	1.37502e-13	6.03162e-14	IFNG/P2RX7/IGF1/HTR2A/ENPP1/STAT3/POMC/ADIPOQ/CLK2/NUPR1/RORA/NFKB1/OGT/SNCA/FOXO1/NUP43/PTK2B/PFKFB3/APP/ACTN3/GAPDHS/HDAC4/NFE2L1/PRKAG2/CBFA2T3/MLXIPL/PFKFB4/LEP/PDK4/DGKQ/PFKFB1/IRS2/ACACB/GPD1/PPARGC1A/SLC25A12/PDK2/NTSR1/AKT1/PRKAA2/ESRRB/GCK/GNB3	43
GO:0097305	BP	GO:0097305	response to alcohol	46/985	233/18670	5.69404e-15	1.39884e-13	6.13608e-14	CYBB/SPI1/CCR5/VCAM1/GNG2/SPARC/INHBA/GSN/ADCY7/KLF2/IGFBP7/SLIT2/ITPR2/MAOB/STAT3/RHOA/ADIPOQ/GOT2/SLC2A4/DBH/PTK2B/CDH1/MSTN/DNMT3A/NFE2L1/ADCY2/AHR/ADH7/LEP/CALM3/CA3/BAK1/KLF4/PTEN/ADCY1/RARA/OGG1/NEFL/NQO1/CDKN1A/CAT/SMO/AKT1/FOS/CASP8/PRKAA2	46
GO:0070374	BP	GO:0070374	positive regulation of ERK1 and ERK2 cascade	44/985	215/18670	5.72521e-15	1.40066e-13	6.14407e-14	HAVCR2/C5AR1/CD4/CCL18/CCL5/TREM2/CCL2/FLT3/CHI3L1/APOE/CFLAR/NTRK1/NRP1/FGF2/NOX4/HTR2A/TNF/TLR4/THPO/GPNMB/ABL1/PRKCZ/BRAF/TNFSF11/ARRB1/ERBB4/JUN/PTK2B/APP/NODAL/GCNT2/KDR/SHC1/CD36/CALCR/PTEN/FBXW7/PLA2G2A/EPO/MAPK3/ADRA1A/FLT1/KIT/MT3	44
GO:0030522	BP	GO:0030522	intracellular receptor signaling pathway	51/985	280/18670	5.8249e-15	1.41916e-13	6.22522e-14	CREM/JAK2/CYLD/IFIH1/NR4A3/DDX58/PTGIS/YWHAH/PML/STAT3/TLR4/RHOA/PGR/HDAC1/RORA/IRF7/DNAJA1/UBE2N/NR4A1/PRCP/ESRRG/VDR/ESR1/CRY2/NFKBIA/SMARCA4/RXRA/CALR/NODAL/TP63/NR5A2/RUNX1/UBC/AHR/FABP5/LEP/ESRRA/NR4A2/NR2F1/THRA/PPARD/SREBF1/RARA/HSPA1B/PPARGC1A/CTBP2/ACTN4/DDX5/CASP8/PAK1/ESRRB	51
GO:0048015	BP	GO:0048015	phosphatidylinositol-mediated signaling	40/985	181/18670	6.60881e-15	1.60352e-13	7.03394e-14	CD28/CCL5/FLT3/PIK3CG/IGF1/NTRK1/GSN/LYN/JAK2/HGF/HTR2A/FGFR1/TNF/ERBB3/TGFB2/RHOA/SELP/PTK2/EDN1/IER3/PIK3R2/OGT/NGF/ERBB4/NTRK2/KDR/AGT/LEP/PPARD/KLF4/PTEN/IRS2/EPO/MAPK3/CAT/FLT1/AKT1/CA8/KIT/EZR	40
GO:0032869	BP	GO:0032869	cellular response to insulin stimulus	44/985	216/18670	6.83338e-15	1.64102e-13	7.19842e-14	CFLAR/STAT1/ATP6V1B2/CPEB1/HDAC9/PRKCQ/ENPP1/CCND3/ATP6V0E1/ADIPOQ/LPL/IL1B/GCLC/PRKCZ/SLC2A4/PIK3R2/NCOA5/OGT/FOXO1/SLC9A1/IRS4/FOXC2/LPIN1/XBP1/MSTN/BAIAP2L1/SHC1/VAMP2/TSC1/AGT/LEP/ESRRA/PDK4/SLC25A33/KL/SREBF1/PTEN/IRS2/PDK2/AKT1/ATP6V0A1/PAK1/PCK1/GCK	44
GO:0001774	BP	GO:0001774	microglial cell activation	21/985	48/18670	6.84685e-15	1.64102e-13	7.19842e-14	ITGB2/TLR8/C5AR1/ITGAM/TREM2/IL6/LRRK2/IFNG/SPHK1/JAK2/TLR2/TNF/IL33/SNCA/NAMPT/JUN/APP/LDLR/TLR3/CLU/MAPT	21
GO:0002269	BP	GO:0002269	leukocyte activation involved in inflammatory response	21/985	48/18670	6.84685e-15	1.64102e-13	7.19842e-14	ITGB2/TLR8/C5AR1/ITGAM/TREM2/IL6/LRRK2/IFNG/SPHK1/JAK2/TLR2/TNF/IL33/SNCA/NAMPT/JUN/APP/LDLR/TLR3/CLU/MAPT	21
GO:0046651	BP	GO:0046651	lymphocyte proliferation	50/985	272/18670	7.3959e-15	1.75832e-13	7.71296e-14	HAVCR2/SPN/TNFSF13B/CD28/CD4/CD38/IL7R/FCGR2B/IL10/JAK3/FOXP3/CCL5/VCAM1/TNFRSF4/IL6/FLT3/PIK3CG/P2RX7/MSN/IDO1/IL15/MEF2C/CD274/IGF1/LYN/PRKCQ/ADA/PRDX2/CCND3/TLR4/ARG2/SHH/GPNMB/IL1B/IL7/ABL1/CD276/BCL2/SYK/DNAJA3/AHR/LEP/ZP4/LGALS3/IRS2/EPO/IL4/CDKN1A/CASP3/IL23A	50
GO:1902105	BP	GO:1902105	regulation of leukocyte differentiation	50/985	272/18670	7.3959e-15	1.75832e-13	7.71296e-14	NLRP3/CD28/CD4/IL7R/FCGR2B/JAK3/FOXP3/TREM2/AXL/IFNG/IL15/ZEB1/INHBA/LYN/CYLD/LTF/ACIN1/MITF/MMP14/TNF/ADA/PRDX2/CAMK4/LIF/TLR4/RHOA/ADIPOQ/SHH/IL7/ABL1/PRKCZ/KLF10/IRF7/TNFSF11/GNAS/JUN/XBP1/TLR3/SYK/RUNX1/ESRRA/GLI3/NKAP/FBXW7/RARA/IL4/FOS/RIPK1/IL23A/CASP8	50
GO:0052548	BP	GO:0052548	regulation of endopeptidase activity	65/985	425/18670	7.68068e-15	1.81869e-13	7.97778e-14	NLRP3/BIN1/COL6A3/SERPINA1/TIMP2/MMP9/PLAUR/THBS1/ADORA2A/CFLAR/FAS/RECK/TIMP1/GSN/LYN/JAK2/A2M/HGF/LTF/CASP1/SERPINA3/SERPINE1/FAM162A/CRYAB/TNF/PML/STAT3/RHOA/PSME2/HDAC1/VTN/SERPINH1/AQP1/VEGFA/TFAP2B/TNFSF10/SNCA/CTSD/ARRB1/NGF/APP/SMAD3/SOX2/NODAL/VCP/PPM1F/TP63/SYK/PTGS2/AGT/PAX2/ROBO1/BAK1/CRB2/KLF4/MAP3K5/RAF1/LCN1/POR/MAPT/EGLN3/AKT1/RIPK1/CASP8/MT3	65
GO:1905952	BP	GO:1905952	regulation of lipid localization	37/985	157/18670	7.91316e-15	1.86624e-13	8.18638e-14	IL6/APOE/THBS1/P2RX7/ITGB3/PLA2G6/GHRL/APOC1/TNF/CETP/ITGAV/POMC/ADIPOQ/AGTR1/SHH/SPP1/LPL/IL1B/EDN1/NFKB1/RETN/BMP6/TNFSF11/NFKBIA/SYK/AGT/LEP/ABHD5/CD36/PPARD/FBXW7/IRS2/ACACB/SCARB1/NTSR1/AKT1/MEST	37
GO:0014074	BP	GO:0014074	response to purine-containing compound	36/985	149/18670	7.98458e-15	1.87558e-13	8.22735e-14	PIK3CG/P2RX7/ADORA2A/SPARC/STAT1/SLC8A1/NOX4/DUSP1/ITPR2/HSPA5/ADIPOQ/STC1/AQP1/KDM1A/IL1B/DUOX2/JUN/PTK2B/APP/TRPM2/APEX1/HSP90B1/AHR/PTGS2/DGKQ/PFKFB1/RYR1/SREBF1/PTEN/CPS1/GPD1/PPARGC1A/FOS/EZR/PCK1/CACNA1S	36
GO:0015908	BP	GO:0015908	fatty acid transport	29/985	97/18670	8.24638e-15	1.92939e-13	8.46339e-14	APOE/THBS1/P2RX7/PLA2G6/ACE/SLCO2A1/BDKRB2/GOT2/IL1B/EDN1/ACSL4/TNFSF11/SLC25A20/THRSP/CPT2/PRKAG2/SYK/LEP/CD36/PPARD/IRS2/ACACB/LCN1/PLA2G2A/NTSR1/AKT1/NOS2/PRKAA2/CPT1C	29
GO:0071887	BP	GO:0071887	leukocyte apoptotic process	30/985	104/18670	8.33438e-15	1.94227e-13	8.51989e-14	FCER1G/CCR5/PDCD1/IL7R/IL10/JAK3/CCL5/IL6/AXL/CXCL12/P2RX7/IDO1/MEF2C/CD274/LYN/NR4A3/TSC22D3/PRKCQ/ADA/ARG2/IRF7/DNAJA3/BAK1/LGALS3/GLI3/PTEN/IRS2/CASP3/AKT1/RIPK1	30
GO:0009144	BP	GO:0009144	purine nucleoside triphosphate metabolic process	57/985	342/18670	8.39418e-15	1.94851e-13	8.54724e-14	HK3/TREM2/LRRK2/IFNG/P2RX7/SAMHD1/IGF1/HTR2A/ATP6V1B2/ADA/ENPP1/STAT3/RHOA/PGM2L1/NUPR1/ALDOC/HSPA8/OGT/SNCA/ATP1A2/AMPD3/NUP43/PFKFB3/APP/PFKL/ENO2/OGDH/ACTN3/PGAM2/GAPDHS/HDAC4/VCP/PRKAG2/CBFA2T3/MLXIPL/PFKFB4/OGDHL/PGK2/SLC25A33/PFKFB1/HK2/PRKAG3/GPD1/HKDC1/HSPA1B/IL4/PPARGC1A/ATP1B1/MYH4/SLC25A12/STOML2/ADPGK/MYH6/PRKAA2/SLC4A1/ESRRB/GCK	57
GO:0030098	BP	GO:0030098	lymphocyte differentiation	58/985	353/18670	9.29039e-15	2.14808e-13	9.4227e-14	SPI1/FCER1G/SPN/NLRP3/CD28/CD4/IL7R/FCGR2B/IL10/JAK3/ITGA4/FOXP3/VCAM1/IL6/FLT3/AXL/IFNG/B2M/IL15/ZEB1/NTRK1/INHBA/LGALS1/CYLD/IL18R1/RSAD2/HDAC9/MMP14/ADA/PRDX2/CAMK4/STAT3/RHOA/ITGB1/RUNX2/SHH/IL7/RORA/ABL1/PRKCZ/PTK2B/XBP1/BCL2/HDAC4/WNT1/SYK/RUNX1/DNAJA3/TSC1/LEP/BAK1/GLI3/NKAP/RARA/IL4/IL23A/KIT/AIRE	58
GO:0009123	BP	GO:0009123	nucleoside monophosphate metabolic process	60/985	375/18670	1.09358e-14	2.51865e-13	1.10482e-13	HK3/TREM2/IFNG/P2RX7/IGF1/HTR2A/ATP6V1B2/NT5E/ADA/ENPP1/STAT3/RHOA/PGM2L1/NUPR1/ALDOC/HSPA8/OGT/SNCA/NUDT10/ATP1A2/AMPD3/NUP43/NUDT11/PFKFB3/APP/PFKL/ENO2/OGDH/ACTN3/PGAM2/GAPDHS/HDAC4/VCP/PRKAG2/CBFA2T3/MLXIPL/PFKFB4/NT5C1A/OGDHL/PGK2/SLC25A33/PFKFB1/HK2/ATIC/PRKAG3/GPD1/HKDC1/HSPA1B/IL4/PPARGC1A/ATP1B1/MYH4/SLC25A12/STOML2/ADPGK/MYH6/PRKAA2/SLC4A1/ESRRB/GCK	60
GO:0034765	BP	GO:0034765	regulation of ion transmembrane transport	70/985	483/18670	1.11223e-14	2.54824e-13	1.1178e-13	CYBB/TREM2/CCL2/BIN1/PIK3CG/IFNG/MMP9/THBS1/P2RX7/HVCN1/FLNA/DYSF/MEF2C/LYN/CAV1/RRAD/SLC8A1/KCNJ5/ANK2/PLA2G6/FHL1/HCN3/YWHAH/GLRX/ADRA2A/STAC3/ABCB1/CALM2/ABL1/DMD/UTRN/STIM1/SNCA/FKBP1A/ATP2A1/ATP1A2/SLC9A1/PTK2B/APP/WDR1/KCNA1/AHNAK/KCNA5/CALM1/ADRB2/PSEN2/VAMP2/ACTN2/AGT/CALM3/CALCR/PTEN/IRS2/NOS1/KCNJ4/EPO/NEFL/PPARGC1A/ATP1B1/SCN1A/KCNE3/ACTN4/NTSR1/AKT1/SCN4A/PRKACA/RIPK1/CACNA1S/HTT/HSPA2	70
GO:0051251	BP	GO:0051251	positive regulation of lymphocyte activation	56/985	334/18670	1.11507e-14	2.54824e-13	1.1178e-13	HAVCR2/TNFSF13B/NLRP3/CD28/PDCD1/CD4/CD38/IL7R/JAK3/FOXP3/CCL5/VCAM1/CCL2/TNFRSF4/IL6/AXL/SIRPA/IFNG/IL15/MEF2C/CD274/IGF1/LGALS1/LYN/CAV1/CYLD/MMP14/PRKCQ/ADA/TLR4/RHOA/SHH/IL1B/IL7/PRKCZ/TNFSF11/CD276/XBP1/BCL2/LAMP1/SYK/RUNX1/DNAJA3/LEP/ZP4/GLI3/NKAP/IRS2/RARA/EPO/IL4/CDKN1A/AKT1/IL23A/PAK1/CDC42	56
GO:0048017	BP	GO:0048017	inositol lipid-mediated signaling	40/985	184/18670	1.18907e-14	2.70686e-13	1.18738e-13	CD28/CCL5/FLT3/PIK3CG/IGF1/NTRK1/GSN/LYN/JAK2/HGF/HTR2A/FGFR1/TNF/ERBB3/TGFB2/RHOA/SELP/PTK2/EDN1/IER3/PIK3R2/OGT/NGF/ERBB4/NTRK2/KDR/AGT/LEP/PPARD/KLF4/PTEN/IRS2/EPO/MAPK3/CAT/FLT1/AKT1/CA8/KIT/EZR	40
GO:0071706	BP	GO:0071706	tumor necrosis factor superfamily cytokine production	38/985	168/18670	1.4208e-14	3.22194e-13	1.41332e-13	CYBB/HAVCR2/FCER1G/SPN/IL10/FOXP3/TREM2/AXL/LRRK2/SIRPA/IFNG/THBS1/CD274/IGF1/JAK2/LTF/IFIH1/TLR2/DDX58/GHRL/CD34/TLR4/POMC/ADIPOQ/ARG2/GPNMB/LPL/BPI/APP/TLR3/SYK/LEP/CLU/CD36/RARA/IL4/RIPK1/IL23A	38
GO:0042136	BP	GO:0042136	neurotransmitter biosynthetic process	30/985	106/18670	1.47013e-14	3.32103e-13	1.45679e-13	ITGB2/IL10/SIRPA/IFNG/JAK2/KLF2/CAV1/PTGIS/TNF/CD34/TLR4/NOS3/ARG2/SLC1A3/IL1B/EDN1/RORA/DBH/PTK2B/SMAD3/PTGS2/AGT/ACHE/CLU/CD36/KLF4/NOS1/NQO1/AKT1/NOS2	30
GO:0032680	BP	GO:0032680	regulation of tumor necrosis factor production	37/985	160/18670	1.50384e-14	3.38422e-13	1.48451e-13	CYBB/HAVCR2/FCER1G/SPN/IL10/FOXP3/TREM2/AXL/LRRK2/SIRPA/IFNG/THBS1/IGF1/JAK2/LTF/IFIH1/TLR2/DDX58/GHRL/CD34/TLR4/POMC/ADIPOQ/ARG2/GPNMB/LPL/BPI/APP/TLR3/SYK/LEP/CLU/CD36/RARA/IL4/RIPK1/IL23A	37
GO:2000116	BP	GO:2000116	regulation of cysteine-type endopeptidase activity	46/985	239/18670	1.53681e-14	3.44526e-13	1.51129e-13	NLRP3/MMP9/PLAUR/THBS1/ADORA2A/CFLAR/FAS/GSN/JAK2/HGF/LTF/CASP1/FAM162A/CRYAB/TNF/PML/RHOA/AQP1/VEGFA/TFAP2B/TNFSF10/SNCA/CTSD/ARRB1/NGF/SMAD3/SOX2/NODAL/VCP/PPM1F/TP63/SYK/PTGS2/PAX2/ROBO1/BAK1/KLF4/MAP3K5/RAF1/POR/MAPT/EGLN3/AKT1/RIPK1/CASP8/MT3	46
GO:0010506	BP	GO:0010506	regulation of autophagy	55/985	327/18670	1.68791e-14	3.76966e-13	1.65359e-13	IL10/TREM2/PIM2/LRRK2/IFNG/HGF/MCL1/DRAM1/ATP6V1B2/HMOX1/TRIM21/STAT3/ATP6V0E1/PTK2/CTSA/TFEB/NUPR1/ABL1/ITPR1/PIK3R2/ATG7/UCHL1/SNCA/FOXO1/NAMPT/ULK1/XBP1/BCL2/VPS35/PRKAG2/KDR/ADRB2/MET/TSC1/LEP/HSPB8/CSNK2A2/HK2/SREBF1/FBXW7/PRKAG3/MAPT/IL4/C9orf72/MAPK3/ADRA1A/CASP3/AKT1/GFAP/ATP6V0A1/PRKACA/PRKD1/PRKAA2/HTT/MT3	55
GO:0022898	BP	GO:0022898	regulation of transmembrane transporter activity	49/985	268/18670	1.71758e-14	3.80709e-13	1.67e-13	TREM2/CCL2/IFNG/MMP9/ACTB/DYSF/MEF2C/CAV1/RRAD/ANK2/PLA2G6/FHL1/YWHAH/GLRX/ADRA2A/STAC3/ABCB1/CALM2/DMD/UTRN/STIM1/SNCA/FKBP1A/ATP2A1/ATP1A2/SLC9A1/PTK2B/APP/KCNA1/AHNAK/BCL2/CALM1/ADRB2/VAMP2/ACTN2/CALM3/PTEN/NOS1/EPO/NEFL/PPARGC1A/ATP1B1/KCNE3/ACTN4/NTSR1/PRKACA/RIPK1/HTT/HSPA2	49
GO:0031668	BP	GO:0031668	cellular response to extracellular stimulus	49/985	268/18670	1.71758e-14	3.80709e-13	1.67e-13	CYBB/ITGA4/VCAM1/AXL/LRRK2/P2RX7/FAS/IL15/LYN/HMOX1/HSPA5/GABARAPL1/MAX/LPL/KLF10/HSPA8/ATG7/FOXO1/NAMPT/AQP3/SLC38A2/VDR/ULK1/JUN/MAP1LC3B/XBP1/BCL2/HSP90B1/TSC1/PTGS2/LEP/NR4A2/PDK4/MYOD1/SLC2A1/GLUL/MAP3K5/SREBF1/MAP1LC3A/CDKN1A/MAPK3/PDK2/GABARAPL2/FOS/PRKD1/CBS/PRKAA2/HIGD1A/PCK1	49
GO:0002793	BP	GO:0002793	positive regulation of peptide secretion	51/985	288/18670	1.88476e-14	4.162e-13	1.82569e-13	TLR8/HAVCR2/NLRP3/CD38/IL10/TREM2/TNFRSF4/FCN1/IL6/LRRK2/IFNG/P2RX7/ADORA2A/CD274/IGF1/JAK2/IFIH1/TLR2/CASP1/DDX58/ADORA1/PLA2G6/GHRL/TNF/CD34/TGFB2/TLR4/IL33/LPL/IL1B/ABL1/PRKCZ/BMP6/TNFSF11/TFR2/ARRB1/XBP1/VPS35/SYK/ACHE/GLUL/MYH10/GRP/PPARD/TCF7L2/IL1A/IRS2/MAPK3/SLC30A8/EZR/GCK	51
GO:0090130	BP	GO:0090130	tissue migration	58/985	360/18670	2.2536e-14	4.95792e-13	2.17482e-13	ITGB2/APOE/FAP/IFNG/MMP9/THBS1/PECAM1/SPARC/MEF2C/ITGB3/ETS1/ACTA2/NRP1/FGF2/STAT5A/SLIT2/FGFR1/AKT3/HDAC9/HMOX1/TGFB2/HBEGF/RHOA/NOS3/PTK2/ITGB1/MYH9/STC1/VEGFA/EDN1/ABL1/GRHL2/PTP4A3/NR4A1/PRCP/AMOTL1/JUN/PTK2B/FOXC2/CALR/PPM1F/KDR/MET/PTGS2/AGT/ROBO1/GLUL/PPARD/KLF4/PTEN/FBXW7/IL4/SCARB1/AKT1/ACTA1/ANGPT2/PRKD1/KIT	58
GO:0015718	BP	GO:0015718	monocarboxylic acid transport	37/985	162/18670	2.28576e-14	5.00997e-13	2.19765e-13	APOE/THBS1/P2RX7/SLC16A2/PLA2G6/ACE/SLCO2A1/BDKRB2/GOT2/IL1B/EDN1/SLC16A8/SLC16A4/ACSL4/SLC16A6/TNFSF11/SLC25A20/THRSP/SLC16A9/RXRA/CPT2/PRKAG2/SYK/SLC16A12/LEP/CD36/PPARD/IRS2/ACACB/LCN1/PLA2G2A/SLC16A14/NTSR1/AKT1/NOS2/PRKAA2/CPT1C	37
GO:0008016	BP	GO:0008016	regulation of heart contraction	47/985	251/18670	2.34181e-14	5.09494e-13	2.23493e-13	BIN1/PIK3CG/FLNA/TPM1/JAK2/CAV1/SLC8A1/KCNJ5/ANK2/ADORA1/ITPR2/ADA/BVES/TGFB2/HBEGF/NOS3/STC1/CALM2/EDN1/DMD/ITPR1/ATP2A3/STIM1/ATP2A1/ATP1A2/SLC9A1/HDAC4/KCNA5/CALM1/AGT/CALM3/RYR1/THRA/GLP1R/SREBF1/NOS1/KCNJ4/ATP1B1/KCNE3/ADRA1A/MYL2/ACE2/ATP1A3/MYH6/PRKACA/NKX2-5/CACNA1S	47
GO:0045637	BP	GO:0045637	regulation of myeloid cell differentiation	47/985	251/18670	2.34181e-14	5.09494e-13	2.23493e-13	SPI1/CD4/TREM2/IFNG/THBS1/B2M/STAT1/MEF2C/LOX/INHBA/LYN/ETS1/LTF/NR4A3/ACIN1/MITF/PRKCQ/TNF/CAMK4/STAT3/LIF/TLR4/THPO/ADIPOQ/HDAC1/KLF10/IRF7/TNFSF11/GNAS/ISG15/JUN/PTK2B/NFKBIA/TLR3/RUNX1/ESRRA/LGALS3/FBXW7/RARA/HSPA1B/IL4/STAT5B/FOS/HOXA9/RIPK1/IL23A/CASP8	47
GO:0001655	BP	GO:0001655	urogenital system development	55/985	330/18670	2.50939e-14	5.43947e-13	2.38605e-13	LRRK2/MMP9/PECAM1/CFLAR/STAT1/MEF2C/ACTA2/NRP1/FGF2/SLIT2/FGFR1/ACE/CD34/TGFB2/LIF/WWTR1/ADIPOQ/ACAT1/ACVR2B/ARG2/AGTR1/SHH/VEGFA/LRP4/TFAP2B/GLI1/LAMB2/EYA1/GPR4/BMP6/EAF2/RET/ESR1/FOXC2/SMAD3/RXRA/SEC61A1/BCL2/WNT1/TP63/TSC1/AGT/PAX2/GDF11/GLI3/PTEN/RARA/LIN28A/CAT/SMO/MAGED1/ANGPT2/AKR1B1/CDKN1C/PKD1	55
GO:0048738	BP	GO:0048738	cardiac muscle tissue development	45/985	233/18670	2.61314e-14	5.64361e-13	2.4756e-13	MEF2C/IGF1/WNT2/TPM1/GATA6/SLC8A1/ENG/FGF2/NOX4/FGFR1/ERBB3/SGCB/BVES/TGFB2/ITGB1/MYH11/MYBPC3/VEGFA/PDLIM5/EDN1/CBY1/GLI1/FKBP1A/SLC9A1/ERBB4/FOXC2/SGCG/RXRA/CALR/LMNA/TSC1/ACTN2/AGT/MYH10/PTEN/NEB/RARA/ADRA1A/MYL2/MYH6/RIPK1/FGF9/PAK1/NKX2-5/MYO18B	45
GO:0032640	BP	GO:0032640	tumor necrosis factor production	37/985	163/18670	2.81032e-14	6.04732e-13	2.65269e-13	CYBB/HAVCR2/FCER1G/SPN/IL10/FOXP3/TREM2/AXL/LRRK2/SIRPA/IFNG/THBS1/IGF1/JAK2/LTF/IFIH1/TLR2/DDX58/GHRL/CD34/TLR4/POMC/ADIPOQ/ARG2/GPNMB/LPL/BPI/APP/TLR3/SYK/LEP/CLU/CD36/RARA/IL4/RIPK1/IL23A	37
GO:0008202	BP	GO:0008202	steroid metabolic process	55/985	331/18670	2.86053e-14	6.13297e-13	2.69026e-13	HSD11B1/APOE/IFNG/SNAI1/IGFBP7/FGFR1/YWHAH/APOC1/SMPD1/TNF/CETP/ACAT1/AGTR1/SHH/SPP1/FASN/NFYA/IL1B/RORA/NFKB1/HSD11B2/FDXR/FDFT1/BMP6/CYB5R3/SOAT2/VDR/ESR1/HSD17B4/APP/RXRA/LDLR/ACADL/NFE2L1/NR5A2/PRKAG2/AGT/LEP/DGKQ/PPARD/SREBF1/OSBPL3/ACACB/POR/IL4/PPARGC1A/SCARB1/CAT/CYP11A1/AKR1B1/KIT/PRKAA2/WWOX/MT3/GNB3	55
GO:0099177	BP	GO:0099177	regulation of trans-synaptic signaling	65/985	437/18670	2.96869e-14	6.34182e-13	2.78188e-13	CD38/CCL2/APOE/LRRK2/S100B/ADORA2A/MEF2C/NTRK1/JAK2/HTR2A/MAP1A/ADORA1/PLA2G6/MAP1B/GHRL/YWHAH/LAMA2/TNF/STAT3/ADIPOQ/ITGB1/SLC1A3/IL1B/EDN1/ABL1/PRKCZ/RETN/CDH2/SNCA/SNAP25/NGF/STXBP1/ATP1A2/DISC1/PTK2B/NTRK2/APP/PRKAR2B/CDH1/PRKCG/VAMP1/BDNF/ADRB2/RAPSN/VAMP2/PTGS2/AGT/ACHE/FABP5/CALM3/DBN1/NTF4/GLUL/PTEN/ADCY1/MAPT/RARA/SYN3/PLAT/ADRA1A/NTSR1/PRKACA/KIT/MPP2/SYP	65
GO:0071453	BP	GO:0071453	cellular response to oxygen levels	45/985	234/18670	3.07493e-14	6.53955e-13	2.86861e-13	CYBB/S100B/CFLAR/FAS/GATA6/CAV1/SLC8A1/PTGIS/FAM162A/CPEB1/HMOX1/CD34/PSME2/STC1/AQP1/VEGFA/EDN1/RORA/SLC2A4/ATG7/PSMD1/FOXO1/NAMPT/AQP3/LPAR1/SLC9A1/DNMT3A/BCL2/LMNA/CA9/UBC/TSC1/PTGS2/MYOD1/PPARD/PTEN/EPO/EGLN3/PPARGC1A/SIRT4/NDRG1/AKT1/HIGD1A/PCK1/MT3	45
GO:0051098	BP	GO:0051098	regulation of binding	59/985	373/18670	3.08344e-14	6.53955e-13	2.86861e-13	IL10/ITGA4/PIM2/APOE/LRRK2/IFNG/MMP9/CTSZ/PLAUR/B2M/ACTB/MEF2C/LOX/IGF1/JAK2/CAV1/CYLD/NRP1/BAG2/ACE/HMOX1/LIF/HSPA5/ADIPOQ/VTN/KDM1A/ABL1/FKBP1A/TNFSF11/ARRB1/NGF/DISC1/JUN/APP/NFKBIA/SMAD3/BCL2/HDAC4/BDNF/ADRB2/MET/CALM3/CD36/PPP2CB/BAK1/LGALS3/TCF7L2/KLF4/FBXW7/NEUROD1/ADD2/RARA/C9orf72/MAPK3/CTBP2/SMO/AKT1/PRKACA/PKD1	59
GO:0031099	BP	GO:0031099	regeneration	41/985	198/18670	3.20229e-14	6.76727e-13	2.96851e-13	C5AR1/IL10/NNMT/FLT3/AXL/CXCL12/DYSF/LCP1/CFLAR/IGF1/GSN/JAK2/HGF/NR4A3/MAP1B/HMOX1/KLF5/VTN/SPP1/GLI1/LAMB2/ULK1/ERBB4/JUN/LPIN1/MSTN/SOX2/BCL2/WNT1/MYOD1/PFKFB1/BAK1/GLI3/CSNK2A2/PPARD/KLF4/ATIC/PTEN/NEFL/CDKN1A/ANGPT2	41
GO:0045862	BP	GO:0045862	positive regulation of proteolysis	58/985	363/18670	3.26819e-14	6.88187e-13	3.01878e-13	NLRP3/TREM2/APOE/LRRK2/IFNG/FN1/CFLAR/FAS/GSN/LYN/JAK2/CAV1/BAG2/CASP1/FAM162A/MMP14/TNF/ADRA2A/PML/STAT3/RHOA/PTK2/MYH9/PSME2/IL33/NUPR1/IL1B/GCLC/TNFSF10/OGT/SNX9/SNCA/CTSD/ARRB1/NGF/DISC1/PTK2B/APP/SMAD3/NODAL/VCP/PPM1F/CBFA2T3/SYK/SUMO2/CLU/ROBO1/BAK1/MAP3K5/PTEN/FBXW7/MAPT/HSPA1B/EGLN3/MAPK3/AKT1/RIPK1/CASP8	58
GO:0051196	BP	GO:0051196	regulation of coenzyme metabolic process	28/985	95/18670	3.58344e-14	7.51886e-13	3.29819e-13	IFNG/P2RX7/IGF1/HTR2A/STAT3/NUPR1/OGT/SNCA/ME1/NUP43/PFKFB3/APP/ACTN3/GAPDHS/HDAC4/PRKAG2/CBFA2T3/MLXIPL/PFKFB4/PDK4/PFKFB1/GPD1/PPARGC1A/SLC25A12/PDK2/PRKAA2/ESRRB/GCK	28
GO:0061041	BP	GO:0061041	regulation of wound healing	35/985	148/18670	3.78235e-14	7.90806e-13	3.46892e-13	FCER1G/CXCR4/APOE/FAP/PLAUR/THBS1/ANXA5/LYN/CAV1/FGF2/SERPINE1/PLAU/PRKCQ/ADRA2A/CD34/PRDX2/HBEGF/TLR4/PRKG1/SELP/NOS3/MYH9/VTN/EDN1/DUOX2/FOXC2/XBP1/SMAD3/SYK/MYOD1/CD36/PPARD/PTEN/CDKN1A/PLAT	35
GO:0050670	BP	GO:0050670	regulation of lymphocyte proliferation	42/985	208/18670	3.88479e-14	8.08634e-13	3.54712e-13	HAVCR2/SPN/TNFSF13B/CD28/CD4/CD38/FCGR2B/IL10/JAK3/FOXP3/CCL5/VCAM1/TNFRSF4/IL6/IDO1/IL15/MEF2C/CD274/IGF1/LYN/PRKCQ/ADA/TLR4/ARG2/SHH/GPNMB/IL1B/IL7/CD276/BCL2/SYK/DNAJA3/AHR/LEP/ZP4/LGALS3/IRS2/EPO/IL4/CDKN1A/CASP3/IL23A	42
GO:0031589	BP	GO:0031589	cell-substrate adhesion	57/985	354/18670	3.89505e-14	8.08634e-13	3.54712e-13	ITGB2/MYO1G/ITGA4/VCAM1/AXL/THBS1/PECAM1/ZYX/FN1/FLNA/ACTN1/LGALS1/JAK2/ITGB3/NRP1/COL13A1/SERPINE1/HSPG2/MMP14/PLAU/CD34/BVES/RHOA/ITGAV/PTK2/ITGB1/VTN/EPHA3/ITGA7/VEGFA/VCL/ABL1/UTRN/PRKCZ/RCC2/LAMB2/SLC9A1/DISC1/PTK2B/SMAD3/CALR/ACTN3/SRGAP2/BCL2/PPM1F/WNT1/GCNT2/KDR/TSC1/ACTN2/CD36/PPARD/PTEN/ACTN4/ANGPT2/CDC42/PKD1	57
GO:0032944	BP	GO:0032944	regulation of mononuclear cell proliferation	42/985	209/18670	4.62072e-14	9.55921e-13	4.19321e-13	HAVCR2/SPN/TNFSF13B/CD28/CD4/CD38/FCGR2B/IL10/JAK3/FOXP3/CCL5/VCAM1/TNFRSF4/IL6/IDO1/IL15/MEF2C/CD274/IGF1/LYN/PRKCQ/ADA/TLR4/ARG2/SHH/GPNMB/IL1B/IL7/CD276/BCL2/SYK/DNAJA3/AHR/LEP/ZP4/LGALS3/IRS2/EPO/IL4/CDKN1A/CASP3/IL23A	42
GO:0048872	BP	GO:0048872	homeostasis of number of cells	46/985	246/18670	4.67853e-14	9.64498e-13	4.23083e-13	SPI1/FCER1G/TNFSF13B/IL7R/JAK3/FOXP3/IL6/FLT3/AXL/B2M/P2RX7/STAT1/MEF2C/INHBA/LYN/JAK2/KLF2/CYLD/ETS1/TSC22D3/ACIN1/AKT3/HMOX1/ADA/PRDX2/STAT3/NOS3/VEGFA/IL7/ABL1/CDH2/AMPD3/ISG15/BCL2/NFE2L1/DNAJA3/BAK1/THRA/EPO/HSPA1B/SMO/CASP3/AKT1/STAT5B/KIT/SLC4A1	46
GO:0009205	BP	GO:0009205	purine ribonucleoside triphosphate metabolic process	55/985	335/18670	4.80136e-14	9.86371e-13	4.32678e-13	HK3/TREM2/LRRK2/IFNG/P2RX7/IGF1/HTR2A/ATP6V1B2/ENPP1/STAT3/RHOA/PGM2L1/NUPR1/ALDOC/HSPA8/OGT/SNCA/ATP1A2/AMPD3/NUP43/PFKFB3/APP/PFKL/ENO2/OGDH/ACTN3/PGAM2/GAPDHS/HDAC4/VCP/PRKAG2/CBFA2T3/MLXIPL/PFKFB4/OGDHL/PGK2/SLC25A33/PFKFB1/HK2/PRKAG3/GPD1/HKDC1/HSPA1B/IL4/PPARGC1A/ATP1B1/MYH4/SLC25A12/STOML2/ADPGK/MYH6/PRKAA2/SLC4A1/ESRRB/GCK	55
GO:0043467	BP	GO:0043467	regulation of generation of precursor metabolites and energy	36/985	158/18670	5.55366e-14	1.13696e-12	4.98733e-13	IFNG/P2RX7/IGF1/HTR2A/ENPP1/STAT3/RHOA/POMC/NUPR1/CISD1/OGT/SNCA/NUP43/PFKFB3/APP/ACTN3/GAPDHS/HDAC4/VCP/PRKAG2/CBFA2T3/MLXIPL/PFKFB4/PGK2/SLC25A33/PFKFB1/IRS2/GPD1/IL4/PPARGC1A/SLC25A12/AKT1/NOS2/PRKAA2/ESRRB/GCK	36
GO:0001818	BP	GO:0001818	negative regulation of cytokine production	51/985	296/18670	5.81428e-14	1.18619e-12	5.20331e-13	TLR8/HAVCR2/NLRP3/FCGR2B/IL10/JAK3/FOXP3/TREM2/TNFRSF4/IL6/AXL/SIRPA/IFNG/THBS1/IDO1/FN1/CD274/IGF1/INHBA/ADCY7/KLF2/GATA6/CYLD/HGF/LTF/IFIH1/FGFR1/DDX58/HDAC9/GHRL/TIA1/HMOX1/TNF/CD34/PML/TGFB2/TLR4/POMC/ADIPOQ/ARG2/IL33/GPNMB/BPI/NFKB1/ARRB1/ISG15/KLF4/RARA/IL4/IL23A/EZR	51
GO:2001237	BP	GO:2001237	negative regulation of extrinsic apoptotic signaling pathway	29/985	104/18670	6.18504e-14	1.2559e-12	5.50909e-13	THBS1/CFLAR/FAS/IGF1/HGF/NRP1/MCL1/SERPINE1/HMOX1/TNF/PRDX2/ITGAV/NOS3/IL1B/GCLC/IL7/EYA1/TNFSF10/BCL2/LMNA/LGALS3/TCF7L2/IL1A/RAF1/HSPA1B/AKT1/RIPK1/CASP8/HTT	29
GO:0043405	BP	GO:0043405	regulation of MAP kinase activity	55/985	337/18670	6.19857e-14	1.2559e-12	5.50909e-13	C5AR1/CXCR4/FLT3/APOE/LRRK2/PIK3CG/THBS1/P2RX7/IGF1/NTRK1/LYN/JAK2/CAV1/HGF/FGF2/NOX4/HTR2A/DUSP1/FGFR1/ADORA1/MAP3K14/GHRL/SMPD1/TNF/ADRA2A/PRDX2/TLR4/ADIPOQ/VEGFA/IL1B/EDN1/UCHL1/TNFSF11/DNAJA1/UBE2N/ARRB1/NGF/LPAR1/RET/PTK2B/GNG3/SYK/UBC/SHC1/ROBO1/MAP3K5/RAF1/TSG101/MAPK3/FLT1/ALK/MAGED1/RIPK1/KIT/PAK1	55
GO:0051193	BP	GO:0051193	regulation of cofactor metabolic process	31/985	119/18670	6.52196e-14	1.3169e-12	5.77666e-13	IFNG/P2RX7/IGF1/HTR2A/MMP3/PRDX2/STAT3/NUPR1/OGT/SNCA/ME1/NUP43/PFKFB3/APP/ACTN3/GAPDHS/HDAC4/PRKAG2/CBFA2T3/MLXIPL/PFKFB4/PDK4/PFKFB1/GPD1/PPARGC1A/SLC25A12/PDK2/PRKAA2/ESRRB/GCK/MT3	31
GO:0001822	BP	GO:0001822	kidney development	49/985	278/18670	7.44324e-14	1.49779e-12	6.57016e-13	LRRK2/MMP9/PECAM1/CFLAR/STAT1/MEF2C/ACTA2/NRP1/FGF2/SLIT2/FGFR1/ACE/CD34/TGFB2/LIF/WWTR1/ADIPOQ/ACAT1/ACVR2B/ARG2/AGTR1/SHH/VEGFA/LRP4/TFAP2B/LAMB2/EYA1/GPR4/BMP6/RET/FOXC2/SMAD3/SEC61A1/BCL2/WNT1/TSC1/AGT/PAX2/GDF11/GLI3/RARA/LIN28A/CAT/SMO/MAGED1/ANGPT2/AKR1B1/CDKN1C/PKD1	49
GO:0071219	BP	GO:0071219	cellular response to molecule of bacterial origin	42/985	212/18670	7.72034e-14	1.54827e-12	6.79158e-13	HAVCR2/CCR5/NLRP3/FCGR2B/IL10/CCL5/VIM/TREM2/CCL2/IL6/AXL/SIRPA/MEF2C/CD274/LYN/LTF/TLR2/CASP1/SERPINE1/TNF/PRDX2/TLR4/RHOA/NOS3/CXCL1/IL1B/UPF1/ABL1/BPI/NFKB1/BMP6/NFKBIA/XBP1/CD36/PPARD/PPBP/RARA/MAPK3/PPARGC1A/SCARB1/AKT1/NOS2	42
GO:0042176	BP	GO:0042176	regulation of protein catabolic process	59/985	381/18670	8.00459e-14	1.59983e-12	7.01776e-13	IL10/TREM2/APOE/LRRK2/IFNG/TIMP2/MSN/FLNA/DYSF/TIMP1/CAV1/DERL3/MAP1A/BAG2/TNF/ADRA2A/GNA12/PML/PTK2/PSME2/IL33/CTSA/SHH/NUPR1/IL1B/GCLC/ATG7/PSMD1/OGT/SNX9/SNCA/FOXO1/DISC1/PTK2B/CDH1/SMAD3/LDLR/VCP/VPS35/USP7/NFE2L1/WNT1/RDX/CBFA2T3/PRKCG/SUMO2/CLU/CSNK2A2/PTEN/FBXW7/HSPA1B/AKT1/NOS2/GFAP/GABARAPL2/PRKACA/EZR/VIP/PKD1	59
GO:0060191	BP	GO:0060191	regulation of lipase activity	28/985	98/18670	8.54998e-14	1.70306e-12	7.47059e-13	C5AR1/CCL5/FGF2/HTR2A/FGFR1/HDAC9/APOC1/RHOA/ARF4/AGTR1/LPL/ABL1/PRKCZ/LPAR2/SNCA/LPAR1/ESR1/PPT1/NTRK2/GNAQ/BDNF/AGT/ABHD5/NTF4/POR/ADRA1A/FLT1/KIT	28
GO:0050804	BP	GO:0050804	modulation of chemical synaptic transmission	64/985	436/18670	8.80253e-14	1.74746e-12	7.66536e-13	CD38/CCL2/APOE/LRRK2/S100B/ADORA2A/MEF2C/NTRK1/JAK2/HTR2A/MAP1A/ADORA1/PLA2G6/MAP1B/GHRL/YWHAH/LAMA2/TNF/STAT3/ADIPOQ/ITGB1/SLC1A3/IL1B/EDN1/ABL1/PRKCZ/RETN/CDH2/SNCA/SNAP25/NGF/STXBP1/ATP1A2/DISC1/PTK2B/NTRK2/APP/PRKAR2B/CDH1/PRKCG/VAMP1/BDNF/ADRB2/RAPSN/VAMP2/PTGS2/AGT/ACHE/CALM3/DBN1/NTF4/GLUL/PTEN/ADCY1/MAPT/RARA/SYN3/PLAT/ADRA1A/NTSR1/PRKACA/KIT/MPP2/SYP	64
GO:0009199	BP	GO:0009199	ribonucleoside triphosphate metabolic process	55/985	341/18670	1.02599e-13	2.02995e-12	8.90451e-13	HK3/TREM2/LRRK2/IFNG/P2RX7/IGF1/HTR2A/ATP6V1B2/ENPP1/STAT3/RHOA/PGM2L1/NUPR1/ALDOC/HSPA8/OGT/SNCA/ATP1A2/AMPD3/NUP43/PFKFB3/APP/PFKL/ENO2/OGDH/ACTN3/PGAM2/GAPDHS/HDAC4/VCP/PRKAG2/CBFA2T3/MLXIPL/PFKFB4/OGDHL/PGK2/SLC25A33/PFKFB1/HK2/PRKAG3/GPD1/HKDC1/HSPA1B/IL4/PPARGC1A/ATP1B1/MYH4/SLC25A12/STOML2/ADPGK/MYH6/PRKAA2/SLC4A1/ESRRB/GCK	55
GO:0009141	BP	GO:0009141	nucleoside triphosphate metabolic process	57/985	362/18670	1.03725e-13	2.04535e-12	8.97207e-13	HK3/TREM2/LRRK2/IFNG/P2RX7/SAMHD1/IGF1/HTR2A/ATP6V1B2/ADA/ENPP1/STAT3/RHOA/PGM2L1/NUPR1/ALDOC/HSPA8/OGT/SNCA/ATP1A2/AMPD3/NUP43/PFKFB3/APP/PFKL/ENO2/OGDH/ACTN3/PGAM2/GAPDHS/HDAC4/VCP/PRKAG2/CBFA2T3/MLXIPL/PFKFB4/OGDHL/PGK2/SLC25A33/PFKFB1/HK2/PRKAG3/GPD1/HKDC1/HSPA1B/IL4/PPARGC1A/ATP1B1/MYH4/SLC25A12/STOML2/ADPGK/MYH6/PRKAA2/SLC4A1/ESRRB/GCK	57
GO:0016051	BP	GO:0016051	carbohydrate biosynthetic process	42/985	214/18670	1.08075e-13	2.12404e-12	9.31725e-13	SDS/IGF1/ENPP1/ADIPOQ/SLC25A10/PGM2L1/CLK2/GOT2/ALDOC/NFKB1/SLC37A4/OGT/MGAT2/SNCA/FOXO1/GYG1/GYS1/PTK2B/ENO2/PGAM2/GAPDHS/GPD2/SORD/LEP/PGK2/DGKQ/PFKFB1/SLC2A1/IRS2/PRKAG3/FBP2/GPD1/PPARGC1A/SLC25A12/PDK2/G6PC2/NTSR1/AKT1/AKR1B1/PCK1/ESRRB/GCK	42
GO:0019319	BP	GO:0019319	hexose biosynthetic process	27/985	92/18670	1.15254e-13	2.25012e-12	9.87029e-13	SDS/ADIPOQ/SLC25A10/CLK2/GOT2/ALDOC/SLC37A4/OGT/FOXO1/ENO2/PGAM2/GAPDHS/GPD2/SORD/LEP/PGK2/DGKQ/PFKFB1/FBP2/GPD1/PPARGC1A/SLC25A12/PDK2/G6PC2/AKR1B1/PCK1/GCK	27
GO:1904894	BP	GO:1904894	positive regulation of STAT cascade	27/985	92/18670	1.15254e-13	2.25012e-12	9.87029e-13	IL7R/IL10/CCL5/IL6/FLT3/IFNG/PECAM1/IL15/IGF1/LYN/JAK2/PARP14/TNF/STAT3/LIF/ERBB4/PTK2B/PTK6/TNFRSF1A/AGT/LEP/EPO/IL4/PRL/IL23A/AKR1B1/KIT	27
GO:1903034	BP	GO:1903034	regulation of response to wounding	38/985	179/18670	1.22221e-13	2.37827e-12	1.04324e-12	FCER1G/IL10/CXCR4/APOE/FAP/PLAUR/THBS1/ANXA5/LYN/CAV1/FGF2/SERPINE1/PLAU/PRKCQ/ADRA2A/CD34/PRDX2/HBEGF/TLR4/PRKG1/SELP/NOS3/MYH9/VTN/SPP1/EDN1/DUOX2/FOXC2/XBP1/SMAD3/SYK/MYOD1/CD36/PPARD/KLF4/PTEN/CDKN1A/PLAT	38
GO:0050679	BP	GO:0050679	positive regulation of epithelial cell proliferation	41/985	206/18670	1.30283e-13	2.52158e-12	1.10611e-12	C5AR1/IL10/ITGA4/CCL5/CXCL12/DYSF/CFLAR/IGF1/WNT2/ITGB3/NRP1/HTRA1/FGF2/STAT5A/NR4A3/FGFR1/AKT3/ECM1/GHRL/HMOX1/STAT3/AGTR1/SHH/VEGFA/EYA1/BMP6/NR4A1/JUN/XBP1/NODAL/TP63/KDR/PAX2/GLUL/TCF7L2/FOXP2/SMO/AKT1/FGF9/PRKD1/VIP	41
GO:0009749	BP	GO:0009749	response to glucose	40/985	197/18670	1.30441e-13	2.52158e-12	1.10611e-12	COL6A2/THBS1/LGALS1/SLC8A1/NOX4/CMA1/PLA2G6/GHRL/ADRA2A/RHOA/ADIPOQ/ACVR2B/LPL/GCLC/ATG7/ARRB1/PTK2B/PFKL/SMARCA4/XBP1/MLXIPL/VAMP2/PAX2/GLUL/PPARD/TCF7L2/SREBF1/PTEN/RAF1/NEUROD1/IRS2/PPARGC1A/SLC30A8/LIN28A/CASP3/ANGPT2/PRKACA/PRKAA2/PCK1/GCK	40
GO:1903578	BP	GO:1903578	regulation of ATP metabolic process	31/985	122/18670	1.36087e-13	2.62212e-12	1.15021e-12	TREM2/IFNG/P2RX7/IGF1/HTR2A/STAT3/RHOA/NUPR1/OGT/SNCA/NUP43/PFKFB3/APP/ACTN3/GAPDHS/HDAC4/VCP/PRKAG2/CBFA2T3/MLXIPL/PFKFB4/PGK2/SLC25A33/PFKFB1/GPD1/IL4/PPARGC1A/SLC25A12/PRKAA2/ESRRB/GCK	31
GO:0090132	BP	GO:0090132	epithelium migration	56/985	354/18670	1.40585e-13	2.69997e-12	1.18436e-12	ITGB2/APOE/FAP/IFNG/MMP9/THBS1/PECAM1/SPARC/MEF2C/ITGB3/ETS1/NRP1/FGF2/STAT5A/SLIT2/FGFR1/AKT3/HDAC9/HMOX1/TGFB2/HBEGF/RHOA/NOS3/PTK2/ITGB1/MYH9/STC1/VEGFA/EDN1/ABL1/GRHL2/PTP4A3/NR4A1/PRCP/AMOTL1/JUN/PTK2B/FOXC2/CALR/PPM1F/KDR/MET/PTGS2/AGT/ROBO1/GLUL/PPARD/KLF4/PTEN/FBXW7/IL4/SCARB1/AKT1/ANGPT2/PRKD1/KIT	56
GO:0045834	BP	GO:0045834	positive regulation of lipid metabolic process	34/985	146/18670	1.4175e-13	2.71351e-12	1.1903e-12	FLT3/APOE/IFNG/LYN/FGF2/NR4A3/HTR2A/ADORA1/PLA2G6/APOC1/TNF/ADIPOQ/PTK2/AGTR1/IL1B/BMP6/PTK2B/LDLR/TNFRSF1A/MLXIPL/PTGS2/AGT/ABHD5/SREBF1/IRS2/POR/PPARGC1A/SIRT4/SCARB1/STOML2/FLT1/AKT1/PRKD1/KIT	34
GO:0050671	BP	GO:0050671	positive regulation of lymphocyte proliferation	32/985	130/18670	1.43126e-13	2.73098e-12	1.19796e-12	HAVCR2/TNFSF13B/CD28/CD4/CD38/JAK3/FOXP3/CCL5/VCAM1/TNFRSF4/IL6/IL15/MEF2C/CD274/IGF1/PRKCQ/ADA/TLR4/SHH/IL1B/IL7/CD276/BCL2/SYK/DNAJA3/LEP/ZP4/IRS2/EPO/IL4/CDKN1A/IL23A	32
GO:0032409	BP	GO:0032409	regulation of transporter activity	49/985	283/18670	1.50491e-13	2.86224e-12	1.25554e-12	TREM2/CCL2/IFNG/MMP9/ACTB/DYSF/MEF2C/CAV1/RRAD/ANK2/PLA2G6/FHL1/YWHAH/GLRX/ADRA2A/STAC3/ABCB1/CALM2/DMD/UTRN/STIM1/SNCA/FKBP1A/ATP2A1/ATP1A2/SLC9A1/PTK2B/APP/KCNA1/AHNAK/BCL2/CALM1/ADRB2/VAMP2/ACTN2/CALM3/PTEN/NOS1/EPO/NEFL/PPARGC1A/ATP1B1/KCNE3/ACTN4/NTSR1/PRKACA/RIPK1/HTT/HSPA2	49
GO:0048608	BP	GO:0048608	reproductive structure development	63/985	431/18670	1.68192e-13	3.18862e-12	1.39871e-12	IL10/AXL/CTSB/SNAI1/FLNA/NTRK1/WNT2/INHBA/GATA6/HTRA1/SLIT2/PTGIS/MMP14/GHRL/ADA/TGFB2/LIF/HSPA5/PGR/NOS3/PTK2/TFEB/SHH/SPP1/STC1/VEGFA/NUPR1/GLI1/PRDX4/RETN/GRHL2/TNFSF10/BMP6/ARRB1/EAF2/VDR/ESR1/HSD17B4/NKX2-1/EIF2S2/RXRA/BCL2/NODAL/TLR3/TP63/PTGS2/LEP/BAK1/KRT19/GLI3/PPARD/PTEN/RARA/BMP15/MAPK3/CASP3/AKT1/HOXA9/FGF9/KIT/CASP8/CDKN1C/PKD1	63
GO:0060326	BP	GO:0060326	cell chemotaxis	51/985	304/18670	1.71485e-13	3.24062e-12	1.42152e-12	ITGB2/FCER1G/CCR5/C5AR1/CCL18/IL10/CCL5/VCAM1/CCL2/CXCR4/PLA2G7/IL6/PIK3CG/THBS1/CXCL12/DYSF/LOX/LYN/HGF/NRP1/FGF2/SLIT2/DUSP1/FGFR1/SERPINE1/PRKCQ/TGFB2/HBEGF/AGTR1/VEGFA/CXCL1/IL1B/EDN1/TNFSF11/NR4A1/LPAR1/PTK2B/MSTN/CALR/TRPM2/SYK/KDR/MET/LGALS3/PPBP/MAPK3/FLT1/IL23A/PRKD1/KIT/CALCA	51
GO:0032946	BP	GO:0032946	positive regulation of mononuclear cell proliferation	32/985	131/18670	1.80003e-13	3.3889e-12	1.48656e-12	HAVCR2/TNFSF13B/CD28/CD4/CD38/JAK3/FOXP3/CCL5/VCAM1/TNFRSF4/IL6/IL15/MEF2C/CD274/IGF1/PRKCQ/ADA/TLR4/SHH/IL1B/IL7/CD276/BCL2/SYK/DNAJA3/LEP/ZP4/IRS2/EPO/IL4/CDKN1A/IL23A	32
GO:0070665	BP	GO:0070665	positive regulation of leukocyte proliferation	33/985	139/18670	1.80481e-13	3.3889e-12	1.48656e-12	HAVCR2/TNFSF13B/CD28/CD4/CD38/JAK3/FOXP3/CCL5/VCAM1/TNFRSF4/IL6/IL15/MEF2C/CD274/IGF1/LYN/PRKCQ/ADA/TLR4/SHH/IL1B/IL7/CD276/BCL2/SYK/DNAJA3/LEP/ZP4/IRS2/EPO/IL4/CDKN1A/IL23A	33
GO:0048747	BP	GO:0048747	muscle fiber development	23/985	67/18670	1.83269e-13	3.43033e-12	1.50474e-12	DYSF/LOX/FLNC/HDAC9/SGCB/STAC3/MYH11/MYBPC3/VEGFA/DMD/UCHL1/LMOD3/BCL2/HDAC4/MYOD1/RYR1/NEB/CHRNB1/MYL2/SMO/ACTA1/MYH6/MYO18B	23
GO:0031032	BP	GO:0031032	actomyosin structure organization	40/985	199/18670	1.84797e-13	3.44799e-12	1.51248e-12	WAS/GPR65/ZYX/CFLAR/MEF2C/CFL2/EPB41L2/TPM1/EPB41L3/NRP1/NOX4/RHOA/ITGB1/MYH9/MYH11/MYBPC3/EDN1/ABL1/ARRB1/LPAR1/SLC9A1/PTK2B/WDR1/SMAD3/LMOD3/PPM1F/MET/TSC1/ACTN2/KRT19/MYH10/NEB/MYPN/LDB3/MYL2/ACTA1/MYH6/PAK1/CDC42/NKX2-5	40
GO:0071216	BP	GO:0071216	cellular response to biotic stimulus	44/985	236/18670	1.86461e-13	3.46805e-12	1.52128e-12	HAVCR2/CCR5/NLRP3/FCGR2B/IL10/CCL5/VIM/TREM2/CCL2/IL6/AXL/SIRPA/MEF2C/CD274/LYN/LTF/TLR2/CASP1/SERPINE1/TNF/PRDX2/TLR4/HSPA5/RHOA/NOS3/CXCL1/IL1B/UPF1/ABL1/BPI/NFKB1/BMP6/NFKBIA/XBP1/SYK/CD36/PPARD/PPBP/RARA/MAPK3/PPARGC1A/SCARB1/AKT1/NOS2	44
GO:1903426	BP	GO:1903426	regulation of reactive oxygen species biosynthetic process	28/985	101/18670	1.96727e-13	3.6475e-12	1.6e-12	ITGB2/IL10/SIRPA/IFNG/CFLAR/JAK2/KLF2/CAV1/PTGIS/TNF/CD34/STAT3/TLR4/RHOA/ARG2/IL1B/EDN1/SNCA/PTK2B/SMAD3/HDAC4/PTGS2/AGT/CLU/SLC25A33/CD36/KLF4/AKT1	28
GO:0048511	BP	GO:0048511	rhythmic process	50/985	295/18670	1.98223e-13	3.6637e-12	1.60711e-12	AXL/PTGDS/ADORA2A/NTRK1/INHBA/CREM/ETS1/SLIT2/ADORA1/SERPINE1/GHRL/ADA/PML/TGFB2/HSPA5/PGR/ADIPOQ/NOS3/HDAC1/HLF/NFYA/RORA/RETN/KLF10/ATG7/OGT/NAMPT/ARRB1/ESR1/JUN/NKX2-1/CRY2/NTRK2/MSTN/USP7/GNAQ/PRKCG/AHR/LEP/SREBF1/PTEN/FBXW7/ADCY1/PPARGC1A/CASP3/NOS2/PPP1CC/MAGED1/DDX5/PRKAA2	50
GO:0014068	BP	GO:0014068	positive regulation of phosphatidylinositol 3-kinase signaling	26/985	87/18670	2.04427e-13	3.76656e-12	1.65223e-12	CD28/CCL5/FLT3/PIK3CG/IGF1/NTRK1/LYN/JAK2/HGF/FGFR1/TNF/ERBB3/TGFB2/SELP/PTK2/ERBB4/NTRK2/KDR/AGT/LEP/PPARD/IRS2/EPO/CAT/FLT1/KIT	26
GO:1901216	BP	GO:1901216	positive regulation of neuron death	27/985	94/18670	2.05861e-13	3.78117e-12	1.65863e-12	ITGB2/ITGAM/FCGR2B/IFNG/CTSZ/MCL1/ADORA1/TNF/TGFB2/TLR4/RHOA/PPP1R13B/NUPR1/TFAP2B/ABL1/SNCA/JUN/HDAC4/RAPSN/CLU/MAP3K5/FBXW7/MAPT/NQO1/CASP3/FOS/CASP8	27
GO:0014065	BP	GO:0014065	phosphatidylinositol 3-kinase signaling	34/985	148/18670	2.16248e-13	3.95961e-12	1.73691e-12	CD28/CCL5/FLT3/PIK3CG/IGF1/NTRK1/LYN/JAK2/HGF/HTR2A/FGFR1/TNF/ERBB3/TGFB2/SELP/PTK2/EDN1/IER3/PIK3R2/ERBB4/NTRK2/KDR/AGT/LEP/PPARD/KLF4/PTEN/IRS2/EPO/MAPK3/CAT/FLT1/AKT1/KIT	34
GO:0001935	BP	GO:0001935	endothelial cell proliferation	39/985	191/18670	2.18593e-13	3.99018e-12	1.75031e-12	IL10/ITGA4/CCL2/APOE/THBS1/CXCL12/SPARC/DYSF/STAT1/MEF2C/WNT2/CAV1/ITGB3/NRP1/FGF2/STAT5A/FGFR1/AKT3/ECM1/MMP14/GHRL/HMOX1/TNF/CD34/STAT3/AGTR1/VEGFA/BMP6/NR4A1/JUN/XBP1/KDR/LEP/SCARB1/FLT1/AKT1/PRL/PRKD1/VIP	39
GO:0042391	BP	GO:0042391	regulation of membrane potential	63/985	434/18670	2.31547e-13	4.20062e-12	1.84263e-12	TREM2/LRRK2/BIN1/P2RX7/ADORA2A/FLNA/MEF2C/CAV1/SLC8A1/KCNJ5/ANK2/ADORA1/FHL1/HCN3/GHRL/YWHAH/GLRX/BVES/CHRNA1/ABCB5/EDN1/GCLC/ABL1/DMD/PRKCZ/SNCA/CHRNE/ATP1A2/SLC9A1/JUN/PTK2B/NTRK2/APP/WDR1/KCNA1/BCL2/VCP/SLC25A27/GNAQ/KCNA5/KDR/ADRB2/ACTN2/SLC25A33/CD36/BAK1/TRPC5/PTEN/GABRA1/MAPT/ATP1B1/CHRNB1/SCN1A/STOML2/KCNE3/ADRA1A/NTSR1/AKT1/SCN4A/PYCR1/ATP1A3/CHRND/MPP2	63
GO:0061458	BP	GO:0061458	reproductive system development	63/985	434/18670	2.31547e-13	4.20062e-12	1.84263e-12	IL10/AXL/CTSB/SNAI1/FLNA/NTRK1/WNT2/INHBA/GATA6/HTRA1/SLIT2/PTGIS/MMP14/GHRL/ADA/TGFB2/LIF/HSPA5/PGR/NOS3/PTK2/TFEB/SHH/SPP1/STC1/VEGFA/NUPR1/GLI1/PRDX4/RETN/GRHL2/TNFSF10/BMP6/ARRB1/EAF2/VDR/ESR1/HSD17B4/NKX2-1/EIF2S2/RXRA/BCL2/NODAL/TLR3/TP63/PTGS2/LEP/BAK1/KRT19/GLI3/PPARD/PTEN/RARA/BMP15/MAPK3/CASP3/AKT1/HOXA9/FGF9/KIT/CASP8/CDKN1C/PKD1	63
GO:0042326	BP	GO:0042326	negative regulation of phosphorylation	66/985	468/18670	2.42715e-13	4.38971e-12	1.92557e-12	APOE/LRRK2/SIRPA/IFNG/P2RX7/ADORA2A/LATS2/INHBA/LYN/CAV1/CYLD/HGF/ENG/SLIT2/DUSP1/PARP14/SMPD1/ENPP1/STAT3/LIF/TLR4/WWTR1/RHOA/ADIPOQ/BDKRB2/NUPR1/CALM2/IL1B/ABL1/DMD/PRKCZ/PIK3R2/UCHL1/SNCA/FOXO1/DNAJA1/ARRB1/JUN/PRKAR2B/PTK6/MSTN/ACTN3/HDAC4/PPM1F/PRKAG2/GNAQ/CBFA2T3/MLXIPL/CALM1/CALM3/DGKQ/PFKFB1/BAK1/KLF4/PTEN/IRS2/MAPT/TSG101/C9orf72/CDKN1A/PPARGC1A/CASP3/AKT1/EZR/CDKN1C/TERF2IP	66
GO:2000379	BP	GO:2000379	positive regulation of reactive oxygen species metabolic process	28/985	102/18670	2.57743e-13	4.64726e-12	2.03855e-12	ITGB2/ITGAM/IFNG/THBS1/JAK2/KLF2/NOX4/TNF/TLR4/AGTR1/IL1B/EDN1/SNCA/PTK2B/SMAD3/HDAC4/SYK/PTGS2/AGT/LEP/CLU/CD36/KLF4/MAPT/CDKN1A/AKT1/ACE2/RIPK1	28
GO:0097696	BP	GO:0097696	STAT cascade	36/985	166/18670	2.74279e-13	4.93033e-12	2.16272e-12	IL7R/IL10/JAK3/CCL5/CCL2/IL6/FLT3/IFNG/PECAM1/IL15/STAT1/IGF1/LYN/JAK2/CAV1/STAT5A/PARP14/TNF/STAT3/LIF/THPO/RET/ERBB4/PTK6/TNFRSF1A/AGT/LEP/NEUROD1/EPO/IL4/STAT5B/PRL/IL23A/AKR1B1/KIT/PKD1	36
GO:0043406	BP	GO:0043406	positive regulation of MAP kinase activity	46/985	258/18670	2.84104e-13	5.09141e-12	2.23338e-12	C5AR1/CXCR4/FLT3/LRRK2/PIK3CG/THBS1/P2RX7/IGF1/NTRK1/JAK2/HGF/FGF2/NOX4/HTR2A/FGFR1/ADORA1/MAP3K14/GHRL/TNF/ADRA2A/PRDX2/TLR4/VEGFA/IL1B/EDN1/TNFSF11/UBE2N/ARRB1/NGF/LPAR1/RET/PTK2B/GNG3/SYK/UBC/SHC1/ROBO1/MAP3K5/RAF1/MAPK3/FLT1/ALK/MAGED1/RIPK1/KIT/PAK1	46
GO:0050714	BP	GO:0050714	positive regulation of protein secretion	47/985	268/18670	2.93072e-13	5.23622e-12	2.2969e-12	TLR8/HAVCR2/NLRP3/CD38/IL10/TREM2/TNFRSF4/FCN1/IL6/LRRK2/IFNG/P2RX7/ADORA2A/CD274/IGF1/JAK2/IFIH1/TLR2/CASP1/DDX58/PLA2G6/GHRL/TNF/CD34/TGFB2/TLR4/IL33/LPL/IL1B/ABL1/PRKCZ/BMP6/ARRB1/XBP1/VPS35/SYK/ACHE/GLUL/MYH10/PPARD/TCF7L2/IL1A/IRS2/MAPK3/SLC30A8/EZR/GCK	47
GO:1901654	BP	GO:1901654	response to ketone	39/985	193/18670	3.10527e-13	5.53132e-12	2.42635e-12	CYBB/CD38/GNG2/THBS1/MSN/CFLAR/KLF2/CAV1/IGFBP7/FBXO32/TLR2/SLIT2/DUSP1/MAOB/TGFB2/SOX10/SPP1/AQP1/EDN1/FOXO1/MSTN/CALR/ADCY2/CA9/AHR/CALM3/KLF4/SREBF1/FOXP2/ADCY1/CPS1/EPO/NEFL/CDKN1A/AKT1/FOS/AKR1B1/PRKAA2/PCK1	39
GO:0010631	BP	GO:0010631	epithelial cell migration	55/985	351/18670	3.4783e-13	6.17712e-12	2.70963e-12	ITGB2/APOE/FAP/IFNG/MMP9/THBS1/PECAM1/SPARC/MEF2C/ITGB3/ETS1/NRP1/FGF2/STAT5A/SLIT2/FGFR1/AKT3/HDAC9/HMOX1/TGFB2/HBEGF/RHOA/NOS3/PTK2/ITGB1/MYH9/STC1/VEGFA/EDN1/ABL1/PTP4A3/NR4A1/PRCP/AMOTL1/JUN/PTK2B/FOXC2/CALR/PPM1F/KDR/MET/PTGS2/AGT/ROBO1/GLUL/PPARD/KLF4/PTEN/FBXW7/IL4/SCARB1/AKT1/ANGPT2/PRKD1/KIT	55
GO:0046683	BP	GO:0046683	response to organophosphorus	32/985	134/18670	3.52908e-13	6.24848e-12	2.74094e-12	PIK3CG/P2RX7/SPARC/STAT1/SLC8A1/NOX4/DUSP1/ITPR2/HSPA5/ADIPOQ/STC1/AQP1/KDM1A/IL1B/LPAR1/DUOX2/JUN/PTK2B/APP/APEX1/HSP90B1/AHR/PTGS2/DGKQ/PFKFB1/SREBF1/PTEN/CPS1/GPD1/FOS/EZR/PCK1	32
GO:2001169	BP	GO:2001169	regulation of ATP biosynthetic process	27/985	96/18670	3.61527e-13	6.38193e-12	2.79947e-12	TREM2/IFNG/P2RX7/IGF1/HTR2A/STAT3/NUPR1/OGT/NUP43/PFKFB3/APP/ACTN3/GAPDHS/HDAC4/VCP/PRKAG2/CBFA2T3/MLXIPL/PFKFB4/PFKFB1/GPD1/IL4/PPARGC1A/SLC25A12/PRKAA2/ESRRB/GCK	27
GO:0046427	BP	GO:0046427	positive regulation of JAK-STAT cascade	26/985	89/18670	3.70368e-13	6.51847e-12	2.85937e-12	IL10/CCL5/IL6/FLT3/IFNG/PECAM1/IL15/IGF1/LYN/JAK2/PARP14/TNF/STAT3/LIF/ERBB4/PTK2B/PTK6/TNFRSF1A/AGT/LEP/EPO/IL4/PRL/IL23A/AKR1B1/KIT	26
GO:0032412	BP	GO:0032412	regulation of ion transmembrane transporter activity	46/985	260/18670	3.79132e-13	6.65287e-12	2.91832e-12	TREM2/CCL2/IFNG/MMP9/DYSF/MEF2C/CAV1/RRAD/ANK2/PLA2G6/FHL1/YWHAH/GLRX/ADRA2A/STAC3/ABCB1/CALM2/DMD/UTRN/STIM1/FKBP1A/ATP2A1/ATP1A2/SLC9A1/PTK2B/APP/KCNA1/AHNAK/CALM1/ADRB2/VAMP2/ACTN2/CALM3/PTEN/NOS1/EPO/NEFL/PPARGC1A/ATP1B1/KCNE3/ACTN4/NTSR1/PRKACA/RIPK1/HTT/HSPA2	46
GO:0016049	BP	GO:0016049	cell growth	67/985	484/18670	3.86023e-13	6.75368e-12	2.96254e-12	CD38/ITGA4/TRPV2/CXCR4/APOE/CXCL12/SPHK1/FN1/IGF1/INHBA/EPB41L3/DPYSL2/IGFBP7/NRP1/SLIT2/FHL1/MMP14/CRYAB/MAP1B/PRKCQ/ENPP1/PML/TGFB2/HBEGF/RHOA/ITGB1/AGTR1/SPP1/VEGFA/PDLIM5/EDN1/VCL/ABL1/PRKCZ/LAMB2/NDN/GNG4/NGF/EAF2/SLC9A1/ULK1/SYT2/DISC1/PTK2B/PPT1/APP/SMARCA4/SMAD3/BCL2/BDNF/AGT/SLC25A33/DBN1/PPARD/TRPC5/MAPT/TSG101/HSPA1B/C9orf72/CDKN1A/ADRA1A/MYL2/AKT1/OSTN/PAK1/CDC42/MT3	67
GO:0045927	BP	GO:0045927	positive regulation of growth	47/985	270/18670	3.88393e-13	6.77505e-12	2.97192e-12	CD38/TRPV2/CXCR4/CXCL12/SPHK1/FN1/MEF2C/IGF1/WNT2/GATA6/NRP1/FGF2/FGFR1/MMP14/MAP1B/GHRL/TGFB2/HBEGF/RHOA/VEGFA/EDN1/IL7/GLI1/NGF/SLC9A1/SYT2/ERBB4/DISC1/PTK2B/ACTN3/BCL2/PPM1F/BDNF/LEP/MYOD1/SLC25A33/DBN1/PPARD/TRPC5/ACACB/MAPT/SMO/AKT1/FGF9/PAK1/EZR/CDC42	47
GO:0070663	BP	GO:0070663	regulation of leukocyte proliferation	42/985	222/18670	3.96975e-13	6.90432e-12	3.02862e-12	HAVCR2/SPN/TNFSF13B/CD28/CD4/CD38/FCGR2B/IL10/JAK3/FOXP3/CCL5/VCAM1/TNFRSF4/IL6/IDO1/IL15/MEF2C/CD274/IGF1/LYN/PRKCQ/ADA/TLR4/ARG2/SHH/GPNMB/IL1B/IL7/CD276/BCL2/SYK/DNAJA3/AHR/LEP/ZP4/LGALS3/IRS2/EPO/IL4/CDKN1A/CASP3/IL23A	42
GO:0034329	BP	GO:0034329	cell junction assembly	44/985	241/18670	3.99933e-13	6.93531e-12	3.04222e-12	THBS1/PECAM1/FN1/SNAI1/FLNA/ACTB/ACTN1/EPB41L3/CAV1/NRP1/FLNC/ANK2/MMP14/ACE/TNF/RHOA/PTK2/EPHA3/VEGFA/VCL/ABL1/RCC2/CDH2/GRHL2/SLC9A1/PTK2B/WDR1/CDH1/SMAD3/ACTN3/BCL2/PPM1F/IKBKB/RUNX1/KDR/TSC1/ACTN2/AGT/PTEN/ACTN4/ACE2/PRKACA/DST/CDC42	44
GO:1904062	BP	GO:1904062	regulation of cation transmembrane transport	54/985	342/18670	4.18242e-13	7.23154e-12	3.17216e-12	TREM2/CCL2/BIN1/PIK3CG/IFNG/MMP9/FLNA/DYSF/MEF2C/LYN/CAV1/RRAD/SLC8A1/ANK2/PLA2G6/FHL1/YWHAH/GLRX/ADRA2A/STAC3/CALM2/ABL1/DMD/UTRN/STIM1/SNCA/FKBP1A/ATP2A1/ATP1A2/SLC9A1/PTK2B/APP/KCNA1/AHNAK/CALM1/ADRB2/PSEN2/VAMP2/ACTN2/AGT/CALM3/CALCR/PTEN/NOS1/EPO/NEFL/PPARGC1A/ATP1B1/KCNE3/ACTN4/NTSR1/PRKACA/HTT/HSPA2	54
GO:0042445	BP	GO:0042445	hormone metabolic process	43/985	232/18670	4.33957e-13	7.48132e-12	3.28173e-12	HSD11B1/IFNG/CTSZ/FGFR1/CMA1/PCSK1/YWHAH/ACE/TNF/SHH/SPP1/IL1B/NFKB1/ALDH1A1/HSD11B2/RBP1/DGAT1/FDXR/BMP6/NGF/TPO/ADH1B/VDR/DUOX2/ESR1/HSD17B4/ADH7/ALDH1A3/ACHE/LEP/DGKQ/RDH11/TCF7L2/POR/PPARGC1A/SCARB1/ACE2/CYP11A1/AKR1B1/CRYM/ADH1A/TG/GNB3	43
GO:0006942	BP	GO:0006942	regulation of striated muscle contraction	27/985	97/18670	4.76191e-13	8.18548e-12	3.59061e-12	BIN1/PIK3CG/FLNA/CAV1/SLC8A1/ANK2/ADORA1/MYBPC3/STC1/CALM2/DMD/ATP2A1/ATP1A2/SLC9A1/ACTN3/HDAC4/CALM1/CALM3/NOS1/ATP1B1/KCNE3/ADRA1A/MYL2/SCN4A/ACE2/PRKACA/NKX2-5	27
GO:0071222	BP	GO:0071222	cellular response to lipopolysaccharide	40/985	205/18670	5.10066e-13	8.74229e-12	3.83486e-12	HAVCR2/CCR5/NLRP3/IL10/CCL5/VIM/CCL2/IL6/AXL/SIRPA/MEF2C/CD274/LYN/LTF/TLR2/CASP1/SERPINE1/TNF/PRDX2/TLR4/RHOA/NOS3/CXCL1/IL1B/UPF1/ABL1/BPI/NFKB1/BMP6/NFKBIA/XBP1/CD36/PPARD/PPBP/RARA/MAPK3/PPARGC1A/SCARB1/AKT1/NOS2	40
GO:0001763	BP	GO:0001763	morphogenesis of a branching structure	39/985	196/18670	5.20667e-13	8.89813e-12	3.90322e-12	IL10/TGM2/LRRK2/CTSZ/WNT2/HGF/NRP1/ENG/FGF2/SLIT2/FGFR1/COL13A1/MMP14/TNF/PML/SOX10/PGR/SHH/VEGFA/EDN1/ABL1/GRHL2/EYA1/VDR/ESR1/NKX2-1/FOXC2/RXRA/BCL2/WNT1/TP63/MET/AGT/PAX2/GLI3/SMO/MAGED1/PAK1/PKD1	39
GO:1902107	BP	GO:1902107	positive regulation of leukocyte differentiation	33/985	144/18670	5.25311e-13	8.95154e-12	3.92665e-12	NLRP3/CD4/IL7R/FOXP3/TREM2/AXL/IFNG/IL15/CYLD/ACIN1/MMP14/TNF/ADA/LIF/RHOA/SHH/IL7/PRKCZ/KLF10/TNFSF11/GNAS/JUN/XBP1/SYK/RUNX1/GLI3/NKAP/RARA/IL4/FOS/RIPK1/IL23A/CASP8	33
GO:0072001	BP	GO:0072001	renal system development	49/985	293/18670	5.82467e-13	9.8969e-12	4.34134e-12	LRRK2/MMP9/PECAM1/CFLAR/STAT1/MEF2C/ACTA2/NRP1/FGF2/SLIT2/FGFR1/ACE/CD34/TGFB2/LIF/WWTR1/ADIPOQ/ACAT1/ACVR2B/ARG2/AGTR1/SHH/VEGFA/LRP4/TFAP2B/LAMB2/EYA1/GPR4/BMP6/RET/FOXC2/SMAD3/SEC61A1/BCL2/WNT1/TSC1/AGT/PAX2/GDF11/GLI3/RARA/LIN28A/CAT/SMO/MAGED1/ANGPT2/AKR1B1/CDKN1C/PKD1	49
GO:0046364	BP	GO:0046364	monosaccharide biosynthetic process	27/985	98/18670	6.24763e-13	1.05851e-11	4.6432e-12	SDS/ADIPOQ/SLC25A10/CLK2/GOT2/ALDOC/SLC37A4/OGT/FOXO1/ENO2/PGAM2/GAPDHS/GPD2/SORD/LEP/PGK2/DGKQ/PFKFB1/FBP2/GPD1/PPARGC1A/SLC25A12/PDK2/G6PC2/AKR1B1/PCK1/GCK	27
GO:0001649	BP	GO:0001649	osteoblast differentiation	42/985	225/18670	6.35368e-13	1.07339e-11	4.70849e-12	IL6/COL6A1/SNAI1/MEF2C/LOX/IGF1/PDLIM7/HGF/LTF/TNF/WWTR1/RRBP1/PTK2/ACVR2B/RUNX2/SHH/TPM4/SPP1/FASN/GPNMB/GLI1/BMP6/GNAS/HSD17B4/SMAD3/SOX2/CEBPD/HDAC4/TP63/ACHE/ESRRA/GLI3/CAT/SMO/AKT1/AXIN2/DDX5/PRKACA/OSTN/FGF9/PRKD1/WWOX	42
GO:0031330	BP	GO:0031330	negative regulation of cellular catabolic process	46/985	264/18670	6.68573e-13	1.12626e-11	4.9404e-12	IL10/TREM2/LRRK2/PIK3CG/TIMP2/TIMP1/HGF/MCL1/DERL3/MAP1A/APOC1/HMOX1/PML/STAT3/PTK2/CTSA/SHH/NUPR1/ATG7/OGT/SNCA/NAMPT/ELAVL1/PABPC1/ACTN3/BCL2/HDAC4/VPS35/USP7/WNT1/CBFA2T3/PRKCG/MET/TSC1/LEP/PFKFB1/CSNK2A2/ACACB/PPARGC1A/SLC25A12/ADRA1A/AKT1/AXIN2/GABARAPL2/VIP/MT3	46
GO:0043393	BP	GO:0043393	regulation of protein binding	41/985	217/18670	7.92329e-13	1.33093e-11	5.83822e-12	IL10/ITGA4/PIM2/APOE/LRRK2/MMP9/CTSZ/B2M/ACTB/MEF2C/LOX/CAV1/CYLD/NRP1/BAG2/ACE/HSPA5/ADIPOQ/VTN/KDM1A/ABL1/FKBP1A/TNFSF11/ARRB1/DISC1/APP/BCL2/HDAC4/BDNF/ADRB2/MET/CD36/PPP2CB/BAK1/LGALS3/TCF7L2/ADD2/MAPK3/AKT1/PRKACA/PKD1	41
GO:0050890	BP	GO:0050890	cognition	49/985	296/18670	8.62393e-13	1.44451e-11	6.33642e-12	C5AR1/APOE/B2M/S100B/MEF2C/NTRK1/TLR2/HTR2A/MAP1A/ADORA1/PLA2G6/TNF/CAMK4/ATXN1/ARF4/ITGB1/PRKCZ/SLC1A4/SNAP25/NGF/DBH/ATP1A2/JUN/PPT1/NTRK2/APP/PRKAR2B/LDLR/PRKCG/BDNF/PTGS2/AGT/CBR3/MUSK/NTF4/GRPR/THRA/GLP1R/PTEN/FOXP2/ADCY1/MAPT/ADAM2/NTSR1/CASP3/FOS/KIT/VIP/HTT	49
GO:0060759	BP	GO:0060759	regulation of response to cytokine stimulus	38/985	190/18670	8.76892e-13	1.46463e-11	6.4247e-12	CCL5/TREM2/CXCR4/IL6/AXL/IFNG/SPHK1/SAMHD1/STAT1/JAK2/CAV1/CYLD/IFIH1/TLR2/SLIT2/CASP1/DDX58/ECM1/PARP14/TNF/TLR4/ADIPOQ/CLIP3/EDN1/IL7/YTHDF2/LIFR/IRF7/TNFRSF1A/IKBKB/SYK/RUNX1/ROBO1/KLF4/HSPA1B/RIPK1/CASP8/RNF31	38
GO:0019722	BP	GO:0019722	calcium-mediated signaling	41/985	218/18670	9.27464e-13	1.54472e-11	6.77603e-12	CCR5/CD4/VCAM1/TREM2/CXCR4/LRRK2/P2RX7/SPHK1/IGF1/SLC8A1/RCAN1/ANK2/TNF/ADA/ERBB3/CHERP/SELP/AGTR1/CALM2/EDN1/DMD/ITPR1/FKBP1A/TNFSF11/ATP1A2/SLC9A1/PTK2B/ACTN3/TRPM2/HDAC4/NR5A2/SYK/CALM1/KDR/CALM3/NOS1/MAPT/ATP1B1/PDK2/PRKACA/HTT	41
GO:0043524	BP	GO:0043524	negative regulation of neuron apoptotic process	33/985	147/18670	9.72785e-13	1.61564e-11	7.08712e-12	C5AR1/SOD2/CCL2/AXL/APOE/ADORA2A/MEF2C/NTRK1/JAK2/NRP1/NR4A3/HMOX1/ERBB3/RHOA/GCLC/TFAP2B/SNCA/ARRB1/NGF/STXBP1/JUN/PTK2B/PPT1/NTRK2/BCL2/PRKCG/BDNF/NR4A2/NTF4/NEFL/PPARGC1A/SNCB/MT3	33
GO:0061138	BP	GO:0061138	morphogenesis of a branching epithelium	37/985	182/18670	1.04048e-12	1.72323e-11	7.55903e-12	IL10/TGM2/CTSZ/WNT2/HGF/NRP1/ENG/FGF2/SLIT2/FGFR1/MMP14/TNF/PML/SOX10/PGR/SHH/VEGFA/EDN1/ABL1/GRHL2/EYA1/VDR/ESR1/NKX2-1/FOXC2/RXRA/BCL2/WNT1/TP63/MET/AGT/PAX2/GLI3/SMO/MAGED1/PAK1/PKD1	37
GO:0042089	BP	GO:0042089	cytokine biosynthetic process	30/985	123/18670	1.07052e-12	1.76801e-11	7.75547e-12	CYBB/TLR8/SPN/CD28/CD4/IL10/FOXP3/IL6/IFNG/THBS1/INHBA/JAK2/CMA1/GHRL/PRKCQ/TIA1/HMOX1/TNF/STAT3/TLR4/IL1B/NFKB1/IRF7/CD276/APP/TLR3/SYK/IL1A/KLF4/IL4	30
GO:0007259	BP	GO:0007259	JAK-STAT cascade	34/985	156/18670	1.08382e-12	1.78497e-11	7.82986e-12	IL10/JAK3/CCL5/CCL2/IL6/FLT3/IFNG/PECAM1/IL15/STAT1/IGF1/LYN/JAK2/CAV1/STAT5A/PARP14/TNF/STAT3/LIF/RET/ERBB4/PTK6/TNFRSF1A/AGT/LEP/NEUROD1/EPO/IL4/STAT5B/PRL/IL23A/AKR1B1/KIT/PKD1	34
GO:0071260	BP	GO:0071260	cellular response to mechanical stimulus	24/985	79/18670	1.1567e-12	1.89969e-11	8.33312e-12	TLR8/FAS/ENG/CASP1/MAP3K14/TLR4/AQP1/IL1B/GCLC/NFKB1/BMP6/ATP1A2/SLC38A2/SLC9A1/HDAC4/TLR3/TNFRSF1A/PTGS2/AGT/SLC2A1/BAK1/MAPK3/AKT1/CASP8	24
GO:0006631	BP	GO:0006631	fatty acid metabolic process	57/985	383/18670	1.16393e-12	1.90626e-11	8.3619e-12	PLA2G4C/PTGDS/CREM/CAV1/NR4A3/PTGIS/APOC1/ADIPOQ/ACAT1/FASN/LPL/IL1B/EDN1/CYGB/ACSL4/SNCA/TECR/GGT1/HSD17B4/PRKAR2B/LPIN1/XBP1/CPT2/ACADL/NFE2L1/TNFRSF1A/PRKAG2/PON2/MLXIPL/PEX2/PTGS2/ADH7/FABP5/UCP3/LEP/PDK4/ETFDH/ABHD5/CD36/PPARD/SREBF1/HADHB/IRS2/ACACB/PRKAG3/POR/ETFA/MAPK3/PPARGC1A/SIRT4/CBR1/PDK2/AKT1/HADHA/PRKAA2/CPT1C/PCK1	57
GO:0014066	BP	GO:0014066	regulation of phosphatidylinositol 3-kinase signaling	30/985	124/18670	1.34224e-12	2.18614e-11	9.58963e-12	CD28/CCL5/FLT3/PIK3CG/IGF1/NTRK1/LYN/JAK2/HGF/FGFR1/TNF/ERBB3/TGFB2/SELP/PTK2/IER3/ERBB4/NTRK2/KDR/AGT/LEP/PPARD/KLF4/PTEN/IRS2/EPO/MAPK3/CAT/FLT1/KIT	30
GO:0042107	BP	GO:0042107	cytokine metabolic process	30/985	124/18670	1.34224e-12	2.18614e-11	9.58963e-12	CYBB/TLR8/SPN/CD28/CD4/IL10/FOXP3/IL6/IFNG/THBS1/INHBA/JAK2/CMA1/GHRL/PRKCQ/TIA1/HMOX1/TNF/STAT3/TLR4/IL1B/NFKB1/IRF7/CD276/APP/TLR3/SYK/IL1A/KLF4/IL4	30
GO:0050663	BP	GO:0050663	cytokine secretion	43/985	240/18670	1.43882e-12	2.337e-11	1.02514e-11	TLR8/HAVCR2/NLRP3/FCGR2B/IL10/FOXP3/TNFRSF4/FCN1/CHI3L1/LRRK2/IFNG/P2RX7/FN1/DYSF/CD274/LYN/IFIH1/TLR2/CASP1/DDX58/HDAC9/GHRL/TNF/CD34/PML/TLR4/ITGAV/ARG2/IL33/LPL/IL1B/ABL1/PRKCZ/ISG15/XBP1/SYK/AGT/LEP/CD36/IL1A/MAPK3/NOS2/EZR	43
GO:0051092	BP	GO:0051092	positive regulation of NF-kappaB transcription factor activity	33/985	149/18670	1.45262e-12	2.35293e-11	1.03213e-11	ITGB2/NLRP3/SPHK1/CFLAR/NTRK1/CAV1/LTF/IL18R1/TLR2/PRKCQ/TNF/STAT3/TLR4/IL1B/PRKCZ/NFKB1/TNFSF11/UBE2N/APP/TLR3/IKBKB/UBC/AGT/CLU/TRAF5/CD36/HSPA1B/CAT/ALK/RIPK1/PRKD1/RNF31/TERF2IP	33
GO:0042098	BP	GO:0042098	T cell proliferation	37/985	184/18670	1.47453e-12	2.38187e-11	1.04482e-11	HAVCR2/SPN/TNFSF13B/CD28/CD4/IL10/JAK3/FOXP3/CCL5/VCAM1/TNFRSF4/IL6/PIK3CG/P2RX7/MSN/IDO1/IL15/CD274/IGF1/PRKCQ/PRDX2/CCND3/ARG2/SHH/GPNMB/IL1B/ABL1/CD276/SYK/DNAJA3/LEP/ZP4/LGALS3/EPO/IL4/CASP3/IL23A	37
GO:0060402	BP	GO:0060402	calcium ion transport into cytosol	34/985	158/18670	1.59229e-12	2.56506e-11	1.12518e-11	CCR5/CD4/P2RX7/LYN/CAV1/SLC8A1/FGF2/HTR2A/ANK2/ITPR2/PML/CHERP/CALM2/ABL1/DMD/ITPR1/SNCA/FKBP1A/ATP1A2/PTK2B/TRPM2/BCL2/CALM1/CALM3/CALCR/BAK1/RYR1/LETM1/NOS1/EPO/ADRA1A/NTSR1/PRKACA/HTT	34
GO:0042593	BP	GO:0042593	glucose homeostasis	43/985	241/18670	1.66444e-12	2.67399e-11	1.17296e-11	HK3/LGALS1/NOX4/CMA1/PLA2G6/GHRL/ADRA2A/STAT3/POMC/ADIPOQ/GCLC/TFAP2B/SLC2A4/PIK3R2/NCOA5/FOXO1/ARRB1/DBH/PRCP/CRY2/SMARCA4/XBP1/MLXIPL/FABP5/LEP/PAX2/PDK4/HK2/TCF7L2/PYGL/RAF1/NEUROD1/IRS2/HKDC1/PPARGC1A/LIN28A/PDK2/G6PC2/AKT1/PRKACA/PRKAA2/PCK1/GCK	43
GO:0030100	BP	GO:0030100	regulation of endocytosis	47/985	281/18670	1.73108e-12	2.77349e-11	1.21661e-11	FCER1G/FCGR2B/TREM2/CCL2/AXL/APOE/LRRK2/SIRPA/BIN1/IFNG/B2M/SPHK1/DYSF/IL15/CAV1/ITGB3/TLR2/SERPINE1/APOC1/TNF/ITGAV/ADIPOQ/CLIP3/VTN/EPHA3/VEGFA/IL1B/ABL1/SLC2A4/SNCA/TFR2/ARRB1/PPT1/CALR/PRKCG/SYK/CLU/CALM3/DGKQ/CD36/LGALS3/PTEN/TSG101/IL4/SCARB1/ACTN4/PRKD1	47
GO:0032102	BP	GO:0032102	negative regulation of response to external stimulus	55/985	365/18670	1.75947e-12	2.81133e-11	1.23321e-11	HAVCR2/NLRP3/FCGR2B/IL10/FOXP3/CCL2/APOE/FAP/SIRPA/PLAUR/THBS1/ADORA2A/IGF1/ANXA5/ADCY7/ETS1/HGF/NRP1/LTF/HTRA1/FGF2/SLIT2/DUSP1/ADORA1/SERPINE1/PTGIS/NT5E/PLAU/GHRL/ADA/CD34/PRDX2/PRKG1/ADIPOQ/NOS3/ARG2/VTN/MICB/SPP1/EDN1/RORA/NFKB1/SMAD3/LDLR/VPS35/TNFRSF1A/LEP/ROBO1/PPARD/KLF4/PTEN/IL4/CDKN1A/PLAT/ANGPT2	55
GO:0033500	BP	GO:0033500	carbohydrate homeostasis	43/985	242/18670	1.92371e-12	3.06546e-11	1.34468e-11	HK3/LGALS1/NOX4/CMA1/PLA2G6/GHRL/ADRA2A/STAT3/POMC/ADIPOQ/GCLC/TFAP2B/SLC2A4/PIK3R2/NCOA5/FOXO1/ARRB1/DBH/PRCP/CRY2/SMARCA4/XBP1/MLXIPL/FABP5/LEP/PAX2/PDK4/HK2/TCF7L2/PYGL/RAF1/NEUROD1/IRS2/HKDC1/PPARGC1A/LIN28A/PDK2/G6PC2/AKT1/PRKACA/PRKAA2/PCK1/GCK	43
GO:0030811	BP	GO:0030811	regulation of nucleotide catabolic process	24/985	81/18670	2.12208e-12	3.37245e-11	1.47935e-11	IFNG/P2RX7/IGF1/HTR2A/STAT3/NUPR1/OGT/NUP43/PFKFB3/APP/ACTN3/GAPDHS/HDAC4/PRKAG2/CBFA2T3/MLXIPL/PFKFB4/PFKFB1/GPD1/PPARGC1A/SLC25A12/PRKAA2/ESRRB/GCK	24
GO:0043542	BP	GO:0043542	endothelial cell migration	46/985	273/18670	2.28816e-12	3.62662e-11	1.59084e-11	ITGB2/APOE/FAP/THBS1/PECAM1/SPARC/MEF2C/ITGB3/ETS1/NRP1/FGF2/STAT5A/SLIT2/FGFR1/AKT3/HDAC9/HMOX1/RHOA/NOS3/PTK2/ITGB1/MYH9/STC1/VEGFA/EDN1/ABL1/PTP4A3/NR4A1/PRCP/AMOTL1/PTK2B/FOXC2/CALR/KDR/MET/PTGS2/AGT/ROBO1/GLUL/KLF4/PTEN/FBXW7/SCARB1/AKT1/ANGPT2/PRKD1	46
GO:0106106	BP	GO:0106106	cold-induced thermogenesis	32/985	143/18670	2.35583e-12	3.7139e-11	1.62912e-11	TRPV2/CXCR4/IL15/JAK2/CAV1/IL18R1/GHRL/TLR4/ADIPOQ/ACVR2B/VEGFA/KDM1A/ALDH1A1/OGT/GNAS/DBH/ESRRG/FOXC2/LPIN1/ACTN3/CPT2/ACADL/SYK/ADRB2/ACHE/FABP5/LEP/CD36/THRA/IL4/PPARGC1A/TRPM8	32
GO:0120161	BP	GO:0120161	regulation of cold-induced thermogenesis	32/985	143/18670	2.35583e-12	3.7139e-11	1.62912e-11	TRPV2/CXCR4/IL15/JAK2/CAV1/IL18R1/GHRL/TLR4/ADIPOQ/ACVR2B/VEGFA/KDM1A/ALDH1A1/OGT/GNAS/DBH/ESRRG/FOXC2/LPIN1/ACTN3/CPT2/ACADL/SYK/ADRB2/ACHE/FABP5/LEP/CD36/THRA/IL4/PPARGC1A/TRPM8	32
GO:0019915	BP	GO:0019915	lipid storage	22/985	68/18670	2.42976e-12	3.82022e-11	1.67576e-11	IL6/APOE/DYSF/CAV1/ITGB3/HEXB/TNF/ENPP1/ITGAV/LPL/IL1B/NFKB1/DGAT1/NFKBIA/LEP/ABHD5/CD36/PPARD/FBXW7/ACACB/SCARB1/MEST	22
GO:0007160	BP	GO:0007160	cell-matrix adhesion	41/985	225/18670	2.71289e-12	4.25405e-11	1.86606e-11	ITGB2/ITGA4/VCAM1/THBS1/PECAM1/ZYX/FN1/ACTN1/ITGB3/NRP1/COL13A1/SERPINE1/MMP14/PLAU/CD34/RHOA/ITGAV/PTK2/ITGB1/VTN/EPHA3/ITGA7/VEGFA/VCL/ABL1/UTRN/PRKCZ/RCC2/SLC9A1/DISC1/PTK2B/SMAD3/ACTN3/BCL2/PPM1F/KDR/TSC1/ACTN2/CD36/PTEN/PKD1	41
GO:0006094	BP	GO:0006094	gluconeogenesis	25/985	89/18670	2.78418e-12	4.35425e-11	1.91002e-11	SDS/ADIPOQ/SLC25A10/CLK2/GOT2/ALDOC/SLC37A4/OGT/FOXO1/ENO2/PGAM2/GAPDHS/GPD2/LEP/PGK2/DGKQ/PFKFB1/FBP2/GPD1/PPARGC1A/SLC25A12/PDK2/G6PC2/PCK1/GCK	25
GO:0014812	BP	GO:0014812	muscle cell migration	27/985	104/18670	2.94923e-12	4.60017e-11	2.01789e-11	CCL5/MEF2C/IGF1/TPM1/ITGB3/NRP1/NOX4/NR4A3/SLIT2/SERPINE1/PLAU/ACE/PRKG1/ADIPOQ/VTN/LPAR1/MSTN/BCL2/APEX1/HDAC4/AGT/PPARD/PPARGC1A/PLAT/SMO/FGF9/PAK1	27
GO:0030813	BP	GO:0030813	positive regulation of nucleotide catabolic process	14/985	25/18670	3.05708e-12	4.7433e-11	2.08068e-11	IFNG/P2RX7/IGF1/HTR2A/PFKFB3/APP/ACTN3/GAPDHS/MLXIPL/PFKFB4/PFKFB1/GPD1/PRKAA2/ESRRB	14
GO:0051197	BP	GO:0051197	positive regulation of coenzyme metabolic process	14/985	25/18670	3.05708e-12	4.7433e-11	2.08068e-11	IFNG/P2RX7/IGF1/HTR2A/PFKFB3/APP/ACTN3/GAPDHS/MLXIPL/PFKFB4/PFKFB1/GPD1/PRKAA2/ESRRB	14
GO:0051591	BP	GO:0051591	response to cAMP	26/985	97/18670	3.3536e-12	5.18972e-11	2.2765e-11	PIK3CG/SPARC/STAT1/SLC8A1/NOX4/DUSP1/ITPR2/HSPA5/ADIPOQ/STC1/AQP1/KDM1A/DUOX2/JUN/PTK2B/APP/APEX1/AHR/DGKQ/PFKFB1/SREBF1/CPS1/GPD1/FOS/EZR/PCK1	26
GO:0007611	BP	GO:0007611	learning or memory	44/985	256/18670	3.44983e-12	5.32466e-11	2.33569e-11	APOE/B2M/S100B/MEF2C/NTRK1/TLR2/HTR2A/MAP1A/PLA2G6/CAMK4/ATXN1/ARF4/ITGB1/PRKCZ/SNAP25/NGF/DBH/ATP1A2/JUN/PPT1/NTRK2/APP/PRKAR2B/LDLR/PRKCG/BDNF/PTGS2/AGT/MUSK/NTF4/GRPR/THRA/GLP1R/PTEN/FOXP2/ADCY1/MAPT/ADAM2/NTSR1/CASP3/FOS/KIT/VIP/HTT	44
GO:0060401	BP	GO:0060401	cytosolic calcium ion transport	35/985	171/18670	3.47622e-12	5.35138e-11	2.34742e-11	CCR5/CD4/P2RX7/LYN/CAV1/SLC8A1/FGF2/HTR2A/ANK2/ITPR2/PML/CHERP/CALM2/ABL1/DMD/ITPR1/SNCA/FKBP1A/ATP1A2/PTK2B/TRPM2/BCL2/CALM1/PSEN2/CALM3/CALCR/BAK1/RYR1/LETM1/NOS1/EPO/ADRA1A/NTSR1/PRKACA/HTT	35
GO:0006914	BP	GO:0006914	autophagy	66/985	496/18670	3.61677e-12	5.53883e-11	2.42964e-11	IL10/TREM2/PIM2/CTSK/LRRK2/IFNG/HGF/MCL1/DRAM1/ATP6V1B2/HMOX1/TRIM21/STAT3/ATP6V0E1/PTK2/GABARAPL1/CTSA/TFEB/NUPR1/NRBF2/ABL1/ITPR1/HSPA8/PIK3R2/ATG7/UCHL1/SNCA/FOXO1/NAMPT/ULK1/MAP1LC3B/XBP1/BCL2/VCP/VPS35/PRKAG2/KDR/ADRB2/MET/TSC1/LEP/HSPB8/CLU/CSNK2A2/HK2/SREBF1/MAP1LC3A/FBXW7/PRKAG3/MAPT/TSG101/IL4/C9orf72/MAPK3/PPARGC1A/ADRA1A/CASP3/AKT1/GFAP/ATP6V0A1/GABARAPL2/PRKACA/PRKD1/PRKAA2/HTT/MT3	66
GO:0061919	BP	GO:0061919	process utilizing autophagic mechanism	66/985	496/18670	3.61677e-12	5.53883e-11	2.42964e-11	IL10/TREM2/PIM2/CTSK/LRRK2/IFNG/HGF/MCL1/DRAM1/ATP6V1B2/HMOX1/TRIM21/STAT3/ATP6V0E1/PTK2/GABARAPL1/CTSA/TFEB/NUPR1/NRBF2/ABL1/ITPR1/HSPA8/PIK3R2/ATG7/UCHL1/SNCA/FOXO1/NAMPT/ULK1/MAP1LC3B/XBP1/BCL2/VCP/VPS35/PRKAG2/KDR/ADRB2/MET/TSC1/LEP/HSPB8/CLU/CSNK2A2/HK2/SREBF1/MAP1LC3A/FBXW7/PRKAG3/MAPT/TSG101/IL4/C9orf72/MAPK3/PPARGC1A/ADRA1A/CASP3/AKT1/GFAP/ATP6V0A1/GABARAPL2/PRKACA/PRKD1/PRKAA2/HTT/MT3	66
GO:0060048	BP	GO:0060048	cardiac muscle contraction	31/985	137/18670	3.80219e-12	5.8077e-11	2.54758e-11	CXCR4/BIN1/PIK3CG/FLNA/TPM1/CAV1/SLC8A1/KCNJ5/ANK2/ADORA1/MYBPC3/STC1/CALM2/DMD/ATP2A1/ATP1A2/SLC9A1/HDAC4/KCNA5/CALM1/CALM3/NOS1/ATP1B1/SCN1A/KCNE3/ADRA1A/MYL2/ACE2/MYH6/PRKACA/NKX2-5	31
GO:0031669	BP	GO:0031669	cellular response to nutrient levels	42/985	237/18670	3.81513e-12	5.8124e-11	2.54965e-11	CYBB/LRRK2/P2RX7/FAS/IL15/HMOX1/HSPA5/GABARAPL1/MAX/LPL/KLF10/HSPA8/ATG7/FOXO1/NAMPT/AQP3/SLC38A2/VDR/ULK1/JUN/MAP1LC3B/XBP1/BCL2/HSP90B1/TSC1/PTGS2/LEP/PDK4/MYOD1/SLC2A1/GLUL/MAP3K5/SREBF1/MAP1LC3A/CDKN1A/MAPK3/PDK2/GABARAPL2/PRKD1/PRKAA2/HIGD1A/PCK1	42
GO:1990845	BP	GO:1990845	adaptive thermogenesis	33/985	154/18670	3.83099e-12	5.82152e-11	2.55364e-11	TRPV2/CXCR4/IL15/JAK2/CAV1/IL18R1/GHRL/TLR4/ADIPOQ/ACVR2B/VEGFA/KDM1A/ALDH1A1/OGT/GNAS/DBH/ESRRG/FOXC2/LPIN1/ACTN3/CPT2/ACADL/SYK/ADRB2/ACHE/FABP5/UCP3/LEP/CD36/THRA/IL4/PPARGC1A/TRPM8	33
GO:0050769	BP	GO:0050769	positive regulation of neurogenesis	64/985	474/18670	4.0613e-12	6.15564e-11	2.70021e-11	TRPV2/TREM2/CXCR4/IL6/APOE/BIN1/IFNG/TIMP2/CXCL12/FN1/FLNA/CFLAR/MEF2C/ZEB1/NTRK1/LYN/HGF/NRP1/TLR2/SLIT2/FGFR1/MAP1B/TNF/LIF/HSPA5/SOX10/RHOA/HDAC1/EPHA3/SHH/VEGFA/KDM1A/IL1B/BMP6/NGF/LPAR1/SYT2/RET/DISC1/PTK2B/NTRK2/FBXO31/PTK6/BCL2/BDNF/AGT/ROBO1/DBN1/GLI3/TRPC5/PTEN/NEUROD1/MAPT/RARA/EPO/NEFL/LIN28A/ALK/SMO/PPP1CC/PRKD1/KIT/PAK1/NKX2-5	64
GO:1902903	BP	GO:1902903	regulation of supramolecular fiber organization	53/985	352/18670	4.63335e-12	7.00467e-11	3.07264e-11	WAS/GPR65/IQGAP2/APOE/AEBP1/BIN1/CXCL12/FLNA/MEF2C/CFL2/TPM1/GSN/NRP1/NOX4/SLIT2/MAP1A/CRYAB/MAP1B/RHOA/ACTR3/CLIP3/NUMA1/EDN1/ABL1/HSPA8/SNX9/CAPG/SNCA/DSTN/LPAR1/SLC9A1/PTK2B/APP/WDR1/SMAD3/SPTAN1/LMOD3/LDLR/BAIAP2L1/PPM1F/RDX/MET/TSC1/SPTB/ACTN2/CLU/DBN1/ADD2/MAPT/HSPA1B/C9orf72/PAK1/CDC42	53
GO:0030048	BP	GO:0030048	actin filament-based movement	31/985	138/18670	4.66085e-12	7.02823e-11	3.08297e-11	WAS/VIM/BIN1/FLNA/TPM1/CAV1/TPM2/KCNJ5/ANK2/ADORA1/MYH9/MYBPC3/TPM4/STC1/DMD/ATP2A1/ATP1A2/SLC9A1/ACTN3/KCNA5/ACTN2/MYH10/NEB/MYH2/MYH4/SCN1A/KCNE3/ACTN4/MYL2/ACTA1/MYH6	31
GO:0010517	BP	GO:0010517	regulation of phospholipase activity	22/985	70/18670	4.70209e-12	7.0634e-11	3.0984e-11	C5AR1/CCL5/FGF2/HTR2A/FGFR1/ARF4/AGTR1/ABL1/PRKCZ/LPAR2/SNCA/LPAR1/ESR1/PPT1/NTRK2/GNAQ/BDNF/AGT/NTF4/ADRA1A/FLT1/KIT	22
GO:0045861	BP	GO:0045861	negative regulation of proteolysis	54/985	363/18670	4.70813e-12	7.0634e-11	3.0984e-11	IL10/LRRK2/BIN1/COL6A3/SERPINA1/TIMP2/MMP9/CTSZ/PLAUR/THBS1/ADORA2A/GAS1/CFLAR/RECK/TIMP1/A2M/HGF/LTF/DERL3/MAP1A/SERPINA3/SERPINE1/ECM1/CRYAB/TRIM21/PML/VTN/SHH/SERPINH1/AQP1/VEGFA/TFAP2B/OGT/SNCA/ARRB1/NGF/APP/USP7/WNT1/PRKCG/PTGS2/AGT/PAX2/CSNK2A2/CRB2/KLF4/RAF1/LCN1/POR/SIRT4/PLAT/AKT1/GABARAPL2/MT3	54
GO:0014909	BP	GO:0014909	smooth muscle cell migration	25/985	91/18670	4.80315e-12	7.18766e-11	3.15291e-11	CCL5/MEF2C/IGF1/TPM1/ITGB3/NRP1/NOX4/NR4A3/SLIT2/SERPINE1/PLAU/ACE/PRKG1/ADIPOQ/VTN/LPAR1/BCL2/APEX1/HDAC4/AGT/PPARD/PPARGC1A/PLAT/FGF9/PAK1	25
GO:0042035	BP	GO:0042035	regulation of cytokine biosynthetic process	28/985	114/18670	5.0635e-12	7.55807e-11	3.31539e-11	CYBB/TLR8/SPN/CD28/CD4/IL10/FOXP3/IL6/IFNG/THBS1/INHBA/JAK2/GHRL/PRKCQ/TIA1/HMOX1/TNF/STAT3/TLR4/IL1B/NFKB1/CD276/APP/TLR3/SYK/IL1A/KLF4/IL4	28
GO:0043500	BP	GO:0043500	muscle adaptation	29/985	122/18670	5.09911e-12	7.59201e-11	3.33028e-11	CFLAR/IL15/MEF2C/IGF1/GSN/GATA6/NR4A3/HMOX1/NOS3/PTK2/IL1B/EDN1/FOXO1/SLC9A1/SMAD3/MSTN/ACTN3/HDAC4/LMNA/TNFRSF1A/AGT/MYOD1/KLF4/TRIM63/PPARGC1A/ADRA1A/ACTA1/MYH6/PAK1	29
GO:0034330	BP	GO:0034330	cell junction organization	47/985	290/18670	5.51229e-12	8.18652e-11	3.59107e-11	THBS1/PECAM1/FN1/SNAI1/FLNA/ACTB/ACTN1/EPB41L3/CAV1/NRP1/FLNC/ANK2/MMP14/ACE/TNF/TGFB2/RHOA/PTK2/EPHA3/VEGFA/VCL/ABL1/RCC2/CDH2/GRHL2/BMP6/SLC9A1/PTK2B/WDR1/CDH1/SMAD3/ACTN3/BCL2/PPM1F/RDX/IKBKB/RUNX1/KDR/TSC1/ACTN2/AGT/PTEN/ACTN4/ACE2/PRKACA/DST/CDC42	47
GO:0030217	BP	GO:0030217	T cell differentiation	42/985	240/18670	5.8483e-12	8.63945e-11	3.78975e-11	FCER1G/SPN/NLRP3/CD28/CD4/IL7R/JAK3/FOXP3/IL6/IFNG/B2M/IL15/ZEB1/CYLD/IL18R1/RSAD2/ADA/PRDX2/CAMK4/STAT3/RHOA/RUNX2/SHH/IL7/RORA/ABL1/PRKCZ/XBP1/BCL2/WNT1/SYK/RUNX1/DNAJA3/TSC1/LEP/GLI3/NKAP/RARA/IL4/IL23A/KIT/AIRE	42
GO:0045165	BP	GO:0045165	cell fate commitment	45/985	270/18670	5.85987e-12	8.63945e-11	3.78975e-11	SPN/FOXP3/IL6/GAS1/MEF2C/WNT2/GATA6/CYLD/NRP1/MCL1/FGF2/FGFR1/MITF/PML/STAT3/RHOA/ITGB1/RUNX2/SHH/IL7/RORA/EYA1/ERBB4/NKX2-1/FOXC2/SOX2/TEAD3/BCL2/NODAL/NFE2L1/WNT1/PAX2/MYOD1/NTF4/GLI3/TCF7L2/KLF4/NEUROD1/RARA/MYL2/SMO/CASP3/IL23A/NKX2-5/TBX15	45
GO:0006869	BP	GO:0006869	lipid transport	54/985	365/18670	5.86123e-12	8.63945e-11	3.78975e-11	APOE/THBS1/P2RX7/INHBA/CAV1/ITGB3/PLA2G6/GHRL/APOC1/ACE/CETP/SLCO2A1/ITGAV/POMC/ADIPOQ/BDKRB2/ABCB1/AGTR1/SHH/SPP1/GOT2/IL1B/EDN1/NFKB1/RETN/BMP6/ACSL4/TNFSF11/SOAT2/SLC25A20/THRSP/NFKBIA/RXRA/LDLR/CPT2/PRKAG2/SYK/AGT/LEP/CLU/CD36/PPARD/ESYT1/OSBPL3/IRS2/ACACB/LCN1/PLA2G2A/SCARB1/NTSR1/AKT1/NOS2/PRKAA2/CPT1C	54
GO:0071383	BP	GO:0071383	cellular response to steroid hormone stimulus	43/985	250/18670	5.93602e-12	8.72787e-11	3.82853e-11	FLT3/CFLAR/JAK2/FBXO32/NR4A3/YWHAH/SOX10/RHOA/PGR/HDAC1/STC1/AQP1/EDN1/RORA/FOXO1/DNAJA1/NR4A1/ATP1A2/ESRRG/VDR/ESR1/CRY2/SMARCA4/RXRA/MSTN/CALR/NODAL/TP63/NR5A2/RUNX1/ESRRA/NR4A2/MYOD1/NR2F1/THRA/PPARD/RARA/PPARGC1A/ATP1A3/DDX5/PAK1/PCK1/ESRRB	43
GO:0051208	BP	GO:0051208	sequestering of calcium ion	30/985	131/18670	6.10343e-12	8.9517e-11	3.92671e-11	CCR5/ANXA6/P2RX7/ANXA5/LYN/SLC8A1/FGF2/HTR2A/ANK2/ITPR2/CHERP/CALM2/ABL1/DMD/ITPR1/SNCA/FKBP1A/ATP1A2/PTK2B/CALR/TRPM2/CALM1/HSP90B1/CALM3/RYR1/LETM1/NOS1/NTSR1/PRKACA/HTT	30
GO:0048639	BP	GO:0048639	positive regulation of developmental growth	36/985	184/18670	6.87474e-12	1.00579e-10	4.41197e-11	TRPV2/CXCR4/CXCL12/FN1/MEF2C/IGF1/WNT2/GATA6/NRP1/FGF2/FGFR1/MAP1B/GHRL/VEGFA/EDN1/IL7/GLI1/NGF/SYT2/ERBB4/DISC1/ACTN3/BCL2/BDNF/LEP/MYOD1/DBN1/PPARD/TRPC5/ACACB/MAPT/SMO/AKT1/FGF9/PAK1/EZR	36
GO:0072073	BP	GO:0072073	kidney epithelium development	31/985	140/18670	6.96034e-12	1.0158e-10	4.45585e-11	PECAM1/STAT1/MEF2C/FGF2/SLIT2/FGFR1/CD34/LIF/WWTR1/ADIPOQ/ACAT1/ARG2/SHH/VEGFA/TFAP2B/LAMB2/EYA1/RET/FOXC2/SMAD3/BCL2/WNT1/AGT/PAX2/GDF11/GLI3/RARA/CAT/SMO/MAGED1/PKD1	31
GO:0055007	BP	GO:0055007	cardiac muscle cell differentiation	30/985	132/18670	7.50744e-12	1.09294e-10	4.79423e-11	MEF2C/IGF1/GATA6/SLC8A1/NOX4/SGCB/BVES/ITGB1/MYH11/MYBPC3/VEGFA/PDLIM5/EDN1/CBY1/SLC9A1/RXRA/CALR/LMNA/TSC1/ACTN2/AGT/MYH10/NEB/RARA/ADRA1A/MYL2/MYH6/PAK1/NKX2-5/MYO18B	30
GO:0014823	BP	GO:0014823	response to activity	21/985	65/18670	7.89914e-12	1.14713e-10	5.03194e-11	IL10/CXCR4/ADIPOQ/GOT2/EDN1/GCLC/BMP6/CRY2/MSTN/AGT/UCP3/LEP/PPARD/PTEN/PRKAG3/PPARGC1A/CAT/ANGPT2/FNDC5/PRKAA2/PCK1	21
GO:0001936	BP	GO:0001936	regulation of endothelial cell proliferation	35/985	176/18670	8.28707e-12	1.20051e-10	5.26609e-11	IL10/ITGA4/CCL2/APOE/THBS1/CXCL12/SPARC/DYSF/STAT1/MEF2C/WNT2/CAV1/ITGB3/NRP1/FGF2/STAT5A/FGFR1/AKT3/ECM1/GHRL/HMOX1/TNF/STAT3/AGTR1/VEGFA/BMP6/NR4A1/JUN/KDR/LEP/FLT1/AKT1/PRL/PRKD1/VIP	35
GO:0061448	BP	GO:0061448	connective tissue development	45/985	273/18670	8.65463e-12	1.25068e-10	5.48618e-11	ANXA6/CTSK/CHI3L1/COL6A2/COL6A3/COL6A1/SNAI1/CFLAR/MEF2C/LOX/ZEB1/TGFBI/TIMP1/ACTA2/FGF2/TRPS1/COL12A1/FGFR1/ECM1/GHRL/CD34/ACAT1/RUNX2/STC1/SERPINH1/EDN1/GPR4/BMP6/GNAS/FOXC2/XBP1/SMAD3/SCARA3/LEP/ESRRA/GLI3/THRA/PPARD/POR/RARA/MAPK3/PPARGC1A/AXIN2/FGF9/PKD1	45
GO:0006110	BP	GO:0006110	regulation of glycolytic process	23/985	79/18670	9.16045e-12	1.32054e-10	5.79262e-11	IFNG/P2RX7/IGF1/HTR2A/STAT3/NUPR1/OGT/NUP43/PFKFB3/APP/ACTN3/GAPDHS/HDAC4/PRKAG2/CBFA2T3/MLXIPL/PFKFB4/PFKFB1/GPD1/PPARGC1A/PRKAA2/ESRRB/GCK	23
GO:0048661	BP	GO:0048661	positive regulation of smooth muscle cell proliferation	26/985	101/18670	9.19806e-12	1.32273e-10	5.80222e-11	IL10/CCL5/TGM2/IL6/MMP9/THBS1/STAT1/IGF1/JAK2/FGF2/NR4A3/HMOX1/TNF/HBEGF/EDN1/NAMPT/JUN/HDAC4/PTGS2/AGT/MAP3K5/PPARGC1A/AKT1/FGF9/AKR1B1/PAK1	26
GO:0002761	BP	GO:0002761	regulation of myeloid leukocyte differentiation	28/985	117/18670	9.96073e-12	1.42892e-10	6.26803e-11	CD4/TREM2/IFNG/INHBA/LYN/LTF/ACIN1/MITF/TNF/CAMK4/LIF/TLR4/ADIPOQ/KLF10/IRF7/TNFSF11/GNAS/JUN/TLR3/RUNX1/ESRRA/FBXW7/RARA/IL4/FOS/RIPK1/IL23A/CASP8	28
GO:0030900	BP	GO:0030900	forebrain development	55/985	381/18670	9.98834e-12	1.4294e-10	6.27015e-11	ITGAM/CXCR4/AXL/LRRK2/CXCL12/B2M/FLNA/INHBA/ETS1/SLC8A1/NRP1/NR4A3/SLIT2/FGFR1/RHOA/PRKG1/HDAC1/SHH/AQP1/KDM1A/GLI1/CDH2/LPAR1/SLC38A2/ERBB4/DISC1/NKX2-1/NTRK2/APP/KCNA1/CDH1/GNG12/SOX2/SRGAP2/WNT1/CNP/TSC1/ALDH1A3/NR4A2/ROBO1/SLC2A1/GLI3/CSNK2A2/MYH10/ATIC/PTEN/FOXP2/NEUROD1/RARA/NEFL/PPARGC1A/ALK/SMO/CASP3/NPY	55
GO:0032535	BP	GO:0032535	regulation of cellular component size	54/985	370/18670	1.00519e-11	1.43501e-10	6.29476e-11	WAS/IL7R/TRPV2/IQGAP2/APOE/BIN1/CXCL12/P2RX7/MSN/FN1/CFL2/GSN/DPYSL2/NRP1/SLIT2/AKT3/MAP1B/RHOA/ACTR3/SPP1/AQP1/VEGFA/KDM1A/EDN1/ABL1/SNX9/CAPG/NGF/DSTN/RET/DISC1/PTK2B/WDR1/SPTAN1/LMOD3/BAIAP2L1/RDX/BDNF/TSC1/SPTB/ACTN2/DBN1/TRPC5/PTEN/NEB/ADD2/MAPT/NEFL/AQP4/AKT1/PAK1/EZR/MT3/GNB3	54
GO:0045428	BP	GO:0045428	regulation of nitric oxide biosynthetic process	21/985	66/18670	1.10154e-11	1.56877e-10	6.8815e-11	ITGB2/IL10/SIRPA/IFNG/JAK2/KLF2/CAV1/PTGIS/TNF/CD34/TLR4/IL1B/EDN1/PTK2B/SMAD3/PTGS2/AGT/CLU/CD36/KLF4/AKT1	21
GO:1903169	BP	GO:1903169	regulation of calcium ion transmembrane transport	32/985	151/18670	1.11052e-11	1.57775e-10	6.92088e-11	BIN1/PIK3CG/DYSF/LYN/RRAD/SLC8A1/ANK2/PLA2G6/ADRA2A/STAC3/CALM2/ABL1/DMD/STIM1/SNCA/FKBP1A/ATP2A1/ATP1A2/SLC9A1/PTK2B/AHNAK/CALM1/PSEN2/CALM3/CALCR/NOS1/ATP1B1/KCNE3/NTSR1/PRKACA/HTT/HSPA2	32
GO:0032355	BP	GO:0032355	response to estradiol	30/985	134/18670	1.12841e-11	1.59931e-10	7.01547e-11	CD4/CD38/IL10/CFLAR/ETS1/DUSP1/CRYAB/MAP1B/STAT3/MBD1/STXBP1/GGT1/ESR1/CALR/DNMT3A/PTGS2/AGT/LEP/ESRRA/MYOD1/PTEN/RARA/OGG1/NQO1/PPARGC1A/CAT/CASP3/STAT5B/CASP8/ARNT2	30
GO:0048771	BP	GO:0048771	tissue remodeling	35/985	179/18670	1.37218e-11	1.94014e-10	8.51054e-11	CD38/TGM2/IL6/CTSK/AXL/P2RX7/IL15/MEF2C/TIMP1/CAV1/ITGB3/NOX4/MITF/MMP14/ACE/LIF/NOS3/ACVR2B/SPP1/GPNMB/IL7/TNFSF11/DBH/VDR/PTK2B/FOXC2/SYK/ADRB2/AGT/LEP/PDK4/BAK1/IL1A/IL23A/CALCA	35
GO:0036294	BP	GO:0036294	cellular response to decreased oxygen levels	39/985	217/18670	1.44056e-11	2.03195e-10	8.91328e-11	CYBB/S100B/CFLAR/GATA6/SLC8A1/PTGIS/FAM162A/CPEB1/HMOX1/CD34/PSME2/STC1/AQP1/VEGFA/EDN1/RORA/SLC2A4/PSMD1/NAMPT/AQP3/SLC9A1/DNMT3A/BCL2/LMNA/CA9/UBC/TSC1/PTGS2/PPARD/PTEN/EPO/EGLN3/PPARGC1A/SIRT4/NDRG1/AKT1/HIGD1A/PCK1/MT3	39
GO:0046890	BP	GO:0046890	regulation of lipid biosynthetic process	37/985	198/18670	1.46383e-11	2.05984e-10	9.03561e-11	APOE/IFNG/SPHK1/SNAI1/IGFBP7/HTR2A/PLA2G6/APOC1/TNF/ADIPOQ/FASN/NFYA/IL1B/NFKB1/FDFT1/BMP6/VDR/THRSP/LDLR/ACADL/TNFRSF1A/PRKAG2/MLXIPL/PTGS2/FABP5/LEP/PDK4/DGKQ/SREBF1/FBXW7/ACACB/POR/PPARGC1A/SIRT4/SCARB1/AKT1/PRKAA2	37
GO:0043470	BP	GO:0043470	regulation of carbohydrate catabolic process	24/985	88/18670	1.52167e-11	2.13107e-10	9.34805e-11	IFNG/P2RX7/IGF1/HTR2A/STAT3/NUPR1/OGT/NUP43/PFKFB3/APP/ACTN3/GAPDHS/HDAC4/PRKAG2/CBFA2T3/MLXIPL/PFKFB4/PFKFB1/GPD1/PPARGC1A/SLC25A12/PRKAA2/ESRRB/GCK	24
GO:1901888	BP	GO:1901888	regulation of cell junction assembly	24/985	88/18670	1.52167e-11	2.13107e-10	9.34805e-11	THBS1/SNAI1/CAV1/NRP1/MMP14/ACE/TNF/RHOA/PTK2/EPHA3/VEGFA/ABL1/RCC2/SLC9A1/SMAD3/PPM1F/IKBKB/RUNX1/KDR/TSC1/AGT/PTEN/ACE2/PRKACA	24
GO:0045821	BP	GO:0045821	positive regulation of glycolytic process	13/985	23/18670	1.5863e-11	2.21631e-10	9.72199e-11	IFNG/P2RX7/IGF1/HTR2A/PFKFB3/APP/GAPDHS/MLXIPL/PFKFB4/PFKFB1/GPD1/PRKAA2/ESRRB	13
GO:0050808	BP	GO:0050808	synapse organization	57/985	408/18670	1.5945e-11	2.22249e-10	9.74911e-11	C5AR1/ITGAM/FCGR2B/IL10/TREM2/APOE/LRRK2/SPARC/ACTB/MEF2C/ACTN1/NTRK1/NRP1/TLR2/MAP1B/GHRL/TNF/RHOA/PTK2/ARF4/CHRNA1/NEFH/TUBA1A/PDLIM5/LRP4/ABL1/UTRN/LAMB2/CDH2/SNCA/ERBB4/DISC1/NTRK2/APP/CDH1/VCP/VPS35/BDNF/DNAJA3/RAPSN/TSC1/GPC4/ACHE/DBN1/MUSK/MYH10/PTEN/ADD2/GABRA1/MAPT/MYOT/NEFL/CTBP2/NDRG1/CHRNB1/SNCB/CDC42	57
GO:0050729	BP	GO:0050729	positive regulation of inflammatory response	32/985	153/18670	1.60679e-11	2.23435e-10	9.80112e-11	FCER1G/CD28/CCL18/TREM2/TGM2/PLA2G7/IL6/LRRK2/PIK3CG/IDO1/IL15/JAK2/ETS1/TLR2/SERPINE1/TNF/TLR4/IL33/AGTR1/NUPR1/LPL/IL1B/SNCA/TNFSF11/NFKBIA/LDLR/TLR3/TNFRSF1A/PTGS2/AGT/PLA2G2A/IL23A	32
GO:0048708	BP	GO:0048708	astrocyte differentiation	23/985	81/18670	1.62284e-11	2.25136e-10	9.87572e-11	C5AR1/VIM/TREM2/IL6/BIN1/IFNG/S100B/ADORA2A/TNF/STAT3/LIF/TLR4/SHH/IL1B/ABL1/LAMB2/MBD1/APP/LDLR/MAPT/MAPK3/SMO/MT3	23
GO:0007249	BP	GO:0007249	I-kappaB kinase/NF-kappaB signaling	44/985	269/18670	1.92534e-11	2.6585e-10	1.16617e-10	TLR8/CD4/TGM2/PIM2/SIRPA/S100B/FLNA/CFLAR/STAT1/LGALS1/LTF/TLR2/CASP1/ECM1/MAP3K14/HMOX1/TNF/TLR4/RHOA/ADIPOQ/HDAC1/IL1B/RORA/ABL1/PRDX4/TNFSF10/FKBP1A/TNFSF11/UBE2N/LPAR1/ESR1/NFKBIA/TLR3/TNFRSF1A/IKBKB/UBC/TRAF5/CD36/AKT1/RIPK1/PRKD1/CASP8/RNF31/TERF2IP	44
GO:0043491	BP	GO:0043491	protein kinase B signaling	44/985	269/18670	1.92534e-11	2.6585e-10	1.16617e-10	CD28/CCL5/CCL2/CHI3L1/AXL/PIK3CG/THBS1/LOX/IGF1/HGF/ENG/FGF2/NOX4/FGFR1/TNF/ERBB3/HBEGF/THPO/PTK2/ITGB1/IL1B/PIK3R2/TNFSF11/RET/ERBB4/ESR1/NTRK2/MSTN/GCNT2/KDR/MET/LEP/PAX2/CALCR/KL/TCF7L2/KLF4/PTEN/IRS2/LIN28A/AKT1/FGF9/KIT/MT3	44
GO:0046425	BP	GO:0046425	regulation of JAK-STAT cascade	30/985	137/18670	2.04655e-11	2.81927e-10	1.23669e-10	IL10/JAK3/CCL5/IL6/FLT3/IFNG/PECAM1/IL15/IGF1/LYN/JAK2/CAV1/PARP14/TNF/STAT3/LIF/RET/ERBB4/PTK2B/PTK6/TNFRSF1A/AGT/LEP/NEUROD1/EPO/IL4/PRL/IL23A/AKR1B1/KIT	30
GO:0055117	BP	GO:0055117	regulation of cardiac muscle contraction	23/985	82/18670	2.14429e-11	2.94703e-10	1.29273e-10	BIN1/PIK3CG/FLNA/CAV1/SLC8A1/ANK2/ADORA1/STC1/CALM2/DMD/ATP2A1/ATP1A2/SLC9A1/HDAC4/CALM1/CALM3/NOS1/ATP1B1/KCNE3/ADRA1A/ACE2/PRKACA/NKX2-5	23
GO:0034612	BP	GO:0034612	response to tumor necrosis factor	48/985	312/18670	2.2085e-11	3.0245e-10	1.32672e-10	TNFSF13B/CCL18/TNFRSF9/CCL5/VCAM1/CCL2/TNFRSF4/CHI3L1/THBS1/SPHK1/STAT1/JAK2/KLF2/CYLD/CASP1/MAP3K14/TNF/ADIPOQ/PSME2/CLIP3/EDN1/RORA/NFKB1/SLC2A4/PSMD1/TNFSF11/GGT1/PTK2B/NFKBIA/HDAC4/TNFRSF1A/IKBKB/SYK/PTGS2/MYOD1/MAP3K5/GPD1/HSPA1B/MAPK3/PPARGC1A/EDARADD/ACTN4/CASP3/AKT1/RIPK1/CASP8/PCK1/RNF31	48
GO:1904892	BP	GO:1904892	regulation of STAT cascade	31/985	146/18670	2.21092e-11	3.0245e-10	1.32672e-10	IL7R/IL10/JAK3/CCL5/IL6/FLT3/IFNG/PECAM1/IL15/IGF1/LYN/JAK2/CAV1/PARP14/TNF/STAT3/LIF/RET/ERBB4/PTK2B/PTK6/TNFRSF1A/AGT/LEP/NEUROD1/EPO/IL4/PRL/IL23A/AKR1B1/KIT	31
GO:0120162	BP	GO:0120162	positive regulation of cold-induced thermogenesis	25/985	97/18670	2.24183e-11	3.05646e-10	1.34073e-10	TRPV2/CXCR4/JAK2/CAV1/GHRL/ADIPOQ/VEGFA/KDM1A/OGT/GNAS/DBH/ESRRG/LPIN1/CPT2/ACADL/SYK/ADRB2/ACHE/FABP5/LEP/CD36/THRA/IL4/PPARGC1A/TRPM8	25
GO:0008217	BP	GO:0008217	regulation of blood pressure	35/985	182/18670	2.24465e-11	3.05646e-10	1.34073e-10	SOD2/CTSZ/SLC2A5/TPM1/ACTA2/CMA1/ADORA1/ACE/HMOX1/CD34/RHOA/POMC/ADIPOQ/NOS3/AGTR1/EDN1/HSD11B2/NAMPT/ATP1A2/PRCP/SMAD3/ADRB2/PTGS2/AGT/LEP/GLP1R/NOS1/ADRA1A/NTSR1/NOS2/KLK3/ACE2/MYH6/NPY/GNB3	35
GO:0032386	BP	GO:0032386	regulation of intracellular transport	58/985	423/18670	2.27202e-11	3.08659e-10	1.35395e-10	ITGB2/FCER1G/ITGAM/LRRK2/IFNG/MSN/ADORA2A/GAS1/FLNA/LCP1/LYN/DERL3/HTR2A/CRYAB/MAP1B/HMOX1/BVES/ARHGAP1/ADIPOQ/MYBPC3/SHH/NUMA1/NEFH/IL1B/SLC2A4/PIK3R2/ATP2A1/STXBP1/CDH1/SMAD3/LAMP1/RDX/PRKCG/SYK/VAMP1/VAMP2/PTGS2/ACTN2/LEP/CALM3/CD36/GLI3/CSNK2A2/TCF7L2/SREBF1/FBXW7/ADCY1/MAPK3/SIRT4/MFF/ADRA1A/SMO/PPP1CC/PRKACA/SYP/PAK1/EZR/RNF31	58
GO:0051194	BP	GO:0051194	positive regulation of cofactor metabolic process	15/985	33/18670	2.60619e-11	3.53243e-10	1.54952e-10	IFNG/P2RX7/IGF1/HTR2A/SNCA/PFKFB3/APP/ACTN3/GAPDHS/MLXIPL/PFKFB4/PFKFB1/GPD1/PRKAA2/ESRRB	15
GO:0045913	BP	GO:0045913	positive regulation of carbohydrate metabolic process	23/985	83/18670	2.82006e-11	3.80482e-10	1.66901e-10	IFNG/P2RX7/IGF1/HTR2A/NFKB1/SNCA/FOXO1/PFKFB3/APP/ACTN3/GAPDHS/MLXIPL/PFKFB4/PFKFB1/IRS2/GPD1/PPARGC1A/SLC25A12/NTSR1/AKT1/PRKAA2/ESRRB/GCK	23
GO:2000106	BP	GO:2000106	regulation of leukocyte apoptotic process	23/985	83/18670	2.82006e-11	3.80482e-10	1.66901e-10	FCER1G/CCR5/PDCD1/IL7R/IL10/JAK3/CCL5/AXL/CXCL12/P2RX7/IDO1/MEF2C/CD274/LYN/NR4A3/TSC22D3/PRKCQ/ADA/ARG2/IRF7/LGALS3/PTEN/IRS2	23
GO:1990000	BP	GO:1990000	amyloid fibril formation	11/985	16/18670	2.85779e-11	3.84692e-10	1.68748e-10	APOE/B2M/GSN/CRYAB/FKBP1A/APP/LDLR/CLU/CD36/MAPT/RIPK1	11
GO:0070227	BP	GO:0070227	lymphocyte apoptotic process	21/985	69/18670	2.86828e-11	3.85225e-10	1.68981e-10	PDCD1/IL7R/IL10/JAK3/CCL5/P2RX7/IDO1/CD274/LYN/TSC22D3/PRKCQ/ADA/ARG2/DNAJA3/BAK1/LGALS3/GLI3/PTEN/IRS2/AKT1/RIPK1	21
GO:0019674	BP	GO:0019674	NAD metabolic process	22/985	76/18670	2.93968e-11	3.93917e-10	1.72794e-10	HK3/CD38/NNMT/IDO1/PTGIS/NT5E/PGM2L1/ALDOC/NAMPT/PFKL/ENO2/ACTN3/PGAM2/GAPDHS/GPD2/VCP/PTGS2/HK2/GPD1/SLC25A12/ADPGK/GCK	22
GO:0043900	BP	GO:0043900	regulation of multi-organism process	56/985	405/18670	3.63534e-11	4.86031e-10	2.132e-10	HAVCR2/CD28/CD4/CCL5/CXCR4/FCN1/APOE/IFNG/P2RX7/IL15/STAT1/IGF1/TIMP1/INHBA/LGALS1/GSN/CAV1/LTF/HTRA1/RSAD2/DDX58/ILF3/TNF/ADA/TRIM21/PML/PRDX2/ITGAV/ARG2/HDAC1/MICB/IL1B/PRDX4/YTHDF2/BMP6/ZC3HAV1/STXBP1/ISG15/JUN/PABPC1/SMARCA4/SRPK1/CALR/BCL2/NODAL/HDAC4/NR5A2/SYK/ZP4/CD36/TSG101/MAPK3/NOS2/DDX5/IL23A/VIP	56
GO:0034764	BP	GO:0034764	positive regulation of transmembrane transport	37/985	204/18670	3.64471e-11	4.86182e-10	2.13267e-10	TREM2/CCL2/IFNG/P2RX7/FLNA/IGF1/NR4A3/ANK2/GLRX/STAC3/ADIPOQ/ABCB1/CLIP3/CALM2/ABL1/DMD/BRAF/STIM1/SNCA/ATP2A1/SLC9A1/KCNA1/CALM1/ADRB2/ACTN2/AGT/CALM3/CALCR/IRS2/NOS1/ATP1B1/KCNE3/ACTN4/NTSR1/AKT1/HTT/HSPA2	37
GO:0014910	BP	GO:0014910	regulation of smooth muscle cell migration	23/985	84/18670	3.69195e-11	4.91371e-10	2.15543e-10	CCL5/MEF2C/IGF1/TPM1/NRP1/NOX4/NR4A3/SLIT2/SERPINE1/PLAU/ACE/PRKG1/ADIPOQ/VTN/LPAR1/BCL2/APEX1/HDAC4/AGT/PPARD/PPARGC1A/FGF9/PAK1	23
GO:0035051	BP	GO:0035051	cardiocyte differentiation	33/985	167/18670	3.91062e-11	5.19302e-10	2.27795e-10	VCAM1/MEF2C/IGF1/GATA6/SLC8A1/NOX4/SGCB/BVES/TGFB2/ITGB1/MYH11/MYBPC3/VEGFA/PDLIM5/EDN1/CBY1/SLC9A1/RXRA/CALR/LMNA/TSC1/ACTN2/AGT/MYH10/NEB/RARA/MAPK3/ADRA1A/MYL2/MYH6/PAK1/NKX2-5/MYO18B	33
GO:0008637	BP	GO:0008637	apoptotic mitochondrial changes	28/985	124/18670	4.4103e-11	5.8434e-10	2.56324e-10	SOD2/PIM2/MMP9/PLAUR/IGF1/HGF/FAM162A/PLA2G6/YWHAH/PPP1R13B/GCLC/TNFSF10/ATP2A1/ERBB4/JUN/BCL2/VPS35/LMNA/TP63/CLU/PPP2CB/BAK1/HK2/MFF/SLC25A4/AKT1/CASP8/HIGD1A	28
GO:0046777	BP	GO:0046777	protein autophosphorylation	40/985	235/18670	4.54719e-11	6.01126e-10	2.63688e-10	PIM2/FLT3/LRRK2/NTRK1/LYN/JAK2/CAV1/ENG/FGFR1/ACE/ENPP1/CAMK4/ADIPOQ/PTK2/CLK2/VEGFA/GPNMB/CALM2/ABL1/ULK1/ERBB4/JUN/PTK2B/NTRK2/PTK6/PRKCG/SYK/CALM1/KDR/CALM3/MUSK/MAPK3/FLT1/ALK/AKT1/PRKACA/RIPK1/PRKD1/KIT/PAK1	40
GO:0002685	BP	GO:0002685	regulation of leukocyte migration	36/985	196/18670	4.61608e-11	6.08868e-10	2.67084e-10	SPN/C5AR1/ITGA4/CCL5/TREM2/CCL2/PLA2G7/IL6/THBS1/CXCL12/MSN/DYSF/LYN/SLIT2/DUSP1/ADORA1/SERPINE1/ECM1/MMP14/HMOX1/TNF/ADA/RHOA/SELP/IL33/VEGFA/EDN1/PTK2B/APP/MSTN/CALR/LGALS3/MAPK3/AKT1/IL23A/AIRE	36
GO:0070252	BP	GO:0070252	actin-mediated cell contraction	27/985	116/18670	4.65008e-11	6.11984e-10	2.6845e-10	VIM/BIN1/FLNA/TPM1/CAV1/TPM2/KCNJ5/ANK2/ADORA1/MYBPC3/TPM4/STC1/DMD/ATP2A1/ATP1A2/SLC9A1/ACTN3/KCNA5/ACTN2/NEB/MYH2/MYH4/SCN1A/KCNE3/MYL2/ACTA1/MYH6	27
GO:0060135	BP	GO:0060135	maternal process involved in female pregnancy	20/985	64/18670	4.94942e-11	6.49928e-10	2.85095e-10	HAVCR2/CTSB/ADCY7/PTGIS/PLA2G6/GHRL/LIF/PGR/SPP1/STC1/VDR/ESR1/RXRA/NODAL/PTGS2/PPARD/MAPK3/AKT1/ANGPT2/AKR1B1	20
GO:0042531	BP	GO:0042531	positive regulation of tyrosine phosphorylation of STAT protein	21/985	71/18670	5.2603e-11	6.89216e-10	3.02329e-10	CCL5/IL6/FLT3/IFNG/PECAM1/IL15/IGF1/LYN/JAK2/PARP14/TNF/STAT3/LIF/ERBB4/PTK6/TNFRSF1A/LEP/EPO/IL4/IL23A/KIT	21
GO:0010675	BP	GO:0010675	regulation of cellular carbohydrate metabolic process	30/985	142/18670	5.30292e-11	6.9326e-10	3.04103e-10	IGF1/ENPP1/STAT3/POMC/ADIPOQ/CLK2/NUPR1/RORA/OGT/SNCA/FOXO1/PTK2B/ACTN3/HDAC4/NFE2L1/CBFA2T3/LEP/PDK4/DGKQ/PFKFB1/IRS2/ACACB/PPARGC1A/SLC25A12/PDK2/NTSR1/AKT1/ESRRB/GCK/GNB3	30
GO:0002819	BP	GO:0002819	regulation of adaptive immune response	32/985	160/18670	5.55351e-11	7.24414e-10	3.17768e-10	HAVCR2/WAS/FCER1G/TNFSF13B/NLRP3/CD28/CD4/IL7R/FCGR2B/IL10/JAK3/FOXP3/IL6/B2M/P2RX7/HLA-B/MEF2C/CD274/HLA-C/ADCY7/HLA-A/IL18R1/RSAD2/PRKCQ/TNF/ADA/IL33/IL1B/PRKCZ/IRF7/IL4/IL23A	32
GO:0071456	BP	GO:0071456	cellular response to hypoxia	37/985	207/18670	5.66693e-11	7.37577e-10	3.23542e-10	CYBB/S100B/CFLAR/GATA6/SLC8A1/PTGIS/FAM162A/CPEB1/HMOX1/CD34/PSME2/STC1/AQP1/VEGFA/EDN1/RORA/SLC2A4/PSMD1/AQP3/SLC9A1/DNMT3A/BCL2/LMNA/CA9/UBC/PTGS2/PPARD/PTEN/EPO/EGLN3/PPARGC1A/SIRT4/NDRG1/AKT1/HIGD1A/PCK1/MT3	37
GO:0018105	BP	GO:0018105	peptidyl-serine phosphorylation	46/985	299/18670	5.79463e-11	7.52536e-10	3.30105e-10	IL6/LRRK2/IFNG/LATS2/CAV1/HGF/AKT3/PRKCQ/TNF/CAMK4/LIF/PRKG1/BDKRB2/VEGFA/DMD/PRKCZ/BRAF/SNCA/ARRB1/ULK1/RET/NTRK2/APP/BCL2/PPM1F/IKBKB/PRKCG/SYK/MLXIPL/PTGS2/DGKQ/CALCR/BAK1/CSNK2A2/RAF1/NOS1/EPO/MAPK3/AKT1/PRKACA/RIPK1/PRKD1/PAK1/PRKAA2/TERF2IP/PKD1	46
GO:0034440	BP	GO:0034440	lipid oxidation	25/985	101/18670	5.8264e-11	7.54999e-10	3.31185e-10	PLA2G7/NR4A3/ADIPOQ/ACAT1/CYGB/HSD17B4/CPT2/ACADL/PRKAG2/PEX2/ADH7/LEP/PDK4/ETFDH/PPARD/HADHB/IRS2/ACACB/POR/ETFA/PPARGC1A/SIRT4/AKT1/HADHA/CPT1C	25
GO:0019229	BP	GO:0019229	regulation of vasoconstriction	19/985	58/18670	5.95662e-11	7.70181e-10	3.37844e-10	CD38/CAV1/HTR2A/ACE/ADRA2A/RHOA/BDKRB2/AGTR1/EDN1/SMTNL1/DBH/ATP1A2/KCNA5/PTGS2/AGT/LEP/ADRA1A/AKT1/ACE2	19
GO:0007162	BP	GO:0007162	negative regulation of cell adhesion	45/985	289/18670	6.23044e-11	8.03822e-10	3.52601e-10	HAVCR2/SPN/FCGR2B/IL10/JAK3/FOXP3/THBS1/CXCL12/IDO1/ADORA2A/CD274/TGFBI/LGALS1/JAK2/DUSP1/SERPINE1/MMP14/ERBB3/PRDX2/RHOA/PRKG1/ADIPOQ/PTK2/ARG2/SHH/VEGFA/GPNMB/ABL1/RCC2/YTHDF2/BMP6/CDH1/PPM1F/WNT1/RDX/GCNT2/RUNX1/LGALS3/GLI3/KLF4/PTEN/ACTN4/CASP3/AKT1/ANGPT2	45
GO:0007260	BP	GO:0007260	tyrosine phosphorylation of STAT protein	23/985	86/18670	6.24515e-11	8.03961e-10	3.52662e-10	JAK3/CCL5/IL6/FLT3/IFNG/PECAM1/IL15/IGF1/LYN/JAK2/CAV1/PARP14/TNF/STAT3/LIF/ERBB4/PTK6/TNFRSF1A/LEP/EPO/IL4/IL23A/KIT	23
GO:0051283	BP	GO:0051283	negative regulation of sequestering of calcium ion	28/985	126/18670	6.60227e-11	8.48082e-10	3.72016e-10	CCR5/ANXA6/P2RX7/ANXA5/LYN/SLC8A1/FGF2/HTR2A/ANK2/ITPR2/CHERP/CALM2/ABL1/DMD/ITPR1/SNCA/FKBP1A/ATP1A2/PTK2B/TRPM2/CALM1/CALM3/RYR1/LETM1/NOS1/NTSR1/PRKACA/HTT	28
GO:0030193	BP	GO:0030193	regulation of blood coagulation	22/985	79/18670	6.82823e-11	8.752e-10	3.83912e-10	FCER1G/APOE/FAP/PLAUR/THBS1/ANXA5/LYN/CAV1/SERPINE1/PLAU/PRKCQ/CD34/PRDX2/TLR4/PRKG1/SELP/NOS3/VTN/EDN1/SYK/CD36/PLAT	22
GO:0006836	BP	GO:0006836	neurotransmitter transport	43/985	269/18670	7.019e-11	8.97701e-10	3.93782e-10	FCER1G/LRRK2/P2RX7/ADORA2A/MEF2C/LYN/ITGB3/HTR2A/SV2B/MAOB/ADA/SLC1A3/AQP1/EDN1/SLC38A1/HSPA8/SLC18A1/SNCA/TNFSF11/SNAP25/STXBP1/ATP1A2/SYT2/PPT1/SLC29A2/PRKCG/SYK/VAMP1/VAMP2/CALM3/GLUL/NOS1/ADCY1/SLC25A22/SYN3/CTBP2/SLC25A12/ADRA1A/SLC29A1/NTSR1/SYP/SLC18A3/SYT5	43
GO:0060193	BP	GO:0060193	positive regulation of lipase activity	21/985	72/18670	7.06113e-11	9.01135e-10	3.95288e-10	C5AR1/CCL5/FGF2/HTR2A/FGFR1/RHOA/ARF4/AGTR1/PRKCZ/LPAR2/LPAR1/ESR1/NTRK2/GNAQ/BDNF/AGT/ABHD5/NTF4/ADRA1A/FLT1/KIT	21
GO:0007584	BP	GO:0007584	response to nutrient	38/985	219/18670	7.75779e-11	9.87904e-10	4.3335e-10	CYBB/CD4/VCAM1/P2RX7/SPARC/IL15/STAT1/GSN/SLC8A1/MAP1B/HMOX1/ADA/ADIPOQ/SPP1/STC1/LPL/IL1B/GCLC/OGT/ACSL4/AQP3/VDR/XBP1/DNMT3A/HSP90B1/PTGS2/UCP3/LEP/DGKQ/PPARD/PTEN/POR/RARA/OGG1/EPO/NQO1/CAT/PDK2	38
GO:0030168	BP	GO:0030168	platelet activation	31/985	153/18670	7.83675e-11	9.95808e-10	4.36817e-10	FCER1G/GNG2/IL6/AXL/APOE/PIK3CG/FLNA/ACTB/LYN/ITGB3/ITPR2/PRKCQ/ADRA2A/GNA12/TLR4/PRKG1/SELP/NOS3/MYH9/VCL/ITPR1/ARRB1/GNAS/STXBP1/GNAQ/PRKCG/SYK/DGKQ/RAF1/DGKK/MAPK3	31
GO:0010632	BP	GO:0010632	regulation of epithelial cell migration	45/985	291/18670	7.87991e-11	9.96994e-10	4.37338e-10	APOE/IFNG/MMP9/THBS1/SPARC/MEF2C/ITGB3/ETS1/NRP1/FGF2/STAT5A/SLIT2/FGFR1/AKT3/HDAC9/HMOX1/TGFB2/HBEGF/RHOA/NOS3/PTK2/STC1/VEGFA/EDN1/ABL1/PRCP/AMOTL1/JUN/PTK2B/FOXC2/CALR/PPM1F/KDR/MET/PTGS2/AGT/GLUL/KLF4/PTEN/FBXW7/IL4/SCARB1/AKT1/ANGPT2/PRKD1	45
GO:0071356	BP	GO:0071356	cellular response to tumor necrosis factor	45/985	291/18670	7.87991e-11	9.96994e-10	4.37338e-10	TNFSF13B/CCL18/TNFRSF9/CCL5/VCAM1/CCL2/TNFRSF4/CHI3L1/THBS1/SPHK1/STAT1/JAK2/KLF2/CYLD/CASP1/MAP3K14/TNF/ADIPOQ/PSME2/CLIP3/EDN1/RORA/NFKB1/SLC2A4/PSMD1/TNFSF11/PTK2B/NFKBIA/HDAC4/TNFRSF1A/IKBKB/SYK/MYOD1/MAP3K5/GPD1/HSPA1B/MAPK3/PPARGC1A/EDARADD/ACTN4/AKT1/RIPK1/CASP8/PCK1/RNF31	45
GO:0010518	BP	GO:0010518	positive regulation of phospholipase activity	19/985	59/18670	8.35525e-11	1.05487e-09	4.62726e-10	C5AR1/CCL5/FGF2/HTR2A/FGFR1/ARF4/AGTR1/PRKCZ/LPAR2/LPAR1/ESR1/NTRK2/GNAQ/BDNF/AGT/NTF4/ADRA1A/FLT1/KIT	19
GO:1903829	BP	GO:1903829	positive regulation of cellular protein localization	48/985	324/18670	8.52026e-11	1.07341e-09	4.70857e-10	ITGB2/FCER1G/ITGAM/TREM2/IFNG/MSN/FLNA/EPB41L2/CYLD/MAP1A/YWHAH/TNF/STAC3/LIF/ITGB1/CLIP3/EPHA3/PPP1R13B/SHH/NUMA1/IL1B/LRP4/PIK3R2/ERBB4/CDH1/SMAD3/BCL2/RDX/TP63/VAMP2/PTGS2/LEP/LGALS3/GLI3/CSNK2A2/TCF7L2/FBXW7/MAPT/TSG101/MFF/SMO/AKT1/PRKACA/CASP8/PAK1/EZR/PRKAA2/RNF31	48
GO:0030072	BP	GO:0030072	peptide hormone secretion	41/985	250/18670	8.63295e-11	1.08528e-09	4.76067e-10	CD38/CCL5/IL6/IFNG/ANXA5/JAK2/ITPR2/PLA2G6/GHRL/TNF/ADRA2A/ACVR2B/IL1B/EDN1/TFAP2B/ITPR1/TNFSF11/TFR2/SNAP25/ARRB1/PFKL/KCNA5/LEP/SLC2A1/GLUL/GRP/PPARD/TCF7L2/GLP1R/SREBF1/RAF1/NEUROD1/IRS2/SIRT4/SLC30A8/SLC25A4/G6PC2/NOS2/VIP/GCK/ABCC8	41
GO:0097529	BP	GO:0097529	myeloid leukocyte migration	37/985	210/18670	8.72862e-11	1.09498e-09	4.80318e-10	ITGB2/FCER1G/C5AR1/CCL18/CCL5/TREM2/CCL2/PLA2G7/IL6/SIRPA/PIK3CG/THBS1/CXCL12/PECAM1/DYSF/LYN/SLIT2/DUSP1/SERPINE1/MMP14/TGFB2/VEGFA/CXCL1/IL1B/EDN1/TNFSF11/PTK2B/WDR1/MSTN/SYK/LGALS3/PPBP/MAPK3/FLT1/IL23A/KIT/CALCA	37
GO:0044070	BP	GO:0044070	regulation of anion transport	24/985	95/18670	8.87311e-11	1.11074e-09	4.87233e-10	APOE/THBS1/P2RX7/ADORA2A/FGFR1/ADORA1/PLA2G6/ABCB1/STC1/IL1B/EDN1/SNCA/TNFSF11/STXBP1/ATP1A2/CRY2/SYK/AGT/LEP/IRS2/NTSR1/AKT1/ACE2/RIPK1	24
GO:1900046	BP	GO:1900046	regulation of hemostasis	22/985	80/18670	8.95461e-11	1.11857e-09	4.90667e-10	FCER1G/APOE/FAP/PLAUR/THBS1/ANXA5/LYN/CAV1/SERPINE1/PLAU/PRKCQ/CD34/PRDX2/TLR4/PRKG1/SELP/NOS3/VTN/EDN1/SYK/CD36/PLAT	22
GO:0006909	BP	GO:0006909	phagocytosis	52/985	369/18670	9.13631e-11	1.13885e-09	4.99564e-10	ITGB2/WAS/MYO1G/FCER1G/ITGAM/FCGR2B/TREM2/CCL2/TGM2/FCN1/AXL/SIRPA/IFNG/THBS1/P2RX7/PECAM1/SPHK1/ADORA2A/ACTB/DYSF/IL15/GSN/LYN/ITGB3/TLR2/ADORA1/PLA2G6/TNF/TLR4/ITGAV/ADIPOQ/PTK2/ITGB1/MYH9/ACTR3/IL1B/ABL1/PIK3R2/LDLR/CALR/PRKCG/SYK/MET/LEP/CD36/PTEN/RARA/MYH2/MAPK3/SCARB1/PAK1/CDC42	52
GO:0002822	BP	GO:0002822	regulation of adaptive immune response based on somatic recombination of immune receptors built from immunoglobulin superfamily domains	30/985	145/18670	9.17817e-11	1.14166e-09	5.00794e-10	HAVCR2/WAS/FCER1G/TNFSF13B/NLRP3/CD28/CD4/IL7R/FCGR2B/IL10/JAK3/FOXP3/IL6/B2M/P2RX7/HLA-B/MEF2C/CD274/HLA-C/HLA-A/IL18R1/RSAD2/PRKCQ/TNF/ADA/IL33/IL1B/PRKCZ/IL4/IL23A	30
GO:0031100	BP	GO:0031100	animal organ regeneration	21/985	73/18670	9.42536e-11	1.16748e-09	5.12121e-10	C5AR1/IL10/NNMT/FLT3/AXL/CXCL12/LCP1/HGF/NR4A3/HMOX1/VTN/GLI1/LPIN1/WNT1/PFKFB1/BAK1/GLI3/CSNK2A2/ATIC/CDKN1A/ANGPT2	21
GO:1903779	BP	GO:1903779	regulation of cardiac conduction	21/985	73/18670	9.42536e-11	1.16748e-09	5.12121e-10	FLNA/CAV1/SLC8A1/ANK2/ITPR2/CALM2/ITPR1/ATP2A3/STIM1/ATP2A1/ATP1A2/CALM1/AGT/CALM3/RYR1/NOS1/ATP1B1/ACE2/ATP1A3/PRKACA/NKX2-5	21
GO:0002703	BP	GO:0002703	regulation of leukocyte mediated immunity	36/985	201/18670	9.70976e-11	1.20018e-09	5.26468e-10	ITGB2/HAVCR2/WAS/FCER1G/ITGAM/NLRP3/CD28/IL7R/FCGR2B/IL10/JAK3/FOXP3/IL6/B2M/P2RX7/HLA-B/HLA-C/LYN/HLA-A/IL18R1/RSAD2/DDX58/HMOX1/TNF/TLR4/MICB/IL1B/PRKCZ/STXBP1/LAMP1/TLR3/SYK/MICA/LEP/IL4/IL23A	36
GO:0051282	BP	GO:0051282	regulation of sequestering of calcium ion	28/985	128/18670	9.79529e-11	1.2071e-09	5.295e-10	CCR5/ANXA6/P2RX7/ANXA5/LYN/SLC8A1/FGF2/HTR2A/ANK2/ITPR2/CHERP/CALM2/ABL1/DMD/ITPR1/SNCA/FKBP1A/ATP1A2/PTK2B/TRPM2/CALM1/CALM3/RYR1/LETM1/NOS1/NTSR1/PRKACA/HTT	28
GO:0021537	BP	GO:0021537	telencephalon development	41/985	251/18670	9.80663e-11	1.2071e-09	5.295e-10	CXCR4/LRRK2/CXCL12/FLNA/INHBA/SLC8A1/NRP1/NR4A3/SLIT2/RHOA/HDAC1/SHH/AQP1/KDM1A/CDH2/LPAR1/SLC38A2/ERBB4/DISC1/NKX2-1/NTRK2/KCNA1/GNG12/SRGAP2/TSC1/ALDH1A3/ROBO1/SLC2A1/GLI3/CSNK2A2/MYH10/ATIC/PTEN/FOXP2/NEUROD1/RARA/NEFL/ALK/SMO/CASP3/NPY	41
GO:0010821	BP	GO:0010821	regulation of mitochondrion organization	34/985	182/18670	9.88943e-11	1.21475e-09	5.32858e-10	TREM2/LRRK2/MMP9/PLAUR/IGF1/HGF/FAM162A/PLA2G6/YWHAH/PPP1R13B/ATG7/TNFSF10/BCL2/VPS35/LMNA/TP63/KDR/CLU/BAK1/CSNK2A2/HK2/SREBF1/FBXW7/MAPT/PPARGC1A/SIRT4/MFF/STOML2/AKT1/VAT1/CASP8/HIGD1A/RNF31/HTT	34
GO:0001558	BP	GO:0001558	regulation of cell growth	56/985	416/18670	1.0413e-10	1.2764e-09	5.59903e-10	CD38/TRPV2/CXCR4/APOE/CXCL12/SPHK1/FN1/IGF1/INHBA/EPB41L3/DPYSL2/IGFBP7/NRP1/SLIT2/FHL1/MMP14/CRYAB/MAP1B/PRKCQ/ENPP1/PML/TGFB2/HBEGF/RHOA/AGTR1/SPP1/VEGFA/EDN1/ABL1/GNG4/NGF/EAF2/SLC9A1/SYT2/DISC1/PTK2B/PPT1/SMARCA4/SMAD3/BCL2/BDNF/AGT/SLC25A33/DBN1/PPARD/TRPC5/MAPT/TSG101/HSPA1B/CDKN1A/MYL2/AKT1/OSTN/PAK1/CDC42/MT3	56
GO:0003014	BP	GO:0003014	renal system process	27/985	120/18670	1.06817e-10	1.30662e-09	5.73159e-10	ADORA2A/GSN/ADCY7/ADORA1/ADCY4/MCAM/CD34/ADCY9/RHOA/ADIPOQ/AGTR1/STC1/AQP1/EDN1/TFAP2B/HSD11B2/AQP3/PRKAR2B/BCL2/ADCY2/AGT/ADCY1/AQP4/ADRA1A/PRKACA/AKR1B1/SLC4A1	27
GO:0043123	BP	GO:0043123	positive regulation of I-kappaB kinase/NF-kappaB signaling	34/985	183/18670	1.15441e-10	1.4092e-09	6.18153e-10	CD4/TGM2/PIM2/S100B/FLNA/CFLAR/LGALS1/LTF/CASP1/ECM1/MAP3K14/HMOX1/TNF/TLR4/RHOA/ADIPOQ/IL1B/ABL1/TNFSF10/FKBP1A/TNFSF11/UBE2N/LPAR1/TLR3/TNFRSF1A/IKBKB/TRAF5/CD36/AKT1/RIPK1/PRKD1/CASP8/RNF31/TERF2IP	34
GO:0042108	BP	GO:0042108	positive regulation of cytokine biosynthetic process	20/985	67/18670	1.25724e-10	1.53155e-09	6.71825e-10	CYBB/TLR8/SPN/CD28/CD4/IL6/IFNG/THBS1/JAK2/PRKCQ/HMOX1/TNF/STAT3/TLR4/IL1B/CD276/APP/TLR3/SYK/IL1A	20
GO:0046631	BP	GO:0046631	alpha-beta T cell activation	29/985	138/18670	1.27049e-10	1.5445e-09	6.77504e-10	SPN/NLRP3/CD28/JAK3/FOXP3/IL6/IFNG/ADORA2A/IL15/CD274/IL18R1/RSAD2/PRKCQ/ADA/STAT3/RHOA/ARG2/SHH/RORA/ABL1/PRKCZ/BCL2/SYK/RUNX1/GLI3/NKAP/RARA/STOML2/IL23A	29
GO:0030278	BP	GO:0030278	regulation of ossification	36/985	203/18670	1.29737e-10	1.57393e-09	6.90416e-10	IL6/P2RX7/MEF2C/IGF1/PDLIM7/HGF/SLC8A1/LTF/ECM1/TNF/ENPP1/TGFB2/PTK2/ACVR2B/RUNX2/LRP4/GLI1/BMP6/GNAS/ISG15/PTK2B/SMAD3/CEBPD/BCL2/HDAC4/TP63/ADRB2/ESRRA/GLI3/KL/MAPK3/AXIN2/DDX5/PRKACA/OSTN/PRKD1	36
GO:0001704	BP	GO:0001704	formation of primary germ layer	27/985	121/18670	1.30703e-10	1.58239e-09	6.94125e-10	ITGB2/ITGA4/MMP9/COL6A1/FN1/SNAI1/INHBA/GATA6/ITGB3/NR4A3/COL12A1/FGFR1/MMP14/ITGAV/ITGB1/VTN/ITGA7/EYA1/FOXC2/SMAD3/SOX2/TXNRD1/NODAL/PAX2/CRB2/KLF4/PRKACA	27
GO:0009408	BP	GO:0009408	response to heat	33/985	176/18670	1.68452e-10	2.03523e-09	8.92768e-10	TRPV2/THBS1/CXCL12/IGF1/LYN/IGFBP7/BAG2/CRYAB/HMOX1/CD34/HSPA5/NOS3/MICB/GCLC/HSPA8/DNAJA1/NUP43/MSTN/VCP/DNAJA3/PTGS2/MICA/HSPB8/IL1A/NOS1/MAPT/HSPA1B/CDKN1A/MAPK3/AKT1/DNAJA2/PRKACA/HSPA2	33
GO:0050848	BP	GO:0050848	regulation of calcium-mediated signaling	24/985	98/18670	1.78882e-10	2.15682e-09	9.46103e-10	CD4/TREM2/LRRK2/IGF1/RCAN1/TNF/ADA/ERBB3/CHERP/CALM2/DMD/ITPR1/FKBP1A/SLC9A1/PTK2B/ACTN3/SYK/CALM1/CALM3/NOS1/MAPT/PDK2/PRKACA/HTT	24
GO:0051928	BP	GO:0051928	positive regulation of calcium ion transport	27/985	123/18670	1.94326e-10	2.33826e-09	1.02569e-09	CD4/CCL5/TRPV2/CCL2/CXCL12/P2RX7/CAV1/ANK2/ORAI1/STAC3/STC1/CALM2/ABL1/STIM1/SNCA/ATP2A1/SLC9A1/CALM1/CALM3/CALCR/BAK1/LGALS3/ATP1B1/KCNE3/NTSR1/HTT/HSPA2	27
GO:0042509	BP	GO:0042509	regulation of tyrosine phosphorylation of STAT protein	22/985	83/18670	1.96486e-10	2.35837e-09	1.03451e-09	CCL5/IL6/FLT3/IFNG/PECAM1/IL15/IGF1/LYN/JAK2/CAV1/PARP14/TNF/STAT3/LIF/ERBB4/PTK6/TNFRSF1A/LEP/EPO/IL4/IL23A/KIT	22
GO:0001959	BP	GO:0001959	regulation of cytokine-mediated signaling pathway	33/985	177/18670	1.96798e-10	2.35837e-09	1.03451e-09	CCL5/TREM2/CXCR4/IL6/AXL/IFNG/SPHK1/SAMHD1/STAT1/JAK2/CAV1/CYLD/SLIT2/CASP1/ECM1/PARP14/TNF/ADIPOQ/CLIP3/EDN1/IL7/YTHDF2/LIFR/IRF7/TNFRSF1A/IKBKB/SYK/RUNX1/ROBO1/HSPA1B/RIPK1/CASP8/RNF31	33
GO:0045639	BP	GO:0045639	positive regulation of myeloid cell differentiation	23/985	91/18670	2.16411e-10	2.58815e-09	1.13531e-09	CD4/TREM2/IFNG/STAT1/INHBA/ETS1/ACIN1/TNF/STAT3/LIF/THPO/KLF10/TNFSF11/GNAS/ISG15/JUN/RUNX1/HSPA1B/STAT5B/FOS/RIPK1/IL23A/CASP8	23
GO:0042310	BP	GO:0042310	vasoconstriction	21/985	76/18670	2.17118e-10	2.59135e-09	1.13671e-09	CD38/CAV1/ACTA2/SLC8A1/HTR2A/ACE/ADRA2A/RHOA/BDKRB2/AGTR1/EDN1/SMTNL1/DBH/ATP1A2/KCNA5/PTGS2/AGT/LEP/ADRA1A/AKT1/ACE2	21
GO:0045429	BP	GO:0045429	positive regulation of nitric oxide biosynthetic process	16/985	43/18670	2.2035e-10	2.62461e-09	1.1513e-09	ITGB2/IFNG/JAK2/KLF2/TNF/TLR4/IL1B/EDN1/PTK2B/SMAD3/PTGS2/AGT/CLU/CD36/KLF4/AKT1	16
GO:0019395	BP	GO:0019395	fatty acid oxidation	24/985	99/18670	2.2448e-10	2.66429e-09	1.16871e-09	NR4A3/ADIPOQ/ACAT1/CYGB/HSD17B4/CPT2/ACADL/PRKAG2/PEX2/ADH7/LEP/PDK4/ETFDH/PPARD/HADHB/IRS2/ACACB/POR/ETFA/PPARGC1A/SIRT4/AKT1/HADHA/CPT1C	24
GO:0043122	BP	GO:0043122	regulation of I-kappaB kinase/NF-kappaB signaling	39/985	237/18670	2.24585e-10	2.66429e-09	1.16871e-09	CD4/TGM2/PIM2/SIRPA/S100B/FLNA/CFLAR/STAT1/LGALS1/LTF/CASP1/ECM1/MAP3K14/HMOX1/TNF/TLR4/RHOA/ADIPOQ/HDAC1/IL1B/RORA/ABL1/TNFSF10/FKBP1A/TNFSF11/UBE2N/LPAR1/ESR1/TLR3/TNFRSF1A/IKBKB/TRAF5/CD36/AKT1/RIPK1/PRKD1/CASP8/RNF31/TERF2IP	39
GO:0002064	BP	GO:0002064	epithelial cell development	36/985	207/18670	2.28727e-10	2.70798e-09	1.18787e-09	VIM/CXCR4/PECAM1/MSN/FLNA/NTRK1/ACTA2/ENG/FGFR1/TNF/KLF5/PGR/ADIPOQ/STC1/FASN/VEGFA/IL1B/LAMB2/GRHL2/GPR4/BMP6/ESR1/HSD17B4/FOXC2/XBP1/RDX/TNFRSF1A/TP63/IKBKB/GSTM3/MET/RARA/BMP15/CDKN1A/SMO/EZR	36
GO:0050818	BP	GO:0050818	regulation of coagulation	22/985	84/18670	2.53107e-10	2.98463e-09	1.30923e-09	FCER1G/APOE/FAP/PLAUR/THBS1/ANXA5/LYN/CAV1/SERPINE1/PLAU/PRKCQ/CD34/PRDX2/TLR4/PRKG1/SELP/NOS3/VTN/EDN1/SYK/CD36/PLAT	22
GO:0097756	BP	GO:0097756	negative regulation of blood vessel diameter	22/985	84/18670	2.53107e-10	2.98463e-09	1.30923e-09	CD38/CAV1/ACTA2/SLC8A1/HTR2A/ADORA1/ACE/ADRA2A/RHOA/BDKRB2/AGTR1/EDN1/SMTNL1/DBH/ATP1A2/KCNA5/PTGS2/AGT/LEP/ADRA1A/AKT1/ACE2	22
GO:0021782	BP	GO:0021782	glial cell development	26/985	116/18670	2.58586e-10	3.04316e-09	1.3349e-09	C5AR1/VIM/TREM2/IL6/IFNG/ADORA2A/GSN/LYN/TLR2/TNF/TLR4/SOX10/SHH/IL1B/LAMB2/LPAR1/NTRK2/APP/LDLR/CLU/PTEN/MAPT/NDRG1/SMO/AKT1/MT3	26
GO:0072006	BP	GO:0072006	nephron development	29/985	142/18670	2.615e-10	3.07132e-09	1.34725e-09	PECAM1/CFLAR/STAT1/MEF2C/ACTA2/FGF2/CD34/LIF/WWTR1/ADIPOQ/ACAT1/SHH/VEGFA/TFAP2B/LAMB2/EYA1/GPR4/RET/FOXC2/SEC61A1/BCL2/WNT1/AGT/PAX2/GLI3/SMO/MAGED1/ANGPT2/PKD1	29
GO:0090276	BP	GO:0090276	regulation of peptide hormone secretion	36/985	208/18670	2.62888e-10	3.08149e-09	1.35171e-09	CD38/CCL5/IFNG/ANXA5/JAK2/ITPR2/PLA2G6/GHRL/TNF/ADRA2A/IL1B/TFAP2B/ITPR1/TNFSF11/TFR2/SNAP25/ARRB1/PFKL/KCNA5/LEP/SLC2A1/GLUL/GRP/PPARD/TCF7L2/GLP1R/SREBF1/NEUROD1/IRS2/SIRT4/SLC30A8/SLC25A4/G6PC2/NOS2/GCK/ABCC8	36
GO:0008361	BP	GO:0008361	regulation of cell size	33/985	179/18670	2.67571e-10	3.12396e-09	1.37034e-09	IL7R/TRPV2/APOE/CXCL12/P2RX7/MSN/FN1/DPYSL2/NRP1/AKT3/MAP1B/RHOA/SPP1/AQP1/VEGFA/KDM1A/EDN1/ABL1/NGF/RET/DISC1/RDX/BDNF/TSC1/DBN1/TRPC5/PTEN/MAPT/AQP4/AKT1/PAK1/MT3/GNB3	33
GO:2001235	BP	GO:2001235	positive regulation of apoptotic signaling pathway	33/985	179/18670	2.67571e-10	3.12396e-09	1.37034e-09	MMP9/PLAUR/THBS1/ADORA2A/FAS/INHBA/GSN/JAK2/CAV1/CYLD/MCL1/FAM162A/PLA2G6/YWHAH/PML/PPP1R13B/NUPR1/TNFSF10/RET/SMAD3/SIAH1/BCL2/TP63/AGT/BAK1/PTEN/FBXW7/PDIA3/MFF/MAGED1/RIPK1/CASP8/WWOX	33
GO:0045471	BP	GO:0045471	response to ethanol	27/985	125/18670	2.86317e-10	3.33621e-09	1.46345e-09	CYBB/SPI1/VCAM1/SPARC/GSN/ADCY7/ITPR2/MAOB/STAT3/RHOA/ADIPOQ/GOT2/SLC2A4/DBH/PTK2B/MSTN/DNMT3A/ADH7/LEP/CA3/BAK1/PTEN/RARA/OGG1/NQO1/CAT/CASP8	27
GO:0046686	BP	GO:0046686	response to cadmium ion	19/985	63/18670	2.99856e-10	3.48708e-09	1.52963e-09	CYBB/MMP9/B2M/MT2A/SPARC/GSN/MT1M/HMOX1/MT1E/GCLC/JUN/SORD/OGG1/MAPK3/CAT/AKT1/FOS/KIT/MT3	19
GO:0009410	BP	GO:0009410	response to xenobiotic stimulus	44/985	292/18670	3.00956e-10	3.49299e-09	1.53222e-09	CXCR4/ADORA2A/CFLAR/SLC8A1/STAT5A/FBXO32/HTR2A/HDAC9/SMPD1/ADA/HSPA5/AQP1/GOT2/EDN1/GCLC/RORA/MBD1/ATG7/SNCA/FOXO1/CYB5R3/DBH/GGT1/PTK2B/PRKAR2B/MSTN/DNMT3A/PRKCG/GSTM3/AHR/CBR3/NR4A2/CALM3/RYR1/MAP1LC3A/POR/CPS1/EPO/NQO1/PPARGC1A/STAT5B/ARNT2/PCK1/CACNA1S	44
GO:1904407	BP	GO:1904407	positive regulation of nitric oxide metabolic process	16/985	44/18670	3.29399e-10	3.8156e-09	1.67373e-09	ITGB2/IFNG/JAK2/KLF2/TNF/TLR4/IL1B/EDN1/PTK2B/SMAD3/PTGS2/AGT/CLU/CD36/KLF4/AKT1	16
GO:0010634	BP	GO:0010634	positive regulation of epithelial cell migration	32/985	171/18670	3.35266e-10	3.87594e-09	1.70021e-09	IFNG/MMP9/THBS1/SPARC/ITGB3/ETS1/NRP1/FGF2/STAT5A/FGFR1/AKT3/HDAC9/HMOX1/TGFB2/HBEGF/NOS3/VEGFA/EDN1/ABL1/AMOTL1/JUN/PTK2B/FOXC2/CALR/PPM1F/KDR/MET/PTGS2/AGT/SCARB1/AKT1/PRKD1	32
GO:0032368	BP	GO:0032368	regulation of lipid transport	27/985	127/18670	4.18187e-10	4.82511e-09	2.11656e-09	APOE/THBS1/P2RX7/ITGB3/PLA2G6/GHRL/APOC1/CETP/ITGAV/POMC/ADIPOQ/AGTR1/SHH/SPP1/IL1B/EDN1/NFKB1/RETN/BMP6/TNFSF11/NFKBIA/SYK/AGT/LEP/IRS2/NTSR1/AKT1	27
GO:0010522	BP	GO:0010522	regulation of calcium ion transport into cytosol	24/985	102/18670	4.35337e-10	5.01318e-09	2.19906e-09	CD4/P2RX7/LYN/CAV1/SLC8A1/ANK2/PML/CALM2/ABL1/DMD/SNCA/FKBP1A/ATP1A2/PTK2B/BCL2/CALM1/CALM3/CALCR/BAK1/NOS1/EPO/NTSR1/PRKACA/HTT	24
GO:0015980	BP	GO:0015980	energy derivation by oxidation of organic compounds	43/985	285/18670	4.60323e-10	5.29057e-09	2.32074e-09	GFPT2/IFNG/IGF1/NR4A3/ENPP1/POMC/PGM2L1/ACO1/PYGM/CISD1/SNCA/GYG1/GNAS/GYS1/PHKA2/OGDH/ACTN3/GPD2/POLG2/VCP/PRKAG2/CBFA2T3/CALM1/OGDHL/LEP/ETFDH/KL/PYGL/IRS2/PRKAG3/SLC25A22/GPD1/IL4/ETFA/PPARGC1A/SLC25A12/CAT/AKT1/NOS2/PPP1CC/ESRRB/GCK/MT3	43
GO:1900274	BP	GO:1900274	regulation of phospholipase C activity	16/985	45/18670	4.86246e-10	5.57764e-09	2.44667e-09	C5AR1/FGF2/HTR2A/FGFR1/ABL1/LPAR2/LPAR1/ESR1/NTRK2/GNAQ/BDNF/AGT/NTF4/ADRA1A/FLT1/KIT	16
GO:0006112	BP	GO:0006112	energy reserve metabolic process	22/985	87/18670	5.2792e-10	6.04392e-09	2.6512e-09	GFPT2/IGF1/ENPP1/POMC/PGM2L1/PYGM/GYG1/GNAS/GYS1/PHKA2/PRKAG2/CALM1/LEP/KL/PYGL/IRS2/PRKAG3/AKT1/PPP1CC/ESRRB/GCK/MT3	22
GO:0042102	BP	GO:0042102	positive regulation of T cell proliferation	23/985	95/18670	5.47162e-10	6.25207e-09	2.74251e-09	HAVCR2/TNFSF13B/CD28/CD4/JAK3/FOXP3/CCL5/VCAM1/IL6/IL15/CD274/IGF1/PRKCQ/SHH/IL1B/CD276/SYK/DNAJA3/LEP/ZP4/EPO/IL4/IL23A	23
GO:0030595	BP	GO:0030595	leukocyte chemotaxis	37/985	224/18670	5.83412e-10	6.65338e-09	2.91854e-09	ITGB2/FCER1G/CCR5/C5AR1/CCL18/IL10/CCL5/CCL2/CXCR4/PLA2G7/IL6/PIK3CG/THBS1/CXCL12/DYSF/LYN/SLIT2/DUSP1/SERPINE1/TGFB2/VEGFA/CXCL1/IL1B/EDN1/TNFSF11/PTK2B/MSTN/CALR/TRPM2/SYK/LGALS3/PPBP/MAPK3/FLT1/IL23A/KIT/CALCA	37
GO:0007015	BP	GO:0007015	actin filament organization	53/985	400/18670	5.9417e-10	6.74272e-09	2.95773e-09	WAS/GPR65/IQGAP2/BIN1/CXCL12/ZYX/FLNA/LCP1/ACTN1/CFL2/TPM1/GSN/JAK2/TPM2/NRP1/NOX4/SLIT2/GHRL/RHOA/ACTR3/CAP1/MYBPC3/TPM4/ABL1/SNX9/CAPG/ARRB1/DSTN/LPAR1/SLC9A1/PTK2B/WDR1/SMAD3/SPTAN1/LMOD3/BCL2/BAIAP2L1/PPM1F/RDX/HSP90B1/MET/TSC1/SPTB/ACTN2/DBN1/NEB/ADD2/C9orf72/ACTN4/ACTA1/PAK1/EZR/CDC42	53
GO:0035637	BP	GO:0035637	multicellular organismal signaling	35/985	204/18670	5.94677e-10	6.74272e-09	2.95773e-09	BIN1/TYMP/FLNA/CAV1/SLC8A1/KCNJ5/ANK2/ITPR2/GHRL/CHRNA1/CALM2/ITPR1/ATP2A3/STIM1/ATP2A1/ATP1A2/SLC9A1/NTRK2/KCNA1/KCNA5/CALM1/AGT/CALM3/RYR1/NOS1/KCNJ4/ATP1B1/SCN1A/KCNE3/SCN4A/ACE2/ATP1A3/PRKACA/NKX2-5/CACNA1S	35
GO:1902905	BP	GO:1902905	positive regulation of supramolecular fiber organization	35/985	204/18670	5.94677e-10	6.74272e-09	2.95773e-09	WAS/GPR65/IQGAP2/APOE/BIN1/FLNA/CFL2/TPM1/GSN/NRP1/NOX4/MAP1B/RHOA/ACTR3/NUMA1/EDN1/ABL1/SNX9/DSTN/LPAR1/PTK2B/APP/WDR1/SMAD3/LMOD3/BAIAP2L1/PPM1F/MET/TSC1/ACTN2/CLU/MAPT/HSPA1B/PAK1/CDC42	35
GO:0034767	BP	GO:0034767	positive regulation of ion transmembrane transport	30/985	156/18670	6.01132e-10	6.7898e-09	2.97839e-09	TREM2/CCL2/IFNG/P2RX7/FLNA/ANK2/GLRX/STAC3/ABCB1/CALM2/ABL1/DMD/STIM1/SNCA/ATP2A1/SLC9A1/KCNA1/CALM1/ADRB2/ACTN2/AGT/CALM3/CALCR/NOS1/ATP1B1/KCNE3/ACTN4/NTSR1/HTT/HSPA2	30
GO:0042129	BP	GO:0042129	regulation of T cell proliferation	30/985	156/18670	6.01132e-10	6.7898e-09	2.97839e-09	HAVCR2/SPN/TNFSF13B/CD28/CD4/IL10/JAK3/FOXP3/CCL5/VCAM1/IL6/IDO1/IL15/CD274/IGF1/PRKCQ/ARG2/SHH/GPNMB/IL1B/CD276/SYK/DNAJA3/LEP/ZP4/LGALS3/EPO/IL4/CASP3/IL23A	30
GO:0022604	BP	GO:0022604	regulation of cell morphogenesis	60/985	484/18670	6.2439e-10	7.03902e-09	3.08771e-09	ITGB2/TRPV2/CCL2/CXCR4/APOE/LRRK2/CXCL12/MSN/S100B/FN1/SPARC/FLNA/TPM1/EPB41L3/DPYSL2/NRP1/HEXB/SLIT2/MAP1B/YWHAH/GNA12/BVES/RHOA/PTK2/MYH9/ITGA7/SPP1/VEGFA/PDLIM5/LRP4/ABL1/RCC2/CDH2/NGF/LPAR1/SYT2/RET/DISC1/PTK2B/NTRK2/WDR1/FBXO31/CALR/RDX/KDR/BDNF/ROBO1/DBN1/MYH10/TRPC5/PTEN/MAPT/NEFL/ACTN4/OSTN/KIT/PAK1/EZR/CDC42/MT3	60
GO:0030239	BP	GO:0030239	myofibril assembly	20/985	73/18670	6.89277e-10	7.75568e-09	3.40208e-09	CFLAR/MEF2C/CFL2/TPM1/ITGB1/MYH11/MYBPC3/EDN1/WDR1/LMOD3/ACTN2/KRT19/MYH10/NEB/MYPN/LDB3/MYL2/ACTA1/MYH6/NKX2-5	20
GO:0043271	BP	GO:0043271	negative regulation of ion transport	30/985	157/18670	7.06361e-10	7.93277e-09	3.47976e-09	BIN1/MMP9/THBS1/DYSF/CAV1/RRAD/HTR2A/ADORA1/MAOB/ADRA2A/NOS3/STC1/CALM2/SNCA/ATP1A2/PTK2B/BCL2/CALM1/PTGS2/ACTN2/LEP/CALM3/PTEN/IRS2/NOS1/EPO/KCNE3/NTSR1/AKT1/VIP	30
GO:0006734	BP	GO:0006734	NADH metabolic process	15/985	40/18670	7.13287e-10	7.98127e-09	3.50103e-09	HK3/PGM2L1/ALDOC/PFKL/ENO2/ACTN3/PGAM2/GAPDHS/GPD2/VCP/HK2/GPD1/SLC25A12/ADPGK/GCK	15
GO:0032890	BP	GO:0032890	regulation of organic acid transport	18/985	59/18670	7.13387e-10	7.98127e-09	3.50103e-09	THBS1/P2RX7/ADORA2A/ADORA1/PLA2G6/IL1B/EDN1/SNCA/TNFSF11/STXBP1/ATP1A2/SYK/AGT/LEP/IRS2/NTSR1/AKT1/ACE2	18
GO:0018209	BP	GO:0018209	peptidyl-serine modification	46/985	322/18670	7.15402e-10	7.98865e-09	3.50427e-09	IL6/LRRK2/IFNG/LATS2/CAV1/HGF/AKT3/PRKCQ/TNF/CAMK4/LIF/PRKG1/BDKRB2/VEGFA/DMD/PRKCZ/BRAF/SNCA/ARRB1/ULK1/RET/NTRK2/APP/BCL2/PPM1F/IKBKB/PRKCG/SYK/MLXIPL/PTGS2/DGKQ/CALCR/BAK1/CSNK2A2/RAF1/NOS1/EPO/MAPK3/AKT1/PRKACA/RIPK1/PRKD1/PAK1/PRKAA2/TERF2IP/PKD1	46
GO:0050796	BP	GO:0050796	regulation of insulin secretion	32/985	176/18670	7.18528e-10	8.0084e-09	3.51293e-09	CD38/CCL5/IFNG/JAK2/ITPR2/PLA2G6/GHRL/TNF/ADRA2A/IL1B/TFAP2B/ITPR1/SNAP25/ARRB1/PFKL/KCNA5/LEP/SLC2A1/GLUL/PPARD/TCF7L2/GLP1R/SREBF1/NEUROD1/IRS2/SIRT4/SLC30A8/SLC25A4/G6PC2/NOS2/GCK/ABCC8	32
GO:0002699	BP	GO:0002699	positive regulation of immune effector process	36/985	216/18670	7.7292e-10	8.59837e-09	3.77172e-09	ITGB2/FCER1G/ITGAM/NLRP3/CD28/FOXP3/TNFRSF4/IL6/IFNG/B2M/P2RX7/HLA-B/HLA-C/LYN/HLA-A/IL18R1/NR4A3/RSAD2/DDX58/HMOX1/TNF/TLR4/IL33/MICB/IL1B/PRKCZ/STXBP1/XBP1/LAMP1/SYK/MICA/CD36/RARA/IL4/MAPK3/IL23A	36
GO:1903362	BP	GO:1903362	regulation of cellular protein catabolic process	39/985	247/18670	7.79982e-10	8.6606e-09	3.79902e-09	TREM2/APOE/LRRK2/MSN/CAV1/DERL3/MAP1A/BAG2/GNA12/PML/PTK2/PSME2/IL33/SHH/NUPR1/GCLC/OGT/DISC1/PTK2B/LDLR/VCP/VPS35/USP7/NFE2L1/WNT1/RDX/CBFA2T3/PRKCG/SUMO2/CLU/CSNK2A2/PTEN/FBXW7/HSPA1B/AKT1/GABARAPL2/PRKACA/EZR/PKD1	39
GO:0010975	BP	GO:0010975	regulation of neuron projection development	61/985	499/18670	7.81953e-10	8.66615e-09	3.80146e-09	CD38/TRPV2/VIM/CXCR4/APOE/LRRK2/CTSZ/CXCL12/B2M/FN1/CFLAR/MEF2C/NTRK1/LGALS1/LYN/DPYSL2/HGF/NRP1/SLIT2/FGFR1/MAP1B/YWHAH/HSPA5/RHOA/PTK2/EPHA3/SPP1/VEGFA/PDLIM5/KDM1A/LRP4/ABL1/CDH2/SNAP25/NGF/LPAR1/SYT2/RET/DISC1/PTK2B/NTRK2/FBXO31/PTK6/BDNF/TSC1/AGT/ROBO1/NR2F1/DBN1/TRPC5/KLF4/PTEN/MAPT/EPO/NEFL/ALK/AKT1/OSTN/PRKD1/PAK1/MT3	61
GO:1901019	BP	GO:1901019	regulation of calcium ion transmembrane transporter activity	22/985	89/18670	8.45291e-10	9.35053e-09	4.10167e-09	DYSF/RRAD/ANK2/PLA2G6/ADRA2A/STAC3/CALM2/DMD/STIM1/FKBP1A/ATP2A1/ATP1A2/SLC9A1/AHNAK/CALM1/CALM3/NOS1/ATP1B1/KCNE3/PRKACA/HTT/HSPA2	22
GO:0010952	BP	GO:0010952	positive regulation of peptidase activity	34/985	197/18670	8.89913e-10	9.8257e-09	4.3101e-09	NLRP3/FN1/CFLAR/FAS/GSN/LYN/JAK2/CAV1/CASP1/FAM162A/TNF/PML/STAT3/RHOA/PSME2/TNFSF10/SNCA/CTSD/ARRB1/NGF/APP/SMAD3/NODAL/VCP/PPM1F/SYK/ROBO1/BAK1/MAP3K5/MAPT/EGLN3/MAPK3/RIPK1/CASP8	34
GO:0001933	BP	GO:0001933	negative regulation of protein phosphorylation	55/985	429/18670	9.60646e-10	1.05869e-08	4.64399e-09	APOE/LRRK2/SIRPA/IFNG/P2RX7/ADORA2A/LATS2/LYN/CAV1/CYLD/HGF/ENG/SLIT2/DUSP1/PARP14/SMPD1/ENPP1/LIF/TLR4/WWTR1/ADIPOQ/BDKRB2/CALM2/IL1B/ABL1/DMD/PRKCZ/PIK3R2/UCHL1/SNCA/FOXO1/DNAJA1/ARRB1/JUN/PRKAR2B/PTK6/PPM1F/PRKAG2/GNAQ/MLXIPL/CALM1/CALM3/DGKQ/BAK1/KLF4/PTEN/TSG101/C9orf72/CDKN1A/PPARGC1A/CASP3/AKT1/EZR/CDKN1C/TERF2IP	55
GO:2001257	BP	GO:2001257	regulation of cation channel activity	32/985	178/18670	9.66064e-10	1.06267e-08	4.66147e-09	TREM2/CCL2/IFNG/MMP9/DYSF/MEF2C/CAV1/RRAD/ANK2/PLA2G6/STAC3/CALM2/DMD/STIM1/FKBP1A/PTK2B/APP/KCNA1/AHNAK/CALM1/ADRB2/VAMP2/ACTN2/CALM3/NOS1/EPO/NEFL/PPARGC1A/KCNE3/NTSR1/PRKACA/HTT	32
GO:0048754	BP	GO:0048754	branching morphogenesis of an epithelial tube	29/985	150/18670	1.01828e-09	1.11697e-08	4.89966e-09	CTSZ/WNT2/NRP1/ENG/FGF2/SLIT2/MMP14/TNF/PML/PGR/SHH/VEGFA/EDN1/ABL1/EYA1/VDR/ESR1/NKX2-1/FOXC2/BCL2/WNT1/MET/AGT/PAX2/GLI3/SMO/MAGED1/PAK1/PKD1	29
GO:0060541	BP	GO:0060541	respiratory system development	34/985	198/18670	1.02118e-09	1.11697e-08	4.89966e-09	HSD11B1/CHI3L1/CTSZ/SPARC/LOX/WNT2/KLF2/GATA6/FGFR1/MMP14/TNF/ADA/LIF/PGR/NOS3/ACVR2B/SHH/VEGFA/GLI1/SIM2/GRHL2/NKX2-1/NODAL/ALDH1A3/GLI3/THRA/SREBF1/FOXP2/FBXW7/RARA/GNG8/MAPK3/FGF9/PKD1	34
GO:0061614	BP	GO:0061614	pri-miRNA transcription by RNA polymerase II	16/985	47/18670	1.02301e-09	1.11697e-08	4.89966e-09	SPI1/IL10/ETS1/KLF5/STAT3/TGFB2/JUN/SMARCA4/SMAD3/HDAC4/PPARD/KLF4/SREBF1/PRL/FOS/DDX5	16
GO:0070231	BP	GO:0070231	T cell apoptotic process	16/985	47/18670	1.02301e-09	1.11697e-08	4.89966e-09	PDCD1/IL7R/JAK3/CCL5/IDO1/CD274/TSC22D3/PRKCQ/ADA/ARG2/DNAJA3/BAK1/LGALS3/GLI3/AKT1/RIPK1	16
GO:0010594	BP	GO:0010594	regulation of endothelial cell migration	37/985	229/18670	1.10139e-09	1.20033e-08	5.26532e-09	APOE/THBS1/SPARC/MEF2C/ITGB3/ETS1/NRP1/FGF2/STAT5A/SLIT2/FGFR1/AKT3/HDAC9/HMOX1/RHOA/NOS3/PTK2/STC1/VEGFA/EDN1/ABL1/PRCP/AMOTL1/PTK2B/FOXC2/CALR/KDR/MET/PTGS2/AGT/GLUL/KLF4/FBXW7/SCARB1/AKT1/ANGPT2/PRKD1	37
GO:0051216	BP	GO:0051216	cartilage development	35/985	209/18670	1.16451e-09	1.26445e-08	5.54657e-09	ANXA6/CTSK/CHI3L1/COL6A2/COL6A3/COL6A1/SNAI1/MEF2C/ZEB1/TGFBI/TIMP1/FGF2/TRPS1/COL12A1/FGFR1/ECM1/GHRL/RUNX2/STC1/SERPINH1/EDN1/BMP6/GNAS/SMAD3/SCARA3/LEP/ESRRA/GLI3/THRA/POR/RARA/MAPK3/AXIN2/FGF9/PKD1	35
GO:0071229	BP	GO:0071229	cellular response to acid chemical	35/985	209/18670	1.16451e-09	1.26445e-08	5.54657e-09	CYBB/GNG2/COL6A1/ZEB1/WNT2/LYN/KLF2/CPEB1/TNF/EPHA3/AQP1/VEGFA/LPL/EDN1/GCLC/RET/PTK2B/NTRK2/XBP1/PTK6/LDLR/DNMT3A/KDR/LEP/PAX2/PDK4/TEAD2/KLF4/SREBF1/RARA/CPS1/PPARGC1A/AKT1/PRKAA2/PCK1	35
GO:0034341	BP	GO:0034341	response to interferon-gamma	34/985	199/18670	1.17058e-09	1.2687e-08	5.56525e-09	WAS/CCL18/CCL5/VCAM1/VIM/CCL2/SIRPA/IFNG/B2M/ZYX/MT2A/HLA-B/STAT1/GSN/HLA-C/JAK2/HLA-A/TLR2/CASP1/PARP14/TRIM21/PML/NCAM1/TLR4/ACTR3/EDN1/SNCA/IRF7/STXBP1/SEC61A1/TLR3/AQP4/SLC30A8/NOS2	34
GO:0019218	BP	GO:0019218	regulation of steroid metabolic process	26/985	124/18670	1.20648e-09	1.30282e-08	5.7149e-09	APOE/IFNG/SNAI1/IGFBP7/APOC1/TNF/AGTR1/FASN/NFYA/IL1B/RORA/NFKB1/FDFT1/BMP6/VDR/LDLR/ACADL/AGT/LEP/DGKQ/SREBF1/ACACB/POR/PPARGC1A/KIT/GNB3	26
GO:0051209	BP	GO:0051209	release of sequestered calcium ion into cytosol	26/985	124/18670	1.20648e-09	1.30282e-08	5.7149e-09	CCR5/P2RX7/LYN/SLC8A1/FGF2/HTR2A/ANK2/ITPR2/CHERP/CALM2/ABL1/DMD/ITPR1/SNCA/FKBP1A/ATP1A2/PTK2B/TRPM2/CALM1/CALM3/RYR1/LETM1/NOS1/NTSR1/PRKACA/HTT	26
GO:0051341	BP	GO:0051341	regulation of oxidoreductase activity	24/985	107/18670	1.23799e-09	1.3344e-08	5.85345e-09	APOE/LRRK2/IFNG/CAV1/TNF/NOS3/AGTR1/IL1B/EDN1/ABL1/CYGB/NFKB1/SNCA/VDR/PTK2B/CALM1/AGT/LEP/CALM3/POR/SIRT4/SCARB1/AKT1/MT3	24
GO:0043534	BP	GO:0043534	blood vessel endothelial cell migration	32/985	180/18670	1.29254e-09	1.39066e-08	6.10021e-09	APOE/THBS1/MEF2C/ETS1/NRP1/FGF2/STAT5A/SLIT2/FGFR1/AKT3/HDAC9/HMOX1/RHOA/NOS3/ITGB1/MYH9/VEGFA/ABL1/NR4A1/PRCP/AMOTL1/PTK2B/FOXC2/KDR/PTGS2/ROBO1/KLF4/FBXW7/SCARB1/AKT1/ANGPT2/PRKD1	32
GO:0015850	BP	GO:0015850	organic hydroxy compound transport	40/985	262/18670	1.30949e-09	1.40625e-08	6.16862e-09	FCER1G/APOE/CXCL12/ADORA2A/ACTB/CAV1/ITGB3/HTR2A/GHRL/MAOB/APOC1/ADRA2A/CETP/POMC/ADIPOQ/AGTR1/SHH/SPP1/AQP1/NFKB1/SLC18A1/SLC16A8/BMP6/SNCA/SOAT2/AQP3/SYT2/NFKBIA/RXRA/LDLR/SYK/AGT/LEP/CLU/CD36/OSBPL3/NOS1/SCARB1/VIP/SYT5	40
GO:0070301	BP	GO:0070301	cellular response to hydrogen peroxide	23/985	99/18670	1.3118e-09	1.40625e-08	6.16862e-09	IL10/IL6/AXL/LRRK2/SIRPA/SPHK1/KLF2/ETS1/HGF/NR4A3/AQP1/ABL1/FOXO1/TRPM2/APEX1/MET/PAX2/KLF4/MAP3K5/MAP1LC3A/NQO1/PYCR1/RIPK1	23
GO:0032635	BP	GO:0032635	interleukin-6 production	30/985	161/18670	1.32698e-09	1.41863e-08	6.22291e-09	TLR8/HAVCR2/FCER1G/IL10/FOXP3/TREM2/IL6/SIRPA/P2RX7/KLF2/HGF/IFIH1/TLR2/DDX58/GHRL/TNF/STAT3/TLR4/IL33/LPL/IL1B/BPI/ARRB1/APP/XBP1/TLR3/SYK/LEP/CD36/NOS2	30
GO:0050707	BP	GO:0050707	regulation of cytokine secretion	35/985	210/18670	1.32816e-09	1.41863e-08	6.22291e-09	TLR8/HAVCR2/NLRP3/FCGR2B/IL10/FOXP3/TNFRSF4/FCN1/LRRK2/IFNG/P2RX7/FN1/CD274/LYN/IFIH1/TLR2/CASP1/DDX58/HDAC9/GHRL/TNF/CD34/PML/TLR4/ARG2/IL33/LPL/IL1B/ABL1/PRKCZ/XBP1/SYK/IL1A/MAPK3/EZR	35
GO:0022408	BP	GO:0022408	negative regulation of cell-cell adhesion	32/985	181/18670	1.49239e-09	1.59117e-08	6.97975e-09	HAVCR2/SPN/FCGR2B/IL10/JAK3/FOXP3/CXCL12/IDO1/ADORA2A/CD274/JAK2/PRDX2/PRKG1/ADIPOQ/PTK2/ARG2/SHH/VEGFA/GPNMB/ABL1/YTHDF2/BMP6/CDH1/PPM1F/WNT1/RDX/RUNX1/LGALS3/GLI3/KLF4/CASP3/AKT1	32
GO:1904659	BP	GO:1904659	glucose transmembrane transport	24/985	108/18670	1.51326e-09	1.6105e-08	7.06456e-09	SLC2A5/SLC2A3/IGF1/NR4A3/TNF/ENPP1/ADIPOQ/CLIP3/IL1B/EDN1/BRAF/SLC2A4/SLC25A27/PRKAG2/TSC1/FABP5/LEP/SLC2A1/HK2/PPARD/PPBP/IRS2/AKT1/OSTN	24
GO:0042594	BP	GO:0042594	response to starvation	33/985	191/18670	1.52757e-09	1.62281e-08	7.11854e-09	LRRK2/FAS/HSPA5/ACAT1/GABARAPL1/MAX/KLF10/HSPA8/ATG7/FOXO1/SLC38A2/ULK1/JUN/MAP1LC3B/XBP1/BCL2/PDK4/MYOD1/PFKFB1/SLC2A1/GLUL/MAP3K5/SREBF1/MAP1LC3A/CPS1/CDKN1A/MAPK3/PPARGC1A/GABARAPL2/PRKD1/PRKAA2/HIGD1A/PCK1	33
GO:0045807	BP	GO:0045807	positive regulation of endocytosis	29/985	153/18670	1.6505e-09	1.74982e-08	7.6757e-09	FCER1G/FCGR2B/TREM2/CCL2/AXL/APOE/LRRK2/SIRPA/IFNG/B2M/IL15/SERPINE1/TNF/ITGAV/CLIP3/VTN/VEGFA/IL1B/SNCA/TFR2/ARRB1/PPT1/CALR/SYK/CLU/CD36/TSG101/IL4/ACTN4	29
GO:0030324	BP	GO:0030324	lung development	31/985	172/18670	1.65307e-09	1.74982e-08	7.6757e-09	HSD11B1/CHI3L1/CTSZ/SPARC/LOX/WNT2/KLF2/GATA6/FGFR1/MMP14/TNF/ADA/LIF/PGR/NOS3/ACVR2B/SHH/VEGFA/GLI1/SIM2/GRHL2/NKX2-1/NODAL/GLI3/THRA/SREBF1/FOXP2/FBXW7/MAPK3/FGF9/PKD1	31
GO:0032970	BP	GO:0032970	regulation of actin filament-based process	51/985	388/18670	1.66556e-09	1.75988e-08	7.71983e-09	WAS/GPR65/IQGAP2/BIN1/CXCL12/FLNA/MEF2C/CFL2/TPM1/GSN/CAV1/NRP1/NOX4/SLIT2/ANK2/ADORA1/RHOA/MYH9/ACTR3/MYBPC3/EPHA3/STC1/EDN1/ABL1/SNX9/CAPG/ATP2A1/ATP1A2/DSTN/LPAR1/SLC9A1/PTK2B/WDR1/SMAD3/SPTAN1/LMOD3/TRPM2/BAIAP2L1/PPM1F/RDX/MET/TSC1/SPTB/ACTN2/DBN1/NEB/ADD2/C9orf72/KCNE3/PAK1/CDC42	51
GO:0015909	BP	GO:0015909	long-chain fatty acid transport	19/985	69/18670	1.67348e-09	1.76509e-08	7.74268e-09	APOE/THBS1/PLA2G6/ACE/BDKRB2/SLC25A20/THRSP/CPT2/PRKAG2/SYK/CD36/IRS2/ACACB/LCN1/PLA2G2A/NTSR1/AKT1/PRKAA2/CPT1C	19
GO:0016054	BP	GO:0016054	organic acid catabolic process	41/985	275/18670	1.68091e-09	1.7666e-08	7.74932e-09	SDS/IDO1/SARDH/FGF2/HEXB/BCAT1/GLS2/ADIPOQ/ACAT1/NOS3/ARG2/GOT2/DBT/GLS/SLC9A1/HSD17B4/LPIN1/OGDH/CPT2/ACADL/SORD/PEX2/GPT/XYLB/LEP/ETFDH/GLUL/PPARD/ALDH7A1/HADHB/IRS2/ACACB/NOS1/ETFA/AKT1/NOS2/HADHA/CBS/CPT1C/PCK1/CRYM	41
GO:0046395	BP	GO:0046395	carboxylic acid catabolic process	41/985	275/18670	1.68091e-09	1.7666e-08	7.74932e-09	SDS/IDO1/SARDH/FGF2/HEXB/BCAT1/GLS2/ADIPOQ/ACAT1/NOS3/ARG2/GOT2/DBT/GLS/SLC9A1/HSD17B4/LPIN1/OGDH/CPT2/ACADL/SORD/PEX2/GPT/XYLB/LEP/ETFDH/GLUL/PPARD/ALDH7A1/HADHB/IRS2/ACACB/NOS1/ETFA/AKT1/NOS2/HADHA/CBS/CPT1C/PCK1/CRYM	41
GO:1904064	BP	GO:1904064	positive regulation of cation transmembrane transport	28/985	144/18670	1.72295e-09	1.80756e-08	7.92898e-09	TREM2/CCL2/IFNG/FLNA/ANK2/GLRX/STAC3/CALM2/ABL1/DMD/STIM1/SNCA/ATP2A1/SLC9A1/KCNA1/CALM1/ADRB2/ACTN2/AGT/CALM3/CALCR/NOS1/ATP1B1/KCNE3/ACTN4/NTSR1/HTT/HSPA2	28
GO:0050921	BP	GO:0050921	positive regulation of chemotaxis	27/985	135/18670	1.75443e-09	1.83732e-08	8.05952e-09	C5AR1/CCL5/TREM2/CXCR4/PLA2G7/IL6/THBS1/CXCL12/DYSF/NRP1/FGF2/SLIT2/FGFR1/SERPINE1/VEGFA/EDN1/LPAR1/PTK2B/SMAD3/MSTN/CALR/PPM1F/KDR/MET/MAPK3/IL23A/PRKD1	27
GO:0045444	BP	GO:0045444	fat cell differentiation	36/985	223/18670	1.89181e-09	1.97768e-08	8.67522e-09	IL6/DYSF/NR4A3/HTR2A/TNF/ENPP1/KLF5/WWTR1/ADIPOQ/RUNX1T1/CLIP3/LPL/TFAP2B/RORA/CBY1/RETN/SLC2A4/FOXO1/NR4A1/XBP1/SMAD3/CEBPD/WNT1/ADRB2/PTGS2/LEP/NR4A2/PPARD/TCF7L2/KLF4/SREBF1/PPARGC1A/CTBP2/AKT1/FNDC5/GNB3	36
GO:1904705	BP	GO:1904705	regulation of vascular smooth muscle cell proliferation	21/985	85/18670	2.06258e-09	2.14858e-08	9.42489e-09	IL10/SOD2/MMP9/MEF2C/IGF1/TPM1/JAK2/FGF2/NR4A3/HMOX1/TNF/PRKG1/ADIPOQ/EDN1/JUN/AGT/MAP3K5/PTEN/CDKN1A/FGF9/PAK1	21
GO:1990874	BP	GO:1990874	vascular smooth muscle cell proliferation	21/985	85/18670	2.06258e-09	2.14858e-08	9.42489e-09	IL10/SOD2/MMP9/MEF2C/IGF1/TPM1/JAK2/FGF2/NR4A3/HMOX1/TNF/PRKG1/ADIPOQ/EDN1/JUN/AGT/MAP3K5/PTEN/CDKN1A/FGF9/PAK1	21
GO:1902652	BP	GO:1902652	secondary alcohol metabolic process	29/985	155/18670	2.26017e-09	2.35026e-08	1.03096e-08	APOE/FGFR1/APOC1/SMPD1/CETP/FASN/NFYA/FDXR/FDFT1/CYB5R3/SOAT2/APP/RXRA/LDLR/ACADL/NFE2L1/LEP/DGKQ/PPARD/SREBF1/ACACB/POR/IL4/SCARB1/CAT/CYP11A1/PRKAA2/MT3/GNB3	29
GO:0010863	BP	GO:0010863	positive regulation of phospholipase C activity	15/985	43/18670	2.31444e-09	2.40245e-08	1.05385e-08	C5AR1/FGF2/HTR2A/FGFR1/LPAR2/LPAR1/ESR1/NTRK2/GNAQ/BDNF/AGT/NTF4/ADRA1A/FLT1/KIT	15
GO:0060485	BP	GO:0060485	mesenchyme development	41/985	278/18670	2.33331e-09	2.41779e-08	1.06058e-08	ANXA6/IL6/FN1/SNAI1/STAT1/MEF2C/WNT2/ACTA2/HGF/NRP1/ENG/FGFR1/ERBB3/TGFB2/WWTR1/SOX10/NOS3/EPHA3/SHH/IL1B/EDN1/RET/ERBB4/NKX2-1/FOXC2/SMAD3/BCL2/NODAL/GCNT2/PAX2/ROBO1/TEAD2/CRB2/PTEN/MAPK3/SMO/ACTA1/AXIN2/DDX5/FGF9/NKX2-5	41
GO:0061337	BP	GO:0061337	cardiac conduction	28/985	146/18670	2.38728e-09	2.46937e-08	1.0832e-08	BIN1/FLNA/CAV1/SLC8A1/KCNJ5/ANK2/ITPR2/CALM2/ITPR1/ATP2A3/STIM1/ATP2A1/ATP1A2/SLC9A1/KCNA5/CALM1/AGT/CALM3/RYR1/NOS1/KCNJ4/ATP1B1/KCNE3/ACE2/ATP1A3/PRKACA/NKX2-5/CACNA1S	28
GO:0002367	BP	GO:0002367	cytokine production involved in immune response	23/985	102/18670	2.44796e-09	2.5277e-08	1.10879e-08	FCER1G/NLRP3/IL10/JAK3/FOXP3/IL6/B2M/IL18R1/NR4A3/TLR2/RSAD2/DDX58/HMOX1/TNF/TGFB2/TLR4/IL1B/PRKCZ/TLR3/CD36/IL4/MAPK3/KIT	23
GO:0010595	BP	GO:0010595	positive regulation of endothelial cell migration	26/985	128/18670	2.47358e-09	2.54969e-08	1.11844e-08	THBS1/SPARC/ITGB3/ETS1/NRP1/FGF2/STAT5A/FGFR1/AKT3/HDAC9/HMOX1/NOS3/VEGFA/EDN1/ABL1/AMOTL1/PTK2B/FOXC2/CALR/KDR/MET/PTGS2/AGT/SCARB1/AKT1/PRKD1	26
GO:0032760	BP	GO:0032760	positive regulation of tumor necrosis factor production	21/985	86/18670	2.59493e-09	2.67011e-08	1.17126e-08	CYBB/HAVCR2/FCER1G/SPN/LRRK2/IFNG/THBS1/JAK2/IFIH1/TLR2/DDX58/TLR4/LPL/APP/TLR3/SYK/LEP/CLU/CD36/RIPK1/IL23A	21
GO:0002262	BP	GO:0002262	myeloid cell homeostasis	28/985	147/18670	2.80327e-09	2.87946e-08	1.26309e-08	SPI1/FCER1G/JAK3/FOXP3/IL6/AXL/B2M/STAT1/INHBA/LYN/JAK2/KLF2/ETS1/ACIN1/HMOX1/STAT3/VEGFA/AMPD3/ISG15/NFE2L1/BAK1/THRA/EPO/HSPA1B/CASP3/STAT5B/KIT/SLC4A1	28
GO:0030323	BP	GO:0030323	respiratory tube development	31/985	176/18670	2.95061e-09	3.02028e-08	1.32486e-08	HSD11B1/CHI3L1/CTSZ/SPARC/LOX/WNT2/KLF2/GATA6/FGFR1/MMP14/TNF/ADA/LIF/PGR/NOS3/ACVR2B/SHH/VEGFA/GLI1/SIM2/GRHL2/NKX2-1/NODAL/GLI3/THRA/SREBF1/FOXP2/FBXW7/MAPK3/FGF9/PKD1	31
GO:0051897	BP	GO:0051897	positive regulation of protein kinase B signaling	31/985	176/18670	2.95061e-09	3.02028e-08	1.32486e-08	CD28/CHI3L1/AXL/PIK3CG/THBS1/HGF/ENG/FGF2/NOX4/FGFR1/TNF/ERBB3/HBEGF/THPO/PTK2/ITGB1/PIK3R2/TNFSF11/RET/ERBB4/ESR1/GCNT2/MET/LEP/CALCR/KL/TCF7L2/IRS2/LIN28A/FGF9/KIT	31
GO:0007229	BP	GO:0007229	integrin-mediated signaling pathway	23/985	103/18670	2.99661e-09	3.06205e-08	1.34319e-08	ITGB2/FCER1G/ITGAM/ITGAX/ITGA4/ZYX/FLNA/TIMP1/ITGB3/NRP1/ITGAV/PTK2/ITGB1/MYH9/ITGA7/ABL1/RCC2/ISG15/PTK2B/SYK/DST/PRKD1/CDC42	23
GO:1903428	BP	GO:1903428	positive regulation of reactive oxygen species biosynthetic process	17/985	57/18670	3.13292e-09	3.19579e-08	1.40185e-08	ITGB2/IFNG/JAK2/KLF2/TNF/TLR4/IL1B/EDN1/PTK2B/SMAD3/HDAC4/PTGS2/AGT/CLU/CD36/KLF4/AKT1	17
GO:0030258	BP	GO:0030258	lipid modification	37/985	238/18670	3.28139e-09	3.33588e-08	1.4633e-08	PLA2G7/APOE/PIK3CG/SPHK1/NR4A3/APOC1/ADIPOQ/ACAT1/AGTR1/CYGB/PIK3R2/SOAT2/HSD17B4/CPT2/ACADL/PRKAG2/PEX2/ADH7/AGT/LEP/PDK4/DGKQ/ETFDH/PPARD/PTEN/HADHB/IRS2/ACACB/POR/DGKK/ETFA/PPARGC1A/SIRT4/AKT1/INPP1/HADHA/CPT1C	37
GO:0008643	BP	GO:0008643	carbohydrate transport	28/985	148/18670	3.28653e-09	3.33588e-08	1.4633e-08	SLC2A5/SLC2A3/IGF1/NR4A3/TNF/ENPP1/ADIPOQ/CLIP3/AQP1/IL1B/EDN1/SLC37A4/BRAF/SLC2A4/AQP3/SLC25A27/PRKAG2/TSC1/FABP5/LEP/SLC2A1/HK2/PPARD/PPBP/IRS2/AKT1/OSTN/EZR	28
GO:0001938	BP	GO:0001938	positive regulation of endothelial cell proliferation	24/985	112/18670	3.29288e-09	3.33588e-08	1.4633e-08	IL10/ITGA4/CXCL12/DYSF/WNT2/ITGB3/NRP1/FGF2/STAT5A/FGFR1/AKT3/ECM1/GHRL/HMOX1/STAT3/AGTR1/VEGFA/BMP6/NR4A1/JUN/KDR/AKT1/PRKD1/VIP	24
GO:0008645	BP	GO:0008645	hexose transmembrane transport	24/985	112/18670	3.29288e-09	3.33588e-08	1.4633e-08	SLC2A5/SLC2A3/IGF1/NR4A3/TNF/ENPP1/ADIPOQ/CLIP3/IL1B/EDN1/BRAF/SLC2A4/SLC25A27/PRKAG2/TSC1/FABP5/LEP/SLC2A1/HK2/PPARD/PPBP/IRS2/AKT1/OSTN	24
GO:0014002	BP	GO:0014002	astrocyte development	15/985	44/18670	3.34118e-09	3.37901e-08	1.48222e-08	C5AR1/VIM/TREM2/IL6/IFNG/ADORA2A/TNF/TLR4/IL1B/LAMB2/APP/LDLR/MAPT/SMO/MT3	15
GO:0030073	BP	GO:0030073	insulin secretion	34/985	207/18670	3.36614e-09	3.39842e-08	1.49074e-08	CD38/CCL5/IFNG/JAK2/ITPR2/PLA2G6/GHRL/TNF/ADRA2A/ACVR2B/IL1B/TFAP2B/ITPR1/SNAP25/ARRB1/PFKL/KCNA5/LEP/SLC2A1/GLUL/PPARD/TCF7L2/GLP1R/SREBF1/RAF1/NEUROD1/IRS2/SIRT4/SLC30A8/SLC25A4/G6PC2/NOS2/GCK/ABCC8	34
GO:0033135	BP	GO:0033135	regulation of peptidyl-serine phosphorylation	27/985	139/18670	3.43515e-09	3.46216e-08	1.5187e-08	IL6/IFNG/CAV1/HGF/TNF/LIF/BDKRB2/VEGFA/DMD/BRAF/SNCA/ARRB1/RET/NTRK2/APP/BCL2/PPM1F/MLXIPL/PTGS2/CALCR/BAK1/RAF1/NOS1/AKT1/PRKD1/PAK1/TERF2IP	27
GO:0032414	BP	GO:0032414	positive regulation of ion transmembrane transporter activity	23/985	104/18670	3.65813e-09	3.66855e-08	1.60923e-08	TREM2/CCL2/IFNG/ANK2/GLRX/STAC3/ABCB1/CALM2/DMD/STIM1/ATP2A1/SLC9A1/KCNA1/CALM1/ADRB2/ACTN2/CALM3/ATP1B1/KCNE3/ACTN4/NTSR1/HTT/HSPA2	23
GO:0038034	BP	GO:0038034	signal transduction in absence of ligand	19/985	72/18670	3.66482e-09	3.66855e-08	1.60923e-08	INHBA/MCL1/FGFR1/TNF/ERBB3/PRDX2/ITGAV/IL1B/IL7/EYA1/RET/BCL2/BAK1/IL1A/HSPA1B/CASP3/AKT1/RIPK1/WWOX	19
GO:0097192	BP	GO:0097192	extrinsic apoptotic signaling pathway in absence of ligand	19/985	72/18670	3.66482e-09	3.66855e-08	1.60923e-08	INHBA/MCL1/FGFR1/TNF/ERBB3/PRDX2/ITGAV/IL1B/IL7/EYA1/RET/BCL2/BAK1/IL1A/HSPA1B/CASP3/AKT1/RIPK1/WWOX	19
GO:1903556	BP	GO:1903556	negative regulation of tumor necrosis factor superfamily cytokine production	19/985	72/18670	3.66482e-09	3.66855e-08	1.60923e-08	HAVCR2/IL10/FOXP3/TREM2/AXL/SIRPA/CD274/IGF1/LTF/GHRL/CD34/TLR4/POMC/ADIPOQ/ARG2/GPNMB/BPI/RARA/IL4	19
GO:0007623	BP	GO:0007623	circadian rhythm	34/985	208/18670	3.82457e-09	3.82198e-08	1.67653e-08	PTGDS/ADORA2A/NTRK1/CREM/ADORA1/SERPINE1/GHRL/ADA/PML/ADIPOQ/HDAC1/RORA/KLF10/ATG7/OGT/NAMPT/JUN/NKX2-1/CRY2/NTRK2/USP7/GNAQ/PRKCG/AHR/LEP/SREBF1/PTEN/FBXW7/ADCY1/PPARGC1A/NOS2/PPP1CC/MAGED1/PRKAA2	34
GO:0009267	BP	GO:0009267	cellular response to starvation	28/985	149/18670	3.84708e-09	3.83796e-08	1.68355e-08	LRRK2/FAS/HSPA5/GABARAPL1/MAX/KLF10/HSPA8/ATG7/FOXO1/SLC38A2/JUN/MAP1LC3B/XBP1/BCL2/PDK4/MYOD1/SLC2A1/GLUL/MAP3K5/SREBF1/MAP1LC3A/CDKN1A/MAPK3/GABARAPL2/PRKD1/PRKAA2/HIGD1A/PCK1	28
GO:0046620	BP	GO:0046620	regulation of organ growth	24/985	113/18670	3.97488e-09	3.95876e-08	1.73654e-08	MEF2C/IGF1/LATS2/WNT2/GATA6/FGF2/FGFR1/PTK2/EDN1/IL7/GLI1/WWC3/ERBB4/FOXC2/PTEN/ACACB/POR/SMO/AKT1/MYH6/RIPK1/FGF9/PAK1/NKX2-5	24
GO:0007566	BP	GO:0007566	embryo implantation	16/985	51/18670	3.99931e-09	3.97638e-08	1.74426e-08	MMP9/RECK/TIMP1/IGFBP7/PTGIS/LIF/SPP1/STC1/IL1B/RXRA/CALR/NODAL/PTGS2/PPARD/EPO/CALCA	16
GO:0097553	BP	GO:0097553	calcium ion transmembrane import into cytosol	27/985	140/18670	4.04578e-09	4.01581e-08	1.76156e-08	CCR5/P2RX7/LYN/SLC8A1/FGF2/HTR2A/ANK2/ITPR2/CHERP/CALM2/ABL1/DMD/ITPR1/SNCA/FKBP1A/ATP1A2/PTK2B/TRPM2/CALM1/CALM3/CALCR/RYR1/LETM1/NOS1/NTSR1/PRKACA/HTT	27
GO:1903557	BP	GO:1903557	positive regulation of tumor necrosis factor superfamily cytokine production	21/985	88/18670	4.06232e-09	4.02546e-08	1.76579e-08	CYBB/HAVCR2/FCER1G/SPN/LRRK2/IFNG/THBS1/JAK2/IFIH1/TLR2/DDX58/TLR4/LPL/APP/TLR3/SYK/LEP/CLU/CD36/RIPK1/IL23A	21
GO:0031663	BP	GO:0031663	lipopolysaccharide-mediated signaling pathway	17/985	58/18670	4.21581e-09	4.17054e-08	1.82943e-08	CCL5/CCL2/LYN/LTF/TLR2/TNF/PRDX2/TLR4/NOS3/IL1B/BPI/BMP6/NFKBIA/CD36/MAPK3/SCARB1/AKT1	17
GO:0008203	BP	GO:0008203	cholesterol metabolic process	28/985	150/18670	4.49631e-09	4.43571e-08	1.94575e-08	APOE/APOC1/SMPD1/CETP/FASN/NFYA/FDXR/FDFT1/CYB5R3/SOAT2/APP/RXRA/LDLR/ACADL/NFE2L1/LEP/DGKQ/PPARD/SREBF1/ACACB/POR/IL4/SCARB1/CAT/CYP11A1/PRKAA2/MT3/GNB3	28
GO:0051099	BP	GO:0051099	positive regulation of binding	31/985	179/18670	4.4989e-09	4.43571e-08	1.94575e-08	APOE/LRRK2/IFNG/MMP9/PLAUR/B2M/MEF2C/IGF1/JAK2/CAV1/NRP1/ACE/VTN/KDM1A/ABL1/FKBP1A/ARRB1/NGF/APP/BDNF/MET/CALM3/PPP2CB/LGALS3/TCF7L2/KLF4/NEUROD1/ADD2/RARA/CTBP2/PKD1	31
GO:0006801	BP	GO:0006801	superoxide metabolic process	19/985	73/18670	4.71177e-09	4.63783e-08	2.03441e-08	CYBB/ITGB2/ITGAM/SOD2/NOX4/MPO/TNF/PRDX2/NOS3/EDN1/DUOX2/SYK/AGT/CD36/SH3PXD2A/MAPT/NQO1/NOS2/MT3	19
GO:0008286	BP	GO:0008286	insulin receptor signaling pathway	27/985	141/18670	4.75691e-09	4.67446e-08	2.05048e-08	ATP6V1B2/PRKCQ/ENPP1/CCND3/ATP6V0E1/IL1B/PRKCZ/PIK3R2/NCOA5/OGT/FOXO1/IRS4/FOXC2/MSTN/BAIAP2L1/SHC1/TSC1/AGT/LEP/PDK4/KL/SREBF1/IRS2/PDK2/AKT1/ATP6V0A1/PAK1	27
GO:0015749	BP	GO:0015749	monosaccharide transmembrane transport	24/985	114/18670	4.78682e-09	4.69602e-08	2.05994e-08	SLC2A5/SLC2A3/IGF1/NR4A3/TNF/ENPP1/ADIPOQ/CLIP3/IL1B/EDN1/BRAF/SLC2A4/SLC25A27/PRKAG2/TSC1/FABP5/LEP/SLC2A1/HK2/PPARD/PPBP/IRS2/AKT1/OSTN	24
GO:0007044	BP	GO:0007044	cell-substrate junction assembly	22/985	97/18670	4.83728e-09	4.73764e-08	2.07819e-08	THBS1/FN1/ACTN1/NRP1/MMP14/RHOA/PTK2/EPHA3/VEGFA/ABL1/RCC2/SLC9A1/PTK2B/SMAD3/ACTN3/BCL2/PPM1F/KDR/TSC1/ACTN2/PTEN/DST	22
GO:0043280	BP	GO:0043280	positive regulation of cysteine-type endopeptidase activity involved in apoptotic process	26/985	132/18670	4.91391e-09	4.80471e-08	2.10762e-08	NLRP3/FAS/GSN/JAK2/CASP1/FAM162A/TNF/PML/RHOA/TNFSF10/SNCA/CTSD/ARRB1/NGF/SMAD3/NODAL/VCP/PPM1F/SYK/ROBO1/BAK1/MAP3K5/MAPT/EGLN3/RIPK1/CASP8	26
GO:0007045	BP	GO:0007045	cell-substrate adherens junction assembly	20/985	81/18670	5.03479e-09	4.89854e-08	2.14877e-08	THBS1/ACTN1/NRP1/MMP14/RHOA/PTK2/EPHA3/VEGFA/ABL1/RCC2/SLC9A1/PTK2B/SMAD3/ACTN3/BCL2/PPM1F/KDR/TSC1/ACTN2/PTEN	20
GO:0014855	BP	GO:0014855	striated muscle cell proliferation	20/985	81/18670	5.03479e-09	4.89854e-08	2.14877e-08	CFLAR/MEF2C/WNT2/JAK2/GATA6/FGF2/FGFR1/STAT3/TGFB2/SHH/GLI1/ERBB4/FOXC2/RXRA/MSTN/PPARD/PTEN/RIPK1/FGF9/NKX2-5	20
GO:0048041	BP	GO:0048041	focal adhesion assembly	20/985	81/18670	5.03479e-09	4.89854e-08	2.14877e-08	THBS1/ACTN1/NRP1/MMP14/RHOA/PTK2/EPHA3/VEGFA/ABL1/RCC2/SLC9A1/PTK2B/SMAD3/ACTN3/BCL2/PPM1F/KDR/TSC1/ACTN2/PTEN	20
GO:0032602	BP	GO:0032602	chemokine production	21/985	89/18670	5.05582e-09	4.91089e-08	2.15419e-08	HAVCR2/IL10/TREM2/IL6/SIRPA/IFNG/TLR2/HMOX1/TNF/TLR4/ADIPOQ/ARG2/IL33/LPL/IL1B/IL7/APP/TLR3/SYK/KLF4/AIRE	21
GO:0030049	BP	GO:0030049	muscle filament sliding	14/985	39/18670	5.16433e-09	4.99323e-08	2.19031e-08	VIM/TPM1/TPM2/MYBPC3/TPM4/DMD/ACTN3/ACTN2/NEB/MYH2/MYH4/MYL2/ACTA1/MYH6	14
GO:0033275	BP	GO:0033275	actin-myosin filament sliding	14/985	39/18670	5.16433e-09	4.99323e-08	2.19031e-08	VIM/TPM1/TPM2/MYBPC3/TPM4/DMD/ACTN3/ACTN2/NEB/MYH2/MYH4/MYL2/ACTA1/MYH6	14
GO:0071346	BP	GO:0071346	cellular response to interferon-gamma	31/985	180/18670	5.166e-09	4.99323e-08	2.19031e-08	WAS/CCL18/CCL5/VCAM1/VIM/CCL2/SIRPA/IFNG/B2M/ZYX/MT2A/HLA-B/STAT1/GSN/HLA-C/JAK2/HLA-A/TLR2/CASP1/PARP14/TRIM21/PML/NCAM1/TLR4/ACTR3/EDN1/IRF7/STXBP1/TLR3/AQP4/NOS2	31
GO:0002683	BP	GO:0002683	negative regulation of immune system process	56/985	463/18670	5.77476e-09	5.5725e-08	2.44441e-08	HAVCR2/FCER1G/SPN/PDCD1/IL7R/FCGR2B/IL10/JAK3/FOXP3/CCL2/AXL/THBS1/CXCL12/IDO1/ADORA2A/SAMHD1/CD274/INHBA/LYN/A2M/LTF/HTRA1/SLIT2/DUSP1/TSC22D3/ADORA1/PARP14/HMOX1/TNF/ADA/PRDX2/TGFB2/TLR4/ADIPOQ/ARG2/IL33/MICB/SHH/GPNMB/BPI/YTHDF2/PTK2B/NFKBIA/LDLR/TLR3/RUNX1/MICA/LGALS3/GLI3/FBXW7/RARA/IL4/CASP3/AKT1/HOXA9/EZR	56
GO:0046717	BP	GO:0046717	acid secretion	25/985	124/18670	5.87503e-09	5.66e-08	2.48279e-08	P2RX7/ADORA2A/ADORA1/PLA2G6/SLC22A16/GHRL/GLS2/ACE/BDKRB2/SLC1A3/IL1B/EDN1/GLS/SNCA/TNFSF11/SNAP25/STXBP1/SLC38A2/NTRK2/SYK/VAMP2/LEP/PLA2G2A/NTSR1/NOS2	25
GO:0032675	BP	GO:0032675	regulation of interleukin-6 production	28/985	152/18670	6.11422e-09	5.88082e-08	2.57966e-08	TLR8/HAVCR2/FCER1G/IL10/FOXP3/TREM2/IL6/SIRPA/P2RX7/KLF2/HGF/IFIH1/TLR2/DDX58/GHRL/TNF/STAT3/TLR4/IL33/LPL/IL1B/BPI/ARRB1/APP/XBP1/TLR3/SYK/CD36	28
GO:0010721	BP	GO:0010721	negative regulation of cell development	46/985	344/18670	6.12485e-09	5.88145e-08	2.57994e-08	CD38/VIM/IL6/APOE/LRRK2/CTSZ/B2M/IGF1/LGALS1/NRP1/LTF/SLIT2/YWHAH/TNF/STAT3/SOX10/RHOA/PTK2/SHH/SPP1/VEGFA/IL1B/LRP4/RCC2/MBD1/LPAR1/ERBB4/APP/LDLR/CALR/SOX2/SRGAP2/BCL2/NODAL/TSC1/NR2F1/GDF11/GLI3/TRPC5/PTEN/FBXW7/LIN28A/ACTN4/OSTN/PAK1/MT3	46
GO:0034333	BP	GO:0034333	adherens junction assembly	21/985	90/18670	6.2708e-09	5.99233e-08	2.62857e-08	THBS1/ACTN1/NRP1/MMP14/RHOA/PTK2/EPHA3/VEGFA/VCL/ABL1/RCC2/SLC9A1/PTK2B/SMAD3/ACTN3/BCL2/PPM1F/KDR/TSC1/ACTN2/PTEN	21
GO:0045778	BP	GO:0045778	positive regulation of ossification	21/985	90/18670	6.2708e-09	5.99233e-08	2.62857e-08	IL6/P2RX7/MEF2C/IGF1/PDLIM7/HGF/SLC8A1/LTF/TGFB2/ACVR2B/RUNX2/BMP6/GNAS/ISG15/SMAD3/CEBPD/TP63/ADRB2/GLI3/KL/PRKD1	21
GO:0071674	BP	GO:0071674	mononuclear cell migration	21/985	90/18670	6.2708e-09	5.99233e-08	2.62857e-08	C5AR1/CCL18/CCL5/CCL2/PLA2G7/IL6/SIRPA/THBS1/CXCL12/PECAM1/LYN/SLIT2/DUSP1/SERPINE1/TNF/TNFSF11/MSTN/LGALS3/MAPK3/FLT1/CALCA	21
GO:0032637	BP	GO:0032637	interleukin-8 production	20/985	82/18670	6.33247e-09	6.03171e-08	2.64584e-08	TLR8/IL10/FCN1/CHI3L1/TLR2/DDX58/SERPINE1/TNF/TLR4/ADIPOQ/IL1B/BPI/ARRB1/TLR3/SYK/LEP/KLF4/HSPA1B/NOS2/RIPK1	20
GO:0032642	BP	GO:0032642	regulation of chemokine production	20/985	82/18670	6.33247e-09	6.03171e-08	2.64584e-08	HAVCR2/IL10/TREM2/IL6/SIRPA/IFNG/TLR2/HMOX1/TNF/TLR4/ADIPOQ/ARG2/IL33/LPL/IL1B/IL7/APP/TLR3/SYK/KLF4	20
GO:0021543	BP	GO:0021543	pallium development	30/985	172/18670	6.71261e-09	6.38347e-08	2.80015e-08	FLNA/NRP1/NR4A3/SLIT2/RHOA/HDAC1/KDM1A/CDH2/SLC38A2/DISC1/NKX2-1/NTRK2/KCNA1/GNG12/SRGAP2/TSC1/ROBO1/SLC2A1/GLI3/CSNK2A2/ATIC/PTEN/FOXP2/NEUROD1/RARA/NEFL/ALK/SMO/CASP3/NPY	30
GO:0010883	BP	GO:0010883	regulation of lipid storage	15/985	46/18670	6.73287e-09	6.39243e-08	2.80408e-08	IL6/ITGB3/TNF/ITGAV/LPL/NFKB1/NFKBIA/LEP/ABHD5/CD36/PPARD/FBXW7/ACACB/SCARB1/MEST	15
GO:0060562	BP	GO:0060562	epithelial tube morphogenesis	44/985	322/18670	6.752e-09	6.40029e-08	2.80753e-08	ITGAX/CXCR4/CTSZ/MEF2C/WNT2/NRP1/ENG/FGF2/SLIT2/MMP14/TNF/PML/TGFB2/RHOA/PGR/SHH/VEGFA/EDN1/ABL1/GRHL2/EYA1/VDR/RET/ESR1/NKX2-1/FOXC2/SMAD3/BCL2/NODAL/WNT1/MET/TSC1/AGT/PAX2/TEAD2/GLI3/RARA/SMO/CASP3/MAGED1/PRKACA/PAK1/NKX2-5/PKD1	44
GO:0034219	BP	GO:0034219	carbohydrate transmembrane transport	24/985	116/18670	6.89446e-09	6.52484e-08	2.86216e-08	SLC2A5/SLC2A3/IGF1/NR4A3/TNF/ENPP1/ADIPOQ/CLIP3/IL1B/EDN1/BRAF/SLC2A4/SLC25A27/PRKAG2/TSC1/FABP5/LEP/SLC2A1/HK2/PPARD/PPBP/IRS2/AKT1/OSTN	24
GO:0048588	BP	GO:0048588	developmental cell growth	36/985	234/18670	7.10076e-09	6.7093e-08	2.94308e-08	ITGA4/TRPV2/CXCR4/APOE/CXCL12/FN1/IGF1/DPYSL2/NRP1/SLIT2/MAP1B/ITGB1/SPP1/VEGFA/PDLIM5/EDN1/VCL/ABL1/PRKCZ/LAMB2/NDN/NGF/ULK1/SYT2/DISC1/APP/BDNF/AGT/DBN1/TRPC5/MAPT/C9orf72/ADRA1A/OSTN/PAK1/MT3	36
GO:0097193	BP	GO:0097193	intrinsic apoptotic signaling pathway	41/985	289/18670	7.41155e-09	6.99176e-08	3.06698e-08	SOD2/LRRK2/MMP9/PLAUR/HIC1/CXCL12/SNAI1/JAK2/CAV1/CYLD/MCL1/HMOX1/TNF/PML/BDKRB2/HDAC1/PPP1R13B/NUPR1/KDM1A/ABL1/ITPR1/ATP2A1/DNAJA1/XBP1/SIAH1/BCL2/PPM1F/TNFRSF1A/TP63/PTGS2/CLU/BAK1/MAP3K5/FBXW7/EPO/CDKN1A/PDK2/CASP3/AKT1/DDX5/WWOX	41
GO:0070228	BP	GO:0070228	regulation of lymphocyte apoptotic process	16/985	53/18670	7.48949e-09	7.04275e-08	3.08934e-08	PDCD1/IL7R/IL10/JAK3/CCL5/P2RX7/IDO1/CD274/LYN/TSC22D3/PRKCQ/ADA/ARG2/LGALS3/PTEN/IRS2	16
GO:0071320	BP	GO:0071320	cellular response to cAMP	16/985	53/18670	7.48949e-09	7.04275e-08	3.08934e-08	PIK3CG/SLC8A1/NOX4/ITPR2/HSPA5/ADIPOQ/STC1/AQP1/KDM1A/APP/APEX1/AHR/CPS1/GPD1/EZR/PCK1	16
GO:1903050	BP	GO:1903050	regulation of proteolysis involved in cellular protein catabolic process	34/985	214/18670	8.07089e-09	7.57738e-08	3.32386e-08	TREM2/APOE/LRRK2/CAV1/DERL3/MAP1A/BAG2/GNA12/PML/PTK2/PSME2/IL33/SHH/NUPR1/GCLC/OGT/DISC1/PTK2B/VCP/USP7/NFE2L1/WNT1/CBFA2T3/PRKCG/SUMO2/CLU/CSNK2A2/PTEN/FBXW7/HSPA1B/AKT1/GABARAPL2/PRKACA/PKD1	34
GO:0045666	BP	GO:0045666	positive regulation of neuron differentiation	48/985	371/18670	8.45086e-09	7.9215e-08	3.47481e-08	TRPV2/CXCR4/APOE/TIMP2/CXCL12/FN1/CFLAR/MEF2C/ZEB1/NTRK1/LYN/HGF/NRP1/SLIT2/FGFR1/MAP1B/HSPA5/RHOA/EPHA3/VEGFA/KDM1A/BMP6/NGF/LPAR1/SYT2/RET/DISC1/PTK2B/NTRK2/FBXO31/PTK6/BCL2/BDNF/AGT/ROBO1/DBN1/TRPC5/PTEN/NEUROD1/MAPT/RARA/EPO/NEFL/LIN28A/ALK/PRKD1/PAK1/NKX2-5	48
GO:0002824	BP	GO:0002824	positive regulation of adaptive immune response based on somatic recombination of immune receptors built from immunoglobulin superfamily domains	22/985	100/18670	8.83889e-09	8.27208e-08	3.6286e-08	FCER1G/TNFSF13B/NLRP3/CD28/CD4/FOXP3/IL6/B2M/P2RX7/HLA-B/CD274/HLA-C/HLA-A/IL18R1/RSAD2/PRKCQ/TNF/ADA/IL1B/PRKCZ/IL4/IL23A	22
GO:0010810	BP	GO:0010810	regulation of cell-substrate adhesion	34/985	215/18670	9.11216e-09	8.51431e-08	3.73485e-08	THBS1/FN1/FLNA/LGALS1/JAK2/NRP1/SERPINE1/MMP14/PLAU/RHOA/PTK2/VTN/EPHA3/VEGFA/ABL1/UTRN/PRKCZ/RCC2/SLC9A1/DISC1/PTK2B/SMAD3/CALR/BCL2/PPM1F/WNT1/GCNT2/KDR/TSC1/CD36/PTEN/ACTN4/ANGPT2/CDC42	34
GO:0045058	BP	GO:0045058	T cell selection	15/985	47/18670	9.40937e-09	8.76424e-08	3.84449e-08	SPN/CD28/CD4/FOXP3/IL6/IL15/CYLD/STAT3/RHOA/SHH/BCL2/SYK/GLI3/IL23A/AIRE	15
GO:2001239	BP	GO:2001239	regulation of extrinsic apoptotic signaling pathway in absence of ligand	15/985	47/18670	9.40937e-09	8.76424e-08	3.84449e-08	INHBA/MCL1/FGFR1/TNF/PRDX2/IL1B/IL7/EYA1/RET/BCL2/IL1A/HSPA1B/AKT1/RIPK1/WWOX	15
GO:0072009	BP	GO:0072009	nephron epithelium development	23/985	109/18670	9.53516e-09	8.8674e-08	3.88974e-08	PECAM1/STAT1/MEF2C/FGF2/CD34/LIF/WWTR1/ADIPOQ/ACAT1/SHH/VEGFA/TFAP2B/LAMB2/EYA1/FOXC2/BCL2/WNT1/AGT/PAX2/GLI3/SMO/MAGED1/PKD1	23
GO:2000117	BP	GO:2000117	negative regulation of cysteine-type endopeptidase activity	21/985	92/18670	9.55165e-09	8.86875e-08	3.89033e-08	MMP9/PLAUR/THBS1/ADORA2A/CFLAR/HGF/LTF/CRYAB/AQP1/VEGFA/TFAP2B/SNCA/ARRB1/NGF/PTGS2/PAX2/KLF4/RAF1/POR/AKT1/MT3	21
GO:1901861	BP	GO:1901861	regulation of muscle tissue development	28/985	155/18670	9.58948e-09	8.88987e-08	3.89959e-08	S100B/MEF2C/LOX/IGF1/WNT2/GATA6/FGF2/FGFR1/HDAC9/ERBB3/SHH/EDN1/GLI1/ERBB4/SMAD3/LMOD3/MSTN/ACTN3/BCL2/HDAC4/MYOD1/PTEN/PPARGC1A/DDX5/RIPK1/FGF9/PAK1/NKX2-5	28
GO:0002718	BP	GO:0002718	regulation of cytokine production involved in immune response	20/985	84/18670	9.90277e-09	9.13721e-08	4.00809e-08	FCER1G/NLRP3/IL10/JAK3/FOXP3/IL6/B2M/IL18R1/NR4A3/RSAD2/DDX58/HMOX1/TNF/TGFB2/TLR4/IL1B/PRKCZ/TLR3/CD36/MAPK3	20
GO:0010507	BP	GO:0010507	negative regulation of autophagy	20/985	84/18670	9.90277e-09	9.13721e-08	4.00809e-08	IL10/TREM2/LRRK2/HGF/MCL1/HMOX1/STAT3/PTK2/CTSA/NUPR1/ATG7/SNCA/NAMPT/BCL2/MET/TSC1/LEP/ADRA1A/AKT1/MT3	20
GO:0043154	BP	GO:0043154	negative regulation of cysteine-type endopeptidase activity involved in apoptotic process	20/985	84/18670	9.90277e-09	9.13721e-08	4.00809e-08	MMP9/PLAUR/THBS1/ADORA2A/CFLAR/HGF/CRYAB/AQP1/VEGFA/TFAP2B/SNCA/ARRB1/NGF/PTGS2/PAX2/KLF4/RAF1/POR/AKT1/MT3	20
GO:0046632	BP	GO:0046632	alpha-beta T cell differentiation	22/985	101/18670	1.0745e-08	9.89885e-08	4.34219e-08	SPN/NLRP3/JAK3/FOXP3/IL6/IFNG/IL18R1/RSAD2/ADA/STAT3/RHOA/SHH/RORA/ABL1/PRKCZ/BCL2/SYK/RUNX1/GLI3/NKAP/RARA/IL23A	22
GO:0150077	BP	GO:0150077	regulation of neuroinflammatory response	14/985	41/18670	1.09267e-08	1.00505e-07	4.40871e-08	TREM2/IL6/LRRK2/MMP9/SPHK1/IGF1/MMP3/TNF/IL33/NUPR1/IL1B/LDLR/PTGS2/IL4	14
GO:0001893	BP	GO:0001893	maternal placenta development	13/985	35/18670	1.1314e-08	1.03906e-07	4.55789e-08	CTSB/PTGIS/GHRL/LIF/SPP1/STC1/VDR/RXRA/NODAL/PTGS2/PPARD/MAPK3/AKT1	13
GO:0006939	BP	GO:0006939	smooth muscle contraction	23/985	110/18670	1.14628e-08	1.04986e-07	4.60527e-08	CD38/SPHK1/CAV1/ACTA2/SLC8A1/HTR2A/ADORA1/PLA2G6/GHRL/ADRA2A/ADA/RHOA/PRKG1/BDKRB2/MYH11/EDN1/ATP1A2/ADRB2/PTGS2/AGT/SETD3/ADRA1A/KIT	23
GO:0051770	BP	GO:0051770	positive regulation of nitric-oxide synthase biosynthetic process	9/985	15/18670	1.14672e-08	1.04986e-07	4.60527e-08	CCL2/LRRK2/IFNG/STAT1/JAK2/TLR2/TLR4/NAMPT/KDR	9
GO:0016125	BP	GO:0016125	sterol metabolic process	29/985	166/18670	1.15127e-08	1.05238e-07	4.61633e-08	APOE/APOC1/SMPD1/CETP/FASN/NFYA/FDXR/FDFT1/CYB5R3/SOAT2/APP/RXRA/LDLR/ACADL/NFE2L1/PRKAG2/LEP/DGKQ/PPARD/SREBF1/ACACB/POR/IL4/SCARB1/CAT/CYP11A1/PRKAA2/MT3/GNB3	29
GO:0060348	BP	GO:0060348	bone development	34/985	217/18670	1.1585e-08	1.05735e-07	4.63814e-08	FLI1/ANXA6/COL6A2/COL6A3/COL6A1/SPARC/MEF2C/LOX/IGF1/ENG/LTF/COL12A1/COL13A1/MMP14/GHRL/RHOA/THPO/RUNX2/STC1/SERPINH1/BMP6/TNFSF11/GNAS/ANKRD11/SCARA3/WNT1/LEP/RYR1/GLI3/FBXW7/POR/RARA/AXIN2/KIT	34
GO:0019058	BP	GO:0019058	viral life cycle	44/985	328/18670	1.18934e-08	1.08382e-07	4.75426e-08	CCR5/CD28/CD4/CCL5/CCL2/CXCR4/TNFRSF4/FCN1/AXL/APOE/CTSB/LGALS1/GSN/ANPEP/CAV1/ITGB3/LTF/RSAD2/HTR2A/ILF3/TNF/TRIM21/PML/NCAM1/ITGAV/ITGB1/ZC3HAV1/NUP43/ISG15/PABPC1/SRPK1/LDLR/BCL2/LAMP1/VCP/NR5A2/UBC/TSG101/HSPA1B/CTBP2/SCARB1/ACE2/DDX5/CDC42	44
GO:0048857	BP	GO:0048857	neural nucleus development	17/985	62/18670	1.29243e-08	1.17595e-07	5.15839e-08	GNB4/ACTB/MAOB/YWHAH/HSPA5/RHOA/CALM2/NKX2-1/BCL2/CNP/CALM1/ALDH1A3/CALM3/FOXP2/CKB/FGF9/CDC42	17
GO:0032613	BP	GO:0032613	interleukin-10 production	16/985	55/18670	1.35852e-08	1.23418e-07	5.41383e-08	FCER1G/CD28/FCGR2B/JAK3/FOXP3/TREM2/IDO1/CD274/HGF/TLR2/CD34/TLR4/PRKCZ/ISG15/SYK/IL23A	16
GO:0045621	BP	GO:0045621	positive regulation of lymphocyte differentiation	21/985	94/18670	1.43656e-08	1.30307e-07	5.71602e-08	NLRP3/IL7R/FOXP3/AXL/IFNG/IL15/CYLD/MMP14/ADA/RHOA/SHH/IL7/PRKCZ/XBP1/SYK/RUNX1/GLI3/NKAP/RARA/IL4/IL23A	21
GO:0002700	BP	GO:0002700	regulation of production of molecular mediator of immune response	26/985	139/18670	1.52345e-08	1.37977e-07	6.05243e-08	FCER1G/NLRP3/CD28/FCGR2B/IL10/JAK3/FOXP3/TNFRSF4/IL6/B2M/IL18R1/NR4A3/RSAD2/DDX58/HMOX1/TNF/TGFB2/TLR4/IL33/IL1B/PRKCZ/XBP1/TLR3/CD36/IL4/MAPK3	26
GO:0150063	BP	GO:0150063	visual system development	47/985	366/18670	1.53256e-08	1.38588e-07	6.07926e-08	ITGAM/VIM/CRYBB1/ZEB1/WNT2/INHBA/NRP1/MITF/CRYAB/STAT3/TGFB2/ACVR2B/HDAC1/MAX/SHH/VEGFA/ABCB5/TFAP2B/LAMB2/GRHL2/BMP6/SCO2/RET/JUN/NTRK2/FOXC2/SMARCA4/SMAD3/RXRA/SOX2/BCL2/GPD2/ALDH1A3/ACHE/PAX2/CRYBA4/GDF11/BAK1/GLI3/MYH10/KLF4/FOXP2/NEUROD1/MIP/RARA/FGF9/CDKN1C	47
GO:0032411	BP	GO:0032411	positive regulation of transporter activity	23/985	112/18670	1.64493e-08	1.48523e-07	6.51503e-08	TREM2/CCL2/IFNG/ANK2/GLRX/STAC3/ABCB1/CALM2/DMD/STIM1/ATP2A1/SLC9A1/KCNA1/CALM1/ADRB2/ACTN2/CALM3/ATP1B1/KCNE3/ACTN4/NTSR1/HTT/HSPA2	23
GO:0006007	BP	GO:0006007	glucose catabolic process	13/985	36/18670	1.68565e-08	1.51272e-07	6.63566e-08	HK3/PGM2L1/ALDOC/PFKL/ENO2/ACTN3/PGAM2/GAPDHS/HK2/SLC25A12/ADPGK/TKTL1/GCK	13
GO:0010742	BP	GO:0010742	macrophage derived foam cell differentiation	13/985	36/18670	1.68565e-08	1.51272e-07	6.63566e-08	STAT1/ITGB3/CETP/ITGAV/ADIPOQ/AGTR1/LPL/NFKB1/SOAT2/NFKBIA/AGT/CD36/PLA2G2A	13
GO:0090077	BP	GO:0090077	foam cell differentiation	13/985	36/18670	1.68565e-08	1.51272e-07	6.63566e-08	STAT1/ITGB3/CETP/ITGAV/ADIPOQ/AGTR1/LPL/NFKB1/SOAT2/NFKBIA/AGT/CD36/PLA2G2A	13
GO:0097242	BP	GO:0097242	amyloid-beta clearance	13/985	36/18670	1.68565e-08	1.51272e-07	6.63566e-08	ITGB2/C5AR1/ITGAM/TREM2/APOE/IFNG/TNF/HDAC1/LRP4/LDLR/CLU/CD36/IL4	13
GO:0030307	BP	GO:0030307	positive regulation of cell growth	29/985	169/18670	1.74596e-08	1.56447e-07	6.86263e-08	CD38/TRPV2/CXCR4/CXCL12/SPHK1/FN1/IGF1/NRP1/MMP14/MAP1B/TGFB2/HBEGF/RHOA/VEGFA/EDN1/NGF/SLC9A1/SYT2/DISC1/PTK2B/BCL2/BDNF/SLC25A33/DBN1/TRPC5/MAPT/AKT1/PAK1/CDC42	29
GO:2000027	BP	GO:2000027	regulation of animal organ morphogenesis	37/985	253/18670	1.76655e-08	1.58051e-07	6.93302e-08	CFLAR/STAT1/WNT2/HGF/ENG/FGFR1/TNF/CD34/TGFB2/LIF/RHOA/PSME2/RUNX2/SHH/VEGFA/EDN1/ABL1/GLI1/EYA1/PSMD1/VDR/ESR1/FOXC2/XBP1/RXRA/BCL2/WNT1/GPC4/AGT/PAX2/ROBO1/FOXP2/FBXW7/POR/SMO/MAGED1/CDC42	37
GO:0003044	BP	GO:0003044	regulation of systemic arterial blood pressure mediated by a chemical signal	15/985	49/18670	1.78584e-08	1.59053e-07	6.97696e-08	SOD2/CTSZ/SLC2A5/TPM1/CMA1/ACE/RHOA/NOS3/AGTR1/EDN1/HSD11B2/ADRB2/AGT/ADRA1A/ACE2	15
GO:0035094	BP	GO:0035094	response to nicotine	15/985	49/18670	1.78584e-08	1.59053e-07	6.97696e-08	VCAM1/B2M/NTRK1/HMOX1/TNF/CHRNA1/EDN1/NFKB1/CHRNE/ATP1A2/BCL2/GNAT3/CHRNB1/CASP3/CHRND	15
GO:0071825	BP	GO:0071825	protein-lipid complex subunit organization	15/985	49/18670	1.78584e-08	1.59053e-07	6.97696e-08	PLA2G7/APOE/BIN1/MPO/APOC1/CETP/AGTR1/LPL/DGAT1/SNX9/SOAT2/AGT/PLA2G2A/SCARB1/PRKACA	15
GO:0051767	BP	GO:0051767	nitric-oxide synthase biosynthetic process	10/985	20/18670	1.81832e-08	1.61458e-07	7.08247e-08	CCL2/LRRK2/IFNG/STAT1/JAK2/TLR2/TLR4/EDN1/NAMPT/KDR	10
GO:0051769	BP	GO:0051769	regulation of nitric-oxide synthase biosynthetic process	10/985	20/18670	1.81832e-08	1.61458e-07	7.08247e-08	CCL2/LRRK2/IFNG/STAT1/JAK2/TLR2/TLR4/EDN1/NAMPT/KDR	10
GO:0051346	BP	GO:0051346	negative regulation of hydrolase activity	55/985	466/18670	1.86803e-08	1.65623e-07	7.26515e-08	IQGAP2/LRRK2/BIN1/COL6A3/SERPINA1/TIMP2/MMP9/PLAUR/THBS1/ADORA2A/CFLAR/RECK/TIMP1/A2M/HGF/LTF/SLIT2/SERPINA3/SERPINE1/ECM1/HDAC9/CRYAB/APOC1/TNF/TGFB2/NOS3/VTN/SERPINH1/AQP1/VEGFA/TFAP2B/ABL1/PRKCZ/RCC2/SNCA/FKBP1A/ARRB1/NGF/CRY2/APP/RDX/IKBKB/TSC1/PTGS2/AGT/PAX2/LGALS3/CRB2/KLF4/RAF1/NOS1/LCN1/POR/AKT1/MT3	55
GO:0016042	BP	GO:0016042	lipid catabolic process	44/985	333/18670	1.88177e-08	1.6659e-07	7.30757e-08	PLA2G7/PLA2G4C/APOE/PIK3CG/SPHK1/PLA1A/HEXB/ADORA1/PLA2G6/YWHAH/APOC1/SMPD1/TNF/ADRA2A/ADIPOQ/ACAT1/SPP1/LPL/IL1B/HSD17B4/PPT1/LPIN1/LDLR/CPT2/ACADL/PEX2/FABP5/LEP/ETFDH/ABHD5/THRA/PPARD/HADHB/IRS2/ACACB/PLA2G2A/CPS1/ETFA/SCARB1/AKT1/HADHA/CPT1C/PCK1/MT3	44
GO:0034101	BP	GO:0034101	erythrocyte homeostasis	24/985	122/18670	1.95549e-08	1.72857e-07	7.58248e-08	SPI1/JAK3/AXL/B2M/STAT1/INHBA/LYN/JAK2/KLF2/ETS1/ACIN1/HMOX1/STAT3/VEGFA/AMPD3/ISG15/NFE2L1/THRA/EPO/HSPA1B/CASP3/STAT5B/KIT/SLC4A1	24
GO:1903531	BP	GO:1903531	negative regulation of secretion by cell	33/985	211/18670	1.98587e-08	1.7528e-07	7.68877e-08	TLR8/NLRP3/FCGR2B/IL10/FOXP3/TNFRSF4/APOE/FN1/ANXA5/INHBA/RSAD2/ADORA1/HDAC9/GHRL/MAOB/HMOX1/TNF/ADRA2A/CD34/PML/LIF/ADIPOQ/ARG2/IL33/IL1B/EDN1/SNCA/PFKL/TNFRSF1A/LEP/SREBF1/SIRT4/EZR	33
GO:1901605	BP	GO:1901605	alpha-amino acid metabolic process	34/985	222/18670	2.08055e-08	1.83362e-07	8.04328e-08	GFPT2/SDS/IDO1/SARDH/NOX4/BCAT1/GLS2/ACAT1/NOS3/ARG2/SLC1A3/GOT2/GCLC/PRDX4/GLS/GGT1/CKMT1A/PLOD2/OGDH/MTAP/GPT/GLUL/ALDH7A1/NOS1/CKB/CPS1/CKMT2/EGLN3/SIRT4/SLC25A12/NOS2/PYCR1/CBS/CRYM	34
GO:0019217	BP	GO:0019217	regulation of fatty acid metabolic process	21/985	96/18670	2.13465e-08	1.87849e-07	8.24013e-08	CAV1/NR4A3/APOC1/ADIPOQ/IL1B/SNCA/ACADL/NFE2L1/PRKAG2/MLXIPL/PTGS2/FABP5/PDK4/SREBF1/IRS2/ACACB/PPARGC1A/SIRT4/PDK2/AKT1/PRKAA2	21
GO:0051896	BP	GO:0051896	regulation of protein kinase B signaling	36/985	244/18670	2.17839e-08	1.9137e-07	8.39455e-08	CD28/CHI3L1/AXL/PIK3CG/THBS1/HGF/ENG/FGF2/NOX4/FGFR1/TNF/ERBB3/HBEGF/THPO/PTK2/ITGB1/PIK3R2/TNFSF11/RET/ERBB4/ESR1/NTRK2/MSTN/GCNT2/MET/LEP/CALCR/KL/TCF7L2/KLF4/PTEN/IRS2/LIN28A/AKT1/FGF9/KIT	36
GO:0032768	BP	GO:0032768	regulation of monooxygenase activity	17/985	64/18670	2.18115e-08	1.9137e-07	8.39455e-08	APOE/IFNG/CAV1/TNF/NOS3/IL1B/CYGB/NFKB1/SNCA/VDR/PTK2B/CALM1/LEP/CALM3/POR/SCARB1/AKT1	17
GO:0016999	BP	GO:0016999	antibiotic metabolic process	27/985	151/18670	2.20085e-08	1.92811e-07	8.45778e-08	CYBB/ST6GAL1/ALDH1B1/MPO/MAOB/MMP3/PRDX2/STAT3/ALDH2/ACO1/PRDX4/ALDH1A1/SNCA/TPO/ADH1B/DUOX2/ALDH3B1/OGDH/OGDHL/ADH7/ALDH3B2/PXDNL/CAT/AKR1B1/PCK1/ADH1A/MT3	27
GO:0002821	BP	GO:0002821	positive regulation of adaptive immune response	22/985	105/18670	2.28498e-08	1.99885e-07	8.76806e-08	FCER1G/TNFSF13B/NLRP3/CD28/CD4/FOXP3/IL6/B2M/P2RX7/HLA-B/CD274/HLA-C/HLA-A/IL18R1/RSAD2/PRKCQ/TNF/ADA/IL1B/PRKCZ/IL4/IL23A	22
GO:0048880	BP	GO:0048880	sensory system development	47/985	371/18670	2.34846e-08	2.05133e-07	8.9983e-08	ITGAM/VIM/CRYBB1/ZEB1/WNT2/INHBA/NRP1/MITF/CRYAB/STAT3/TGFB2/ACVR2B/HDAC1/MAX/SHH/VEGFA/ABCB5/TFAP2B/LAMB2/GRHL2/BMP6/SCO2/RET/JUN/NTRK2/FOXC2/SMARCA4/SMAD3/RXRA/SOX2/BCL2/GPD2/ALDH1A3/ACHE/PAX2/CRYBA4/GDF11/BAK1/GLI3/MYH10/KLF4/FOXP2/NEUROD1/MIP/RARA/FGF9/CDKN1C	47
GO:0014888	BP	GO:0014888	striated muscle adaptation	16/985	57/18670	2.39336e-08	2.08747e-07	9.1568e-08	CFLAR/IL15/MEF2C/GSN/GATA6/FOXO1/SMAD3/MSTN/ACTN3/HDAC4/LMNA/MYOD1/TRIM63/PPARGC1A/ACTA1/MYH6	16
GO:0071276	BP	GO:0071276	cellular response to cadmium ion	13/985	37/18670	2.47366e-08	2.15431e-07	9.45001e-08	CYBB/MMP9/MT2A/GSN/MT1M/HMOX1/MT1E/JUN/OGG1/MAPK3/AKT1/FOS/MT3	13
GO:1902001	BP	GO:1902001	fatty acid transmembrane transport	9/985	16/18670	2.49805e-08	2.17234e-07	9.52911e-08	THBS1/SLC25A20/THRSP/CPT2/PRKAG2/IRS2/ACACB/AKT1/PRKAA2	9
GO:0000187	BP	GO:0000187	activation of MAPK activity	27/985	152/18670	2.54416e-08	2.20594e-07	9.67648e-08	C5AR1/CXCR4/LRRK2/THBS1/P2RX7/IGF1/HGF/FGF2/GHRL/TNF/PRDX2/TLR4/IL1B/TNFSF11/UBE2N/ARRB1/LPAR1/RET/GNG3/SYK/UBC/SHC1/MAP3K5/MAPK3/ALK/RIPK1/KIT	27
GO:0016202	BP	GO:0016202	regulation of striated muscle tissue development	27/985	152/18670	2.54416e-08	2.20594e-07	9.67648e-08	S100B/MEF2C/LOX/IGF1/WNT2/GATA6/FGF2/FGFR1/HDAC9/ERBB3/SHH/EDN1/GLI1/ERBB4/SMAD3/LMOD3/MSTN/ACTN3/BCL2/HDAC4/MYOD1/PTEN/DDX5/RIPK1/FGF9/PAK1/NKX2-5	27
GO:0051271	BP	GO:0051271	negative regulation of cellular component movement	48/985	384/18670	2.54929e-08	2.20714e-07	9.68175e-08	WAS/CCL2/APOE/BIN1/THBS1/CXCL12/RECK/MEF2C/ACTN1/TIMP1/TPM1/NRP1/ENG/FGF2/SLIT2/DUSP1/ADORA1/SERPINE1/MITF/HMOX1/ADA/STAT3/RHOA/PRKG1/ADIPOQ/IL33/SHH/STC1/VCL/CYGB/ERBB4/NKX2-1/CDH1/CALR/SRGAP2/BCL2/APEX1/NODAL/ROBO1/PPARD/KLF4/PTEN/IL4/PPARGC1A/KCNE3/ACTN4/AKT1/ANGPT2	48
GO:0002705	BP	GO:0002705	positive regulation of leukocyte mediated immunity	25/985	133/18670	2.59353e-08	2.24215e-07	9.83533e-08	ITGB2/FCER1G/ITGAM/NLRP3/CD28/FOXP3/IL6/B2M/P2RX7/HLA-B/HLA-C/HLA-A/IL18R1/RSAD2/DDX58/TNF/MICB/IL1B/PRKCZ/STXBP1/LAMP1/SYK/MICA/IL4/IL23A	25
GO:0010927	BP	GO:0010927	cellular component assembly involved in morphogenesis	23/985	115/18670	2.78005e-08	2.39637e-07	1.05118e-07	CFLAR/MEF2C/CFL2/TPM1/EPB41L3/TLR2/ANK2/ITGB1/MYH11/MYBPC3/EDN1/WDR1/LMOD3/ACTN2/KRT19/MYH10/NEB/MYPN/LDB3/MYL2/ACTA1/MYH6/NKX2-5	23
GO:0032612	BP	GO:0032612	interleukin-1 production	23/985	115/18670	2.78005e-08	2.39637e-07	1.05118e-07	TLR8/HAVCR2/NLRP3/IL10/TREM2/SIRPA/IFNG/P2RX7/SPHK1/IGF1/JAK2/CMA1/CASP1/GHRL/PML/TLR4/ARG2/LPL/IL1B/APP/SMAD3/CD36/CASP8	23
GO:0055013	BP	GO:0055013	cardiac muscle cell development	20/985	89/18670	2.84502e-08	2.44879e-07	1.07418e-07	IGF1/SLC8A1/SGCB/BVES/MYH11/MYBPC3/VEGFA/PDLIM5/EDN1/LMNA/ACTN2/AGT/MYH10/NEB/ADRA1A/MYL2/MYH6/PAK1/NKX2-5/MYO18B	20
GO:0051017	BP	GO:0051017	actin filament bundle assembly	27/985	153/18670	2.93689e-08	2.52419e-07	1.10725e-07	WAS/GPR65/ZYX/FLNA/LCP1/ACTN1/TPM1/NRP1/NOX4/RHOA/ABL1/ARRB1/LPAR1/SLC9A1/PTK2B/SMAD3/BAIAP2L1/PPM1F/RDX/HSP90B1/MET/TSC1/ADD2/ACTN4/PAK1/EZR/CDC42	27
GO:0001654	BP	GO:0001654	eye development	46/985	362/18670	3.01584e-08	2.58827e-07	1.13536e-07	VIM/CRYBB1/ZEB1/WNT2/INHBA/NRP1/MITF/CRYAB/STAT3/TGFB2/ACVR2B/HDAC1/MAX/SHH/VEGFA/ABCB5/TFAP2B/LAMB2/GRHL2/BMP6/SCO2/RET/JUN/NTRK2/FOXC2/SMARCA4/SMAD3/RXRA/SOX2/BCL2/GPD2/ALDH1A3/ACHE/PAX2/CRYBA4/GDF11/BAK1/GLI3/MYH10/KLF4/FOXP2/NEUROD1/MIP/RARA/FGF9/CDKN1C	46
GO:0032800	BP	GO:0032800	receptor biosynthetic process	11/985	26/18670	3.10038e-08	2.6531e-07	1.1638e-07	IL10/IFNG/JAK2/ITGB3/TNF/ITGAV/ADIPOQ/HDAC1/EDN1/ACHE/ACE2	11
GO:1903579	BP	GO:1903579	negative regulation of ATP metabolic process	11/985	26/18670	3.10038e-08	2.6531e-07	1.1638e-07	STAT3/RHOA/NUPR1/SNCA/ACTN3/HDAC4/CBFA2T3/MLXIPL/PFKFB1/PPARGC1A/SLC25A12	11
GO:0072163	BP	GO:0072163	mesonephric epithelium development	21/985	98/18670	3.13567e-08	2.67553e-07	1.17364e-07	FGF2/SLIT2/FGFR1/ARG2/SHH/VEGFA/EYA1/RET/FOXC2/SMAD3/BCL2/WNT1/AGT/PAX2/GDF11/GLI3/RARA/CAT/SMO/MAGED1/PKD1	21
GO:0072164	BP	GO:0072164	mesonephric tubule development	21/985	98/18670	3.13567e-08	2.67553e-07	1.17364e-07	FGF2/SLIT2/FGFR1/ARG2/SHH/VEGFA/EYA1/RET/FOXC2/SMAD3/BCL2/WNT1/AGT/PAX2/GDF11/GLI3/RARA/CAT/SMO/MAGED1/PKD1	21
GO:0062014	BP	GO:0062014	negative regulation of small molecule metabolic process	22/985	107/18670	3.28191e-08	2.79626e-07	1.2266e-07	APOE/SNAI1/APOC1/STAT3/RHOA/ADIPOQ/CLK2/NUPR1/NFKB1/SNCA/ACTN3/HDAC4/ACADL/CBFA2T3/MLXIPL/PFKFB1/ACACB/PPARGC1A/SIRT4/SLC25A12/AKT1/GCK	22
GO:0043401	BP	GO:0043401	steroid hormone mediated signaling pathway	30/985	184/18670	3.32668e-08	2.83031e-07	1.24153e-07	JAK2/NR4A3/YWHAH/RHOA/PGR/HDAC1/RORA/DNAJA1/NR4A1/ESRRG/VDR/ESR1/CRY2/SMARCA4/RXRA/CALR/NODAL/TP63/NR5A2/RUNX1/ESRRA/NR4A2/NR2F1/THRA/PPARD/RARA/PPARGC1A/DDX5/PAK1/ESRRB	30
GO:0042180	BP	GO:0042180	cellular ketone metabolic process	36/985	248/18670	3.34298e-08	2.84009e-07	1.24582e-07	IDO1/CAV1/NR4A3/APOC1/ADIPOQ/COQ7/PSME2/GOT2/IL1B/FDXR/PSMD1/BMP6/SNCA/GPD2/ACADL/NFE2L1/PRKAG2/MLXIPL/PTGS2/FABP5/CBR3/PDK4/DGKQ/SIRT5/SREBF1/IRS2/ACACB/GPD1/NQO1/PPARGC1A/SIRT4/PDK2/AKT1/CYP11A1/AKR1B1/PRKAA2	36
GO:0001894	BP	GO:0001894	tissue homeostasis	34/985	227/18670	3.6616e-08	3.1063e-07	1.3626e-07	CD38/IL6/CTSK/B2M/P2RX7/ACTB/ITGB3/LTF/NOX4/SERPINA3/AKT3/SLC22A5/CD34/TLR4/WWTR1/NOS3/SPP1/VEGFA/IL7/TNFSF11/GNAS/PTK2B/ANKRD11/BCL2/SYK/GCNT2/ADRB2/PDK4/NEUROD1/LCN1/SMO/AKR1B1/CALCA/ESRRB	34
GO:0051048	BP	GO:0051048	negative regulation of secretion	35/985	238/18670	3.71176e-08	3.14433e-07	1.37928e-07	TLR8/NLRP3/FCGR2B/IL10/FOXP3/TNFRSF4/APOE/FN1/ANXA5/INHBA/RSAD2/ADORA1/HDAC9/GHRL/MAOB/HMOX1/TNF/ADRA2A/ADA/CD34/ERBB3/PML/LIF/ADIPOQ/ARG2/IL33/IL1B/EDN1/SNCA/PFKL/TNFRSF1A/LEP/SREBF1/SIRT4/EZR	35
GO:0045667	BP	GO:0045667	regulation of osteoblast differentiation	24/985	126/18670	3.76373e-08	3.18378e-07	1.39658e-07	IL6/MEF2C/IGF1/PDLIM7/HGF/LTF/TNF/PTK2/ACVR2B/RUNX2/GLI1/BMP6/GNAS/SMAD3/CEBPD/HDAC4/TP63/ESRRA/GLI3/AXIN2/DDX5/PRKACA/OSTN/PRKD1	24
GO:0007369	BP	GO:0007369	gastrulation	30/985	185/18670	3.77429e-08	3.18814e-07	1.3985e-07	ITGB2/IL10/ITGA4/MMP9/COL6A1/FN1/SNAI1/INHBA/GATA6/ITGB3/NR4A3/COL12A1/FGFR1/MMP14/ITGAV/ADIPOQ/ACVR2B/ITGB1/VTN/ITGA7/EYA1/FOXC2/SMAD3/SOX2/TXNRD1/NODAL/PAX2/CRB2/KLF4/PRKACA	30
GO:0010906	BP	GO:0010906	regulation of glucose metabolic process	23/985	117/18670	3.90203e-08	3.29133e-07	1.44376e-07	IGF1/ENPP1/POMC/ADIPOQ/CLK2/RORA/OGT/FOXO1/ACTN3/NFE2L1/LEP/PDK4/DGKQ/PFKFB1/IRS2/ACACB/PPARGC1A/SLC25A12/PDK2/AKT1/ESRRB/GCK/GNB3	23
GO:0032526	BP	GO:0032526	response to retinoic acid	22/985	108/18670	3.91906e-08	3.30096e-07	1.44799e-07	CD38/WNT2/LYN/IGFBP7/DUSP1/EPHA3/MICB/CLK2/AQP1/BMP6/AQP3/RET/PTK2B/PTK6/RXRA/LEP/PAX2/TEAD2/KLF4/SREBF1/RARA/PCK1	22
GO:0044242	BP	GO:0044242	cellular lipid catabolic process	33/985	217/18670	3.99037e-08	3.35624e-07	1.47223e-07	PLA2G4C/APOE/PIK3CG/SPHK1/HEXB/APOC1/SMPD1/ADIPOQ/ACAT1/LPL/HSD17B4/PPT1/LPIN1/LDLR/CPT2/ACADL/PEX2/FABP5/LEP/ETFDH/ABHD5/PPARD/HADHB/IRS2/ACACB/CPS1/ETFA/SCARB1/AKT1/HADHA/CPT1C/PCK1/MT3	33
GO:0110053	BP	GO:0110053	regulation of actin filament organization	37/985	261/18670	4.06956e-08	3.41797e-07	1.49931e-07	WAS/GPR65/IQGAP2/BIN1/CXCL12/FLNA/CFL2/TPM1/GSN/NRP1/NOX4/SLIT2/RHOA/ACTR3/ABL1/SNX9/CAPG/DSTN/LPAR1/SLC9A1/PTK2B/WDR1/SMAD3/SPTAN1/LMOD3/BAIAP2L1/PPM1F/RDX/MET/TSC1/SPTB/ACTN2/DBN1/ADD2/C9orf72/PAK1/CDC42	37
GO:0001836	BP	GO:0001836	release of cytochrome c from mitochondria	16/985	59/18670	4.10496e-08	3.4379e-07	1.50806e-07	SOD2/MMP9/PLAUR/IGF1/HGF/FAM162A/PLA2G6/TNFSF10/JUN/BCL2/LMNA/CLU/BAK1/MFF/AKT1/HIGD1A	16
GO:0097755	BP	GO:0097755	positive regulation of blood vessel diameter	16/985	59/18670	4.10496e-08	3.4379e-07	1.50806e-07	SOD2/APOE/ADORA2A/ADORA1/PLA2G6/HMOX1/PRKG1/NOS3/BDKRB2/ADRB2/AGT/LEP/PPARD/NOS1/CPS1/VIP	16
GO:0010951	BP	GO:0010951	negative regulation of endopeptidase activity	36/985	250/18670	4.12429e-08	3.44919e-07	1.51301e-07	BIN1/COL6A3/SERPINA1/TIMP2/MMP9/PLAUR/THBS1/ADORA2A/CFLAR/RECK/TIMP1/A2M/HGF/LTF/SERPINA3/SERPINE1/CRYAB/VTN/SERPINH1/AQP1/VEGFA/TFAP2B/SNCA/ARRB1/NGF/APP/PTGS2/AGT/PAX2/CRB2/KLF4/RAF1/LCN1/POR/AKT1/MT3	36
GO:0031348	BP	GO:0031348	negative regulation of defense response	35/985	239/18670	4.13323e-08	3.45177e-07	1.51414e-07	HAVCR2/NLRP3/FCGR2B/IL10/FOXP3/APOE/SIRPA/ADORA2A/SAMHD1/IGF1/ADCY7/A2M/ETS1/HGF/HTRA1/ADORA1/PTGIS/NT5E/GHRL/PARP14/ADA/ADIPOQ/ARG2/MICB/RORA/NFKB1/YTHDF2/SMAD3/LDLR/VPS35/TNFRSF1A/MICA/PPARD/KLF4/IL4	35
GO:0021700	BP	GO:0021700	developmental maturation	39/985	284/18670	4.24086e-08	3.53467e-07	1.5505e-07	AXL/LRRK2/IL15/RECK/IGF1/KLF2/LTF/FGFR1/RAB32/MAP1B/TGFB2/SOX10/RHOA/PGR/RUNX2/VEGFA/KDM1A/YTHDF2/TUBB8/STXBP1/RET/DISC1/PTK2B/APP/XBP1/BCL2/WNT1/LEP/PAX2/NR4A2/GDF11/RYR1/PTEN/EPO/NEFL/CDKN1A/PRKACA/SYP/CDKN1C	39
GO:0035987	BP	GO:0035987	endodermal cell differentiation	14/985	45/18670	4.24448e-08	3.53467e-07	1.5505e-07	ITGB2/ITGA4/MMP9/COL6A1/FN1/INHBA/GATA6/COL12A1/MMP14/ITGAV/VTN/ITGA7/SOX2/NODAL	14
GO:0032653	BP	GO:0032653	regulation of interleukin-10 production	15/985	52/18670	4.37625e-08	3.63926e-07	1.59638e-07	FCER1G/CD28/FCGR2B/JAK3/FOXP3/TREM2/IDO1/CD274/HGF/TLR2/CD34/TLR4/PRKCZ/SYK/IL23A	15
GO:0048634	BP	GO:0048634	regulation of muscle organ development	27/985	156/18670	4.48062e-08	3.72081e-07	1.63215e-07	S100B/MEF2C/LOX/IGF1/WNT2/GATA6/FGF2/FGFR1/HDAC9/ERBB3/SHH/EDN1/GLI1/ERBB4/SMAD3/LMOD3/MSTN/ACTN3/BCL2/HDAC4/MYOD1/PTEN/DDX5/RIPK1/FGF9/PAK1/NKX2-5	27
GO:0010466	BP	GO:0010466	negative regulation of peptidase activity	37/985	262/18670	4.50397e-08	3.73494e-07	1.63835e-07	BIN1/COL6A3/SERPINA1/TIMP2/MMP9/PLAUR/THBS1/ADORA2A/CFLAR/RECK/TIMP1/A2M/HGF/LTF/SERPINA3/SERPINE1/ECM1/CRYAB/VTN/SERPINH1/AQP1/VEGFA/TFAP2B/SNCA/ARRB1/NGF/APP/PTGS2/AGT/PAX2/CRB2/KLF4/RAF1/LCN1/POR/AKT1/MT3	37
GO:0046365	BP	GO:0046365	monosaccharide catabolic process	17/985	67/18670	4.58939e-08	3.79509e-07	1.66474e-07	HK3/PGM2L1/ALDOC/ALDH1A1/GALE/PFKL/ENO2/ACTN3/PGAM2/GAPDHS/SORD/XYLB/HK2/SLC25A12/ADPGK/TKTL1/GCK	17
GO:1903391	BP	GO:1903391	regulation of adherens junction organization	17/985	67/18670	4.58939e-08	3.79509e-07	1.66474e-07	THBS1/NRP1/MMP14/RHOA/PTK2/EPHA3/VEGFA/ABL1/RCC2/BMP6/SLC9A1/SMAD3/PPM1F/RDX/KDR/TSC1/PTEN	17
GO:0048143	BP	GO:0048143	astrocyte activation	11/985	27/18670	4.98274e-08	4.1146e-07	1.8049e-07	C5AR1/TREM2/IL6/IFNG/ADORA2A/TNF/IL1B/APP/LDLR/MAPT/SMO	11
GO:0043254	BP	GO:0043254	regulation of protein complex assembly	54/985	467/18670	5.04059e-08	4.15655e-07	1.8233e-07	WAS/IQGAP2/APOE/BIN1/IFNG/MSN/LCP1/GSN/SLIT2/MITF/CRYAB/MAP1B/MMP3/TNF/TLR4/RHOA/SELP/ACTR3/CLIP3/NUMA1/VEGFA/ABL1/PRKCZ/HSPA8/SNX9/CAPG/SNCA/STXBP1/ULK1/ESR1/JUN/PTK2B/SPTAN1/LMOD3/BAIAP2L1/VCP/VPS35/RDX/SYK/MET/SPTB/CLU/DBN1/CD36/THRA/RAF1/ADD2/MAPT/HSPA1B/GFAP/PAK1/PRKAA2/CDC42/NKX2-5	54
GO:0061572	BP	GO:0061572	actin filament bundle organization	27/985	157/18670	5.14425e-08	4.2361e-07	1.85819e-07	WAS/GPR65/ZYX/FLNA/LCP1/ACTN1/TPM1/NRP1/NOX4/RHOA/ABL1/ARRB1/LPAR1/SLC9A1/PTK2B/SMAD3/BAIAP2L1/PPM1F/RDX/HSP90B1/MET/TSC1/ADD2/ACTN4/PAK1/EZR/CDC42	27
GO:0002687	BP	GO:0002687	positive regulation of leukocyte migration	24/985	128/18670	5.1633e-08	4.23995e-07	1.85988e-07	SPN/C5AR1/ITGA4/CCL5/TREM2/PLA2G7/IL6/THBS1/CXCL12/DYSF/SERPINE1/MMP14/TNF/RHOA/SELP/VEGFA/EDN1/PTK2B/APP/MSTN/CALR/LGALS3/MAPK3/IL23A	24
GO:0034763	BP	GO:0034763	negative regulation of transmembrane transport	24/985	128/18670	5.1633e-08	4.23995e-07	1.85988e-07	BIN1/MMP9/THBS1/DYSF/CAV1/RRAD/TNF/ADRA2A/ENPP1/CALM2/IL1B/ATP1A2/CALM1/ACTN2/FABP5/LEP/CALM3/PTEN/IRS2/EPO/KCNE3/NTSR1/AKT1/OSTN	24
GO:0001952	BP	GO:0001952	regulation of cell-matrix adhesion	23/985	119/18670	5.43174e-08	4.45417e-07	1.95385e-07	THBS1/NRP1/SERPINE1/MMP14/PLAU/RHOA/PTK2/EPHA3/VEGFA/ABL1/UTRN/PRKCZ/RCC2/SLC9A1/DISC1/PTK2B/SMAD3/BCL2/PPM1F/KDR/TSC1/CD36/PTEN	23
GO:0032611	BP	GO:0032611	interleukin-1 beta production	21/985	101/18670	5.4696e-08	4.479e-07	1.96474e-07	TLR8/NLRP3/TREM2/SIRPA/IFNG/P2RX7/SPHK1/IGF1/JAK2/CMA1/CASP1/GHRL/PML/TLR4/ARG2/LPL/IL1B/APP/SMAD3/CD36/CASP8	21
GO:0050886	BP	GO:0050886	endocrine process	19/985	84/18670	5.63171e-08	4.60535e-07	2.02016e-07	CTSZ/INHBA/FGFR1/CMA1/GHRL/ACE/RHOA/POMC/NOS3/AGTR1/IL1B/EDN1/RETN/HSD11B2/BMP6/GNAS/AGT/LEP/ACE2	19
GO:0010950	BP	GO:0010950	positive regulation of endopeptidase activity	29/985	178/18670	5.71241e-08	4.66487e-07	2.04627e-07	NLRP3/FAS/GSN/LYN/JAK2/CASP1/FAM162A/TNF/PML/STAT3/RHOA/PSME2/TNFSF10/SNCA/CTSD/ARRB1/NGF/SMAD3/NODAL/VCP/PPM1F/SYK/ROBO1/BAK1/MAP3K5/MAPT/EGLN3/RIPK1/CASP8	29
GO:0051195	BP	GO:0051195	negative regulation of cofactor metabolic process	10/985	22/18670	5.7762e-08	4.71044e-07	2.06626e-07	MMP3/STAT3/NUPR1/ACTN3/HDAC4/CBFA2T3/PFKFB1/PPARGC1A/SLC25A12/MT3	10
GO:0051592	BP	GO:0051592	response to calcium ion	26/985	148/18670	5.80527e-08	4.72761e-07	2.07379e-07	THBS1/P2RX7/SPARC/MEF2C/ANXA5/CAV1/DUSP1/HSPA5/CALM2/EDN1/BRAF/STIM1/AQP3/SYT2/CPNE2/JUN/PTK2B/TRPM2/CALM1/CALM3/RYR1/ADCY1/SLC25A12/FOS/PRKAA2/SYT5	26
GO:0033627	BP	GO:0033627	cell adhesion mediated by integrin	17/985	68/18670	5.82124e-08	4.73407e-07	2.07663e-07	ITGB2/ITGA4/CCL5/PIK3CG/LYN/ITGB3/SERPINE1/PLAU/ADA/TGFB2/ITGAV/PTK2/ITGB1/VTN/RET/FOXC2/SYK	17
GO:0050806	BP	GO:0050806	positive regulation of synaptic transmission	28/985	168/18670	5.86024e-08	4.75923e-07	2.08766e-07	CCL2/APOE/S100B/ADORA2A/NTRK1/ADORA1/LAMA2/TNF/SLC1A3/ABL1/PRKCZ/RETN/SNCA/SNAP25/STXBP1/PTK2B/NTRK2/APP/ADRB2/RAPSN/VAMP2/PTGS2/GLUL/PTEN/ADCY1/ADRA1A/NTSR1/MPP2	28
GO:0036473	BP	GO:0036473	cell death in response to oxidative stress	20/985	93/18670	6.24311e-08	5.06319e-07	2.221e-07	IL10/SOD2/LRRK2/JAK2/HGF/MCL1/NR4A3/MMP3/PML/TLR4/ATG7/BCL2/WNT1/MET/TSC1/MAP3K5/FBXW7/AKT1/PYCR1/RIPK1	20
GO:0045580	BP	GO:0045580	regulation of T cell differentiation	25/985	139/18670	6.44926e-08	5.21603e-07	2.28804e-07	NLRP3/CD28/IL7R/JAK3/FOXP3/IFNG/IL15/ZEB1/CYLD/ADA/PRDX2/CAMK4/RHOA/SHH/IL7/ABL1/PRKCZ/XBP1/SYK/RUNX1/GLI3/NKAP/RARA/IL4/IL23A	25
GO:0050715	BP	GO:0050715	positive regulation of cytokine secretion	25/985	139/18670	6.44926e-08	5.21603e-07	2.28804e-07	TLR8/HAVCR2/NLRP3/IL10/FCN1/LRRK2/IFNG/P2RX7/CD274/IFIH1/TLR2/CASP1/DDX58/TNF/CD34/TLR4/IL33/LPL/IL1B/ABL1/PRKCZ/XBP1/SYK/IL1A/MAPK3	25
GO:0002697	BP	GO:0002697	regulation of immune effector process	53/985	458/18670	6.54257e-08	5.28294e-07	2.31739e-07	ITGB2/HAVCR2/WAS/FCER1G/C5AR1/ITGAM/NLRP3/CD28/IL7R/FCGR2B/IL10/JAK3/FOXP3/TNFRSF4/IL6/IFNG/B2M/P2RX7/HLA-B/IL15/STAT1/HLA-C/LYN/A2M/HLA-A/HTRA1/IL18R1/NR4A3/RSAD2/DDX58/HMOX1/TNF/TGFB2/TLR4/IL33/VTN/MICB/IL1B/PRKCZ/STXBP1/XBP1/LAMP1/TLR3/SYK/MICA/LEP/CLU/CD36/LGALS3/RARA/IL4/MAPK3/IL23A	53
GO:0001823	BP	GO:0001823	mesonephros development	21/985	102/18670	6.54992e-08	5.28294e-07	2.31739e-07	FGF2/SLIT2/FGFR1/ARG2/SHH/VEGFA/EYA1/RET/FOXC2/SMAD3/BCL2/WNT1/AGT/PAX2/GDF11/GLI3/RARA/CAT/SMO/MAGED1/PKD1	21
GO:1904019	BP	GO:1904019	epithelial cell apoptotic process	22/985	111/18670	6.58162e-08	5.30126e-07	2.32543e-07	IL10/ITGA4/CCL2/IL6/PIK3CG/THBS1/CFLAR/GSN/JAK2/SERPINE1/TIA1/HMOX1/TNF/NUPR1/ABL1/DNMT3A/KDR/TCF7L2/MAP3K5/NEUROD1/IL4/PPARGC1A	22
GO:0045619	BP	GO:0045619	regulation of lymphocyte differentiation	28/985	169/18670	6.67726e-08	5.35588e-07	2.34939e-07	NLRP3/CD28/IL7R/JAK3/FOXP3/AXL/IFNG/IL15/ZEB1/INHBA/CYLD/MMP14/ADA/PRDX2/CAMK4/RHOA/SHH/IL7/ABL1/PRKCZ/XBP1/SYK/RUNX1/GLI3/NKAP/RARA/IL4/IL23A	28
GO:0040013	BP	GO:0040013	negative regulation of locomotion	48/985	396/18670	6.68063e-08	5.35588e-07	2.34939e-07	WAS/CCL2/APOE/THBS1/CXCL12/ADORA2A/RECK/MEF2C/TIMP1/TPM1/NRP1/ENG/FGF2/SLIT2/DUSP1/ADORA1/SERPINE1/MITF/GHRL/HMOX1/ADA/TRIM21/PML/STAT3/RHOA/PRKG1/ADIPOQ/IL33/SHH/STC1/VCL/CYGB/ERBB4/NKX2-1/CDH1/CALR/SRGAP2/BCL2/APEX1/NODAL/ROBO1/PPARD/KLF4/PTEN/IL4/PPARGC1A/AKT1/ANGPT2	48
GO:0002706	BP	GO:0002706	regulation of lymphocyte mediated immunity	26/985	149/18670	6.68576e-08	5.35588e-07	2.34939e-07	HAVCR2/WAS/FCER1G/NLRP3/CD28/IL7R/FCGR2B/IL10/FOXP3/IL6/B2M/P2RX7/HLA-B/HLA-C/HLA-A/IL18R1/RSAD2/TNF/MICB/IL1B/PRKCZ/LAMP1/MICA/LEP/IL4/IL23A	26
GO:2001056	BP	GO:2001056	positive regulation of cysteine-type endopeptidase activity	26/985	149/18670	6.68576e-08	5.35588e-07	2.34939e-07	NLRP3/FAS/GSN/JAK2/CASP1/FAM162A/TNF/PML/RHOA/TNFSF10/SNCA/CTSD/ARRB1/NGF/SMAD3/NODAL/VCP/PPM1F/SYK/ROBO1/BAK1/MAP3K5/MAPT/EGLN3/RIPK1/CASP8	26
GO:0030888	BP	GO:0030888	regulation of B cell proliferation	16/985	61/18670	6.86874e-08	5.495e-07	2.41041e-07	TNFSF13B/CD38/FCGR2B/IL10/TNFRSF4/MEF2C/LYN/ADA/TLR4/IL7/BCL2/AHR/IRS2/IL4/CDKN1A/CASP3	16
GO:1901224	BP	GO:1901224	positive regulation of NIK/NF-kappaB signaling	18/985	77/18670	7.31404e-08	5.8433e-07	2.5632e-07	HAVCR2/TREM2/CHI3L1/SPHK1/IL18R1/TLR2/TNF/TLR4/RHOA/IL1B/EDN1/PTP4A3/APP/CALR/TLR3/ACTN4/IL23A/TERF2IP	18
GO:0042737	BP	GO:0042737	drug catabolic process	25/985	140/18670	7.46462e-08	5.95553e-07	2.61243e-07	SDS/ALDH1B1/MPO/NT5E/MAOB/ADA/PRDX2/ALDH2/ACAT1/PRDX4/SNCA/DBH/TPO/AMPD3/DUOX2/ALDH3B1/ADH7/ACHE/ALDH3B2/PXDNL/NOS1/POR/CAT/PCK1/MT3	25
GO:0002763	BP	GO:0002763	positive regulation of myeloid leukocyte differentiation	15/985	54/18670	7.65251e-08	6.08076e-07	2.66736e-07	CD4/TREM2/IFNG/ACIN1/TNF/LIF/KLF10/TNFSF11/GNAS/JUN/RUNX1/FOS/RIPK1/IL23A/CASP8	15
GO:0051353	BP	GO:0051353	positive regulation of oxidoreductase activity	15/985	54/18670	7.65251e-08	6.08076e-07	2.66736e-07	APOE/IFNG/TNF/AGTR1/IL1B/EDN1/ABL1/SNCA/VDR/PTK2B/AGT/CALM3/POR/SCARB1/AKT1	15
GO:0061005	BP	GO:0061005	cell differentiation involved in kidney development	15/985	54/18670	7.65251e-08	6.08076e-07	2.66736e-07	MMP9/STAT1/MEF2C/ACTA2/CD34/LIF/WWTR1/ADIPOQ/SHH/LAMB2/GPR4/FOXC2/PAX2/GLI3/SMO	15
GO:0007519	BP	GO:0007519	skeletal muscle tissue development	27/985	160/18670	7.72487e-08	6.12999e-07	2.68896e-07	S100B/CFLAR/MEF2C/CFL2/CAV1/HDAC9/KLF5/BVES/STAC3/RHOA/HLF/CHRNA1/SHH/NUPR1/LMOD3/MSTN/ACTN3/BCL2/HDAC4/MYOD1/RYR1/FOXP2/SMO/ACTA1/CHRND/FOS/DDX5	27
GO:0060419	BP	GO:0060419	heart growth	22/985	112/18670	7.78837e-08	6.17207e-07	2.70742e-07	MEF2C/IGF1/WNT2/GATA6/FGF2/FGFR1/TGFB2/PDLIM5/EDN1/GLI1/ERBB4/FOXC2/RXRA/AGT/PTEN/ACACB/ADRA1A/MYH6/RIPK1/FGF9/PAK1/NKX2-5	22
GO:1900543	BP	GO:1900543	negative regulation of purine nucleotide metabolic process	11/985	28/18670	7.81619e-08	6.18581e-07	2.71344e-07	STAT3/RHOA/NUPR1/SNCA/ACTN3/HDAC4/CBFA2T3/MLXIPL/PFKFB1/PPARGC1A/SLC25A12	11
GO:0006953	BP	GO:0006953	acute-phase response	14/985	47/18670	7.87121e-08	6.21267e-07	2.72523e-07	CD163/IL6/SERPINA1/FN1/SERPINA3/TNF/STAT3/IL1B/TNFSF11/TFR2/PTGS2/IL1A/EPO/IL22	14
GO:2000107	BP	GO:2000107	negative regulation of leukocyte apoptotic process	14/985	47/18670	7.87121e-08	6.21267e-07	2.72523e-07	FCER1G/CCR5/IL7R/JAK3/CCL5/AXL/CXCL12/IDO1/TSC22D3/PRKCQ/ADA/ARG2/IRF7/IRS2	14
GO:0030183	BP	GO:0030183	B cell differentiation	24/985	131/18670	8.18682e-08	6.45314e-07	2.83071e-07	FCGR2B/IL10/JAK3/ITGA4/VCAM1/FLT3/NTRK1/INHBA/LGALS1/CYLD/HDAC9/MMP14/ADA/ITGB1/IL7/ABL1/PTK2B/XBP1/BCL2/HDAC4/SYK/BAK1/IL4/KIT	24
GO:0002285	BP	GO:0002285	lymphocyte activation involved in immune response	29/985	181/18670	8.31226e-08	6.54327e-07	2.87024e-07	HAVCR2/FCER1G/SPN/NLRP3/CD28/FCGR2B/IL10/JAK3/FOXP3/IL6/IFNG/LCP1/LGALS1/IL18R1/ADA/STAT3/TLR4/RORA/ABL1/PRKCZ/UNG/PTK2B/XBP1/LAMP1/TSC1/LGALS3/RARA/IL4/IL23A	29
GO:0043901	BP	GO:0043901	negative regulation of multi-organism process	28/985	171/18670	8.6388e-08	6.79125e-07	2.97902e-07	HAVCR2/CCL5/FCN1/STAT1/IGF1/TIMP1/GSN/LTF/HTRA1/RSAD2/ILF3/TNF/ADA/TRIM21/PML/PRDX2/ITGAV/ARG2/HDAC1/MICB/PRDX4/ZC3HAV1/ISG15/JUN/SRPK1/CALR/NODAL/ZP4	28
GO:0009755	BP	GO:0009755	hormone-mediated signaling pathway	34/985	235/18670	8.69381e-08	6.82539e-07	2.994e-07	LATS2/JAK2/NR4A3/GHRL/YWHAH/RHOA/PGR/HDAC1/RORA/DNAJA1/NR4A1/PRCP/ESRRG/VDR/ESR1/CRY2/SMARCA4/RXRA/CALR/NODAL/TP63/NR5A2/RUNX1/ESRRA/NR4A2/NR2F1/THRA/PPARD/RARA/PPARGC1A/DDX5/OSTN/PAK1/ESRRB	34
GO:0010827	BP	GO:0010827	regulation of glucose transmembrane transport	18/985	78/18670	9.04444e-08	7.09122e-07	3.11061e-07	IGF1/NR4A3/TNF/ENPP1/ADIPOQ/CLIP3/IL1B/EDN1/BRAF/SLC25A27/PRKAG2/FABP5/LEP/SLC2A1/HK2/IRS2/AKT1/OSTN	18
GO:0055006	BP	GO:0055006	cardiac cell development	20/985	95/18670	9.08575e-08	7.11416e-07	3.12067e-07	IGF1/SLC8A1/SGCB/BVES/MYH11/MYBPC3/VEGFA/PDLIM5/EDN1/LMNA/ACTN2/AGT/MYH10/NEB/ADRA1A/MYL2/MYH6/PAK1/NKX2-5/MYO18B	20
GO:0032720	BP	GO:0032720	negative regulation of tumor necrosis factor production	17/985	70/18670	9.23288e-08	7.21977e-07	3.167e-07	HAVCR2/IL10/FOXP3/TREM2/AXL/SIRPA/IGF1/GHRL/CD34/TLR4/POMC/ADIPOQ/ARG2/GPNMB/BPI/RARA/IL4	17
GO:0010976	BP	GO:0010976	positive regulation of neuron projection development	38/985	281/18670	9.49598e-08	7.41567e-07	3.25293e-07	TRPV2/CXCR4/APOE/CXCL12/FN1/CFLAR/NTRK1/LYN/HGF/NRP1/SLIT2/FGFR1/MAP1B/HSPA5/RHOA/EPHA3/VEGFA/KDM1A/NGF/LPAR1/SYT2/RET/DISC1/PTK2B/NTRK2/FBXO31/PTK6/BDNF/AGT/ROBO1/DBN1/TRPC5/MAPT/EPO/NEFL/ALK/PRKD1/PAK1	38
GO:0003158	BP	GO:0003158	endothelium development	24/985	132/18670	9.51385e-08	7.4198e-07	3.25474e-07	ITGAX/CXCR4/PECAM1/MSN/ZEB1/NRP1/ENG/TNF/CD34/RHOA/ACVR2B/STC1/FASN/VEGFA/IL1B/BMP6/FOXC2/RDX/TNFRSF1A/IKBKB/GSTM3/KDR/MET/EZR	24
GO:0045732	BP	GO:0045732	positive regulation of protein catabolic process	32/985	214/18670	9.54862e-08	7.43708e-07	3.26232e-07	TREM2/APOE/LRRK2/IFNG/MSN/CAV1/BAG2/TNF/ADRA2A/PTK2/IL33/NUPR1/IL1B/GCLC/ATG7/SNX9/FOXO1/DISC1/PTK2B/LDLR/VCP/VPS35/RDX/CBFA2T3/SUMO2/CLU/PTEN/FBXW7/HSPA1B/AKT1/EZR/VIP	32
GO:0035994	BP	GO:0035994	response to muscle stretch	9/985	18/18670	9.64404e-08	7.50149e-07	3.29057e-07	SLC8A1/EDN1/DMD/NFKB1/SLC9A1/JUN/NFKBIA/RAF1/FOS	9
GO:0032753	BP	GO:0032753	positive regulation of interleukin-4 production	10/985	23/18670	9.73623e-08	7.55326e-07	3.31328e-07	HAVCR2/FCER1G/NLRP3/CD28/FOXP3/PRKCQ/IL33/PRKCZ/SYK/RARA	10
GO:0060055	BP	GO:0060055	angiogenesis involved in wound healing	10/985	23/18670	9.73623e-08	7.55326e-07	3.31328e-07	CXCR4/ITGB3/ETS1/SERPINE1/MCAM/CD34/GPR4/PRCP/FOXC2/XBP1	10
GO:0034332	BP	GO:0034332	adherens junction organization	25/985	142/18670	9.9543e-08	7.71229e-07	3.38304e-07	THBS1/ACTN1/NRP1/MMP14/RHOA/PTK2/EPHA3/VEGFA/VCL/ABL1/RCC2/CDH2/BMP6/SLC9A1/PTK2B/CDH1/SMAD3/ACTN3/BCL2/PPM1F/RDX/KDR/TSC1/ACTN2/PTEN	25
GO:1902893	BP	GO:1902893	regulation of pri-miRNA transcription by RNA polymerase II	13/985	41/18670	1.00456e-07	7.77285e-07	3.40961e-07	SPI1/IL10/KLF5/STAT3/TGFB2/JUN/SMARCA4/SMAD3/HDAC4/PPARD/SREBF1/PRL/FOS	13
GO:0001678	BP	GO:0001678	cellular glucose homeostasis	26/985	152/18670	1.01277e-07	7.81584e-07	3.42846e-07	HK3/LGALS1/NOX4/CMA1/PLA2G6/GHRL/ADRA2A/GCLC/PIK3R2/FOXO1/ARRB1/SMARCA4/XBP1/MLXIPL/PAX2/HK2/RAF1/NEUROD1/IRS2/HKDC1/PPARGC1A/LIN28A/PRKACA/PRKAA2/PCK1/GCK	26
GO:0001890	BP	GO:0001890	placenta development	26/985	152/18670	1.01277e-07	7.81584e-07	3.42846e-07	IL10/CTSB/SNAI1/WNT2/HTRA1/PTGIS/GHRL/ADA/LIF/PTK2/TFEB/SPP1/STC1/GRHL2/VDR/RXRA/NODAL/PTGS2/LEP/KRT19/PPARD/MAPK3/AKT1/CASP8/CDKN1C/PKD1	26
GO:0019935	BP	GO:0019935	cyclic-nucleotide-mediated signaling	32/985	215/18670	1.06635e-07	8.21856e-07	3.60512e-07	GPR65/GNG2/APOE/THBS1/ADORA2A/ADCY7/ADCY4/ADRA2A/ADCY9/PRKG1/AQP1/CALM2/GNAS/LPAR1/PTK2B/PRKAR2B/ADCY2/GNAQ/CALM1/ADRB2/AHR/CALM3/DGKQ/CD36/CALCR/CALCB/GLP1R/NOS1/ADCY1/ADRA1A/VIP/CALCA	32
GO:0051495	BP	GO:0051495	positive regulation of cytoskeleton organization	33/985	226/18670	1.07589e-07	8.2813e-07	3.63264e-07	WAS/GPR65/IQGAP2/BIN1/P2RX7/FLNA/CFL2/TPM1/GSN/NRP1/NOX4/MAP1B/RHOA/ACTR3/NUMA1/EDN1/ABL1/SNX9/DSTN/LPAR1/PTK2B/WDR1/SMAD3/LMOD3/BAIAP2L1/PPM1F/MET/TSC1/ACTN2/MAPT/HSPA1B/PAK1/CDC42	33
GO:0033138	BP	GO:0033138	positive regulation of peptidyl-serine phosphorylation	21/985	105/18670	1.10824e-07	8.50804e-07	3.7321e-07	IL6/IFNG/CAV1/TNF/LIF/VEGFA/BRAF/SNCA/ARRB1/RET/NTRK2/APP/BCL2/PTGS2/CALCR/RAF1/NOS1/AKT1/PRKD1/PAK1/TERF2IP	21
GO:0043266	BP	GO:0043266	regulation of potassium ion transport	21/985	105/18670	1.10824e-07	8.50804e-07	3.7321e-07	TREM2/BIN1/FLNA/CAV1/HTR2A/ANK2/ADORA1/FHL1/ADRA2A/NOS3/PTK2B/KCNA1/KCNA5/VAMP2/ACTN2/PTEN/NOS1/ATP1B1/KCNE3/VIP/GCK	21
GO:0043536	BP	GO:0043536	positive regulation of blood vessel endothelial cell migration	18/985	79/18670	1.1142e-07	8.54268e-07	3.7473e-07	THBS1/ETS1/NRP1/FGF2/STAT5A/FGFR1/AKT3/HDAC9/HMOX1/NOS3/VEGFA/ABL1/AMOTL1/FOXC2/KDR/PTGS2/AKT1/PRKD1	18
GO:0010644	BP	GO:0010644	cell communication by electrical coupling	11/985	29/18670	1.19935e-07	9.15979e-07	4.018e-07	CAV1/SLC8A1/CALM2/ATP1A2/KCNA1/CALM1/CALM3/DBN1/ATP1B1/ATP1A3/PRKACA	11
GO:0010882	BP	GO:0010882	regulation of cardiac muscle contraction by calcium ion signaling	11/985	29/18670	1.19935e-07	9.15979e-07	4.018e-07	SLC8A1/ANK2/CALM2/DMD/ATP1A2/SLC9A1/HDAC4/CALM1/CALM3/ATP1B1/PRKACA	11
GO:0045980	BP	GO:0045980	negative regulation of nucleotide metabolic process	11/985	29/18670	1.19935e-07	9.15979e-07	4.018e-07	STAT3/RHOA/NUPR1/SNCA/ACTN3/HDAC4/CBFA2T3/MLXIPL/PFKFB1/PPARGC1A/SLC25A12	11
GO:0071214	BP	GO:0071214	cellular response to abiotic stimulus	42/985	331/18670	1.24997e-07	9.52176e-07	4.17678e-07	TLR8/HVCN1/DYSF/FAS/ENG/NOX4/CASP1/CRYAB/MAP3K14/TLR4/HSPA5/BDKRB2/AQP1/KDM1A/IL1B/GCLC/NFKB1/SLC2A4/BMP6/NAMPT/ATP1A2/SLC38A2/SLC9A1/CRY2/HDAC4/TLR3/TNFRSF1A/CALM1/PTGS2/AGT/SLC2A1/BAK1/LETM1/PTEN/EPO/CDKN1A/MAPK3/CASP3/AKT1/AKR1B1/CASP8/PCK1	42
GO:0104004	BP	GO:0104004	cellular response to environmental stimulus	42/985	331/18670	1.24997e-07	9.52176e-07	4.17678e-07	TLR8/HVCN1/DYSF/FAS/ENG/NOX4/CASP1/CRYAB/MAP3K14/TLR4/HSPA5/BDKRB2/AQP1/KDM1A/IL1B/GCLC/NFKB1/SLC2A4/BMP6/NAMPT/ATP1A2/SLC38A2/SLC9A1/CRY2/HDAC4/TLR3/TNFRSF1A/CALM1/PTGS2/AGT/SLC2A1/BAK1/LETM1/PTEN/EPO/CDKN1A/MAPK3/CASP3/AKT1/AKR1B1/CASP8/PCK1	42
GO:0031647	BP	GO:0031647	regulation of protein stability	38/985	284/18670	1.25658e-07	9.55972e-07	4.19343e-07	PIM2/LRRK2/FLNA/IGF1/GSN/ANK2/BAG2/CRYAB/TRIM21/CTSA/HSPA8/SNCA/STXBP1/XBP1/SMAD3/CALR/SIAH1/BCL2/LAMP1/VPS35/USP7/LMNA/GNAQ/PEX2/TSC1/CLU/SREBF1/PTEN/FBXW7/HSPA1B/CDKN1A/PPARGC1A/ATP1B1/SMO/CASP3/PRKD1/HTT/MT3	38
GO:0030260	BP	GO:0030260	entry into host cell	24/985	134/18670	1.27844e-07	9.67612e-07	4.24449e-07	CCR5/CD4/CXCR4/TNFRSF4/FCN1/AXL/CTSB/LGALS1/GSN/ANPEP/CAV1/ITGB3/HTR2A/TRIM21/NCAM1/ITGAV/ITGB1/CDH1/LDLR/LAMP1/MET/HSPA1B/SCARB1/ACE2	24
GO:0044409	BP	GO:0044409	entry into host	24/985	134/18670	1.27844e-07	9.67612e-07	4.24449e-07	CCR5/CD4/CXCR4/TNFRSF4/FCN1/AXL/CTSB/LGALS1/GSN/ANPEP/CAV1/ITGB3/HTR2A/TRIM21/NCAM1/ITGAV/ITGB1/CDH1/LDLR/LAMP1/MET/HSPA1B/SCARB1/ACE2	24
GO:0051806	BP	GO:0051806	entry into cell of other organism involved in symbiotic interaction	24/985	134/18670	1.27844e-07	9.67612e-07	4.24449e-07	CCR5/CD4/CXCR4/TNFRSF4/FCN1/AXL/CTSB/LGALS1/GSN/ANPEP/CAV1/ITGB3/HTR2A/TRIM21/NCAM1/ITGAV/ITGB1/CDH1/LDLR/LAMP1/MET/HSPA1B/SCARB1/ACE2	24
GO:0051828	BP	GO:0051828	entry into other organism involved in symbiotic interaction	24/985	134/18670	1.27844e-07	9.67612e-07	4.24449e-07	CCR5/CD4/CXCR4/TNFRSF4/FCN1/AXL/CTSB/LGALS1/GSN/ANPEP/CAV1/ITGB3/HTR2A/TRIM21/NCAM1/ITGAV/ITGB1/CDH1/LDLR/LAMP1/MET/HSPA1B/SCARB1/ACE2	24
GO:0009435	BP	GO:0009435	NAD biosynthetic process	15/985	56/18670	1.3014e-07	9.83722e-07	4.31515e-07	HK3/NNMT/IDO1/PTGIS/PGM2L1/ALDOC/NAMPT/PFKL/ENO2/PGAM2/GAPDHS/PTGS2/HK2/ADPGK/GCK	15
GO:0001657	BP	GO:0001657	ureteric bud development	20/985	97/18670	1.30771e-07	9.8723e-07	4.33054e-07	FGF2/SLIT2/FGFR1/ARG2/SHH/VEGFA/EYA1/RET/FOXC2/SMAD3/BCL2/WNT1/AGT/PAX2/GDF11/GLI3/RARA/CAT/SMO/MAGED1	20
GO:0002456	BP	GO:0002456	T cell mediated immunity	21/985	106/18670	1.3143e-07	9.90936e-07	4.3468e-07	WAS/MYO1G/NLRP3/IL7R/FCGR2B/FOXP3/IL6/B2M/P2RX7/HLA-B/HLA-C/HLA-A/IL18R1/RSAD2/MICB/IL1B/PRKCZ/MICA/IL4/IL23A/AIRE	21
GO:0048705	BP	GO:0048705	skeletal system morphogenesis	34/985	239/18670	1.31653e-07	9.91351e-07	4.34862e-07	ANXA6/COL6A2/COL6A3/COL6A1/P2RX7/MEF2C/ZEB1/LTF/COL12A1/FGFR1/COL13A1/MMP14/ACVR2B/RUNX2/STC1/SERPINH1/GRHL2/EYA1/BMP6/GNAS/FOXC2/SMAD3/ANKRD11/NODAL/SCARA3/GLI3/THRA/POR/RARA/AXIN2/HOXC8/WWOX/TBX15/PKD1	34
GO:0070672	BP	GO:0070672	response to interleukin-15	8/985	14/18670	1.31878e-07	9.91779e-07	4.3505e-07	CD4/JAK3/IL15/STAT5A/STAT3/ACSL4/SHC1/STAT5B	8
GO:0050920	BP	GO:0050920	regulation of chemotaxis	32/985	217/18670	1.32669e-07	9.96455e-07	4.37101e-07	C5AR1/CCL5/TREM2/CCL2/CXCR4/PLA2G7/IL6/THBS1/CXCL12/DYSF/LYN/NRP1/FGF2/SLIT2/DUSP1/FGFR1/SERPINE1/VEGFA/EDN1/LPAR1/PTK2B/SMAD3/MSTN/CALR/PPM1F/KDR/MET/ROBO1/MAPK3/ANGPT2/IL23A/PRKD1	32
GO:0006509	BP	GO:0006509	membrane protein ectodomain proteolysis	13/985	42/18670	1.38496e-07	1.0389e-06	4.55719e-07	IL10/APOE/IFNG/TIMP2/P2RX7/TIMP1/PRKCQ/TNF/ADRA2A/MYH9/IL1B/SNX9/PSEN2	13
GO:0045670	BP	GO:0045670	regulation of osteoclast differentiation	16/985	64/18670	1.42512e-07	1.06766e-06	4.68337e-07	TREM2/IFNG/LTF/MITF/TNF/CAMK4/TLR4/KLF10/TNFSF11/GNAS/TLR3/ESRRA/FBXW7/IL4/FOS/IL23A	16
GO:0070555	BP	GO:0070555	response to interleukin-1	31/985	207/18670	1.45867e-07	1.09141e-06	4.78753e-07	CD38/CCL18/CCL5/CCL2/IL6/CHI3L1/SIRPA/KLF2/ETS1/PTGIS/PSME2/IL1B/UPF1/EDN1/GCLC/RORA/NFKB1/PSMD1/SNCA/UBE2N/APP/NFKBIA/HDAC4/IKBKB/UBC/IL1A/TRIM63/EPO/MAPK3/SLC30A8/PCK1	31
GO:0007498	BP	GO:0007498	mesoderm development	24/985	135/18670	1.47839e-07	1.10476e-06	4.84611e-07	SNAI1/INHBA/JAK2/ITGB3/NR4A3/FGFR1/ACVR2B/ITGB1/SHH/VEGFA/EYA1/FOXC2/SMAD3/TXNRD1/NODAL/TP63/PAX2/GDF11/TEAD2/CRB2/KLF4/SMO/PRKACA/MEST	24
GO:0021987	BP	GO:0021987	cerebral cortex development	22/985	116/18670	1.49527e-07	1.11596e-06	4.89524e-07	FLNA/NRP1/SLIT2/RHOA/KDM1A/CDH2/SLC38A2/DISC1/NKX2-1/NTRK2/GNG12/SRGAP2/TSC1/ROBO1/SLC2A1/GLI3/CSNK2A2/ATIC/FOXP2/NEFL/SMO/NPY	22
GO:0043502	BP	GO:0043502	regulation of muscle adaptation	21/985	107/18670	1.55509e-07	1.15915e-06	5.08466e-07	IGF1/FBXO32/NR4A3/NOS3/PTK2/EDN1/UTRN/FOXO1/SLC9A1/SMAD3/ACTN3/HDAC4/LMNA/TNFRSF1A/AGT/KLF4/TRIM63/PRKAG3/PPARGC1A/ADRA1A/PAK1	21
GO:0050764	BP	GO:0050764	regulation of phagocytosis	20/985	98/18670	1.56262e-07	1.16328e-06	5.10281e-07	FCER1G/FCGR2B/TREM2/CCL2/SIRPA/IFNG/SPHK1/DYSF/IL15/TLR2/TNF/ITGAV/ADIPOQ/IL1B/CALR/PRKCG/SYK/CD36/PTEN/SCARB1	20
GO:0042113	BP	GO:0042113	B cell activation	40/985	310/18670	1.58619e-07	1.17934e-06	5.17323e-07	TNFSF13B/CD28/CD38/IL7R/FCGR2B/IL10/JAK3/ITGA4/FOXP3/VCAM1/TNFRSF4/IL6/FLT3/MEF2C/NTRK1/INHBA/LGALS1/LYN/CYLD/HDAC9/MMP14/ADA/TLR4/ITGB1/IL7/ABL1/UNG/PTK2B/XBP1/BCL2/HDAC4/SYK/AHR/BAK1/IRS2/IL4/CDKN1A/CASP3/KIT/CASP8	40
GO:1904950	BP	GO:1904950	negative regulation of establishment of protein localization	30/985	197/18670	1.58865e-07	1.17934e-06	5.17323e-07	TLR8/NLRP3/FCGR2B/IL10/FOXP3/TNFRSF4/APOE/LRRK2/FN1/ANXA5/DERL3/RSAD2/HDAC9/GHRL/TNF/ADRA2A/CD34/PML/ADIPOQ/ARG2/IL33/IL1B/DNAJA1/PFKL/PPM1F/CD36/SREBF1/MAPT/SIRT4/EZR	30
GO:0046697	BP	GO:0046697	decidualization	10/985	24/18670	1.59018e-07	1.17934e-06	5.17323e-07	CTSB/PTGIS/GHRL/LIF/SPP1/STC1/VDR/PTGS2/PPARD/MAPK3	10
GO:0030336	BP	GO:0030336	negative regulation of cell migration	42/985	334/18670	1.60804e-07	1.19108e-06	5.22474e-07	CCL2/APOE/THBS1/CXCL12/RECK/MEF2C/TIMP1/TPM1/ENG/FGF2/SLIT2/DUSP1/ADORA1/SERPINE1/MITF/HMOX1/ADA/STAT3/RHOA/PRKG1/ADIPOQ/IL33/SHH/STC1/VCL/CYGB/ERBB4/NKX2-1/CDH1/CALR/SRGAP2/BCL2/APEX1/NODAL/ROBO1/PPARD/KLF4/PTEN/IL4/PPARGC1A/AKT1/ANGPT2	42
[truncated: 2,780 more rows]

## Sheet: S5
KEGG analysis of brown module
[truncated: 191 more rows]

## Sheet: S6
GO analysis of BLCA subtypes
[truncated: 1,235 more rows]

## Sheet: S7
KEGG analysis of BLCA subtypes
[truncated: 54 more rows]

## Sheet: S8
GSEA analysis of BLCA subtypes
[truncated: 18 more rows]

[truncated: 3 more sheets: S9, S10, S11]
